# Supplementary material for: Training Recurrent Neural Networks for BrdU Detection with Oxford Nanopore Sequencing: Guidance and Lessons Learned
Source: Genes (Basel). 2025 Nov 10;16(11):1356. doi: 10.3390/genes16111356 (PMC12652529; doi:10.3390/genes16111356)
Supplement: Supplementary file 1 [file genes-16-01356-s001.zip]

Archive with 11 entries (10 files):
- Figure S1.tif
- File S1. Step-by-step tutorial for data preparation and model trainingpdf.pdf
- File S2. Quality control reports/
- File S2. Quality control reports/Dataset I-5-mer reference standard QC report.html
- File S2. Quality control reports/Dataset II BrdU-free data BTF_F_ONT_1_FAD19767_T_fastqc.html
- File S2. Quality control reports/Dataset II fully BrdU-substituted primer extension data BTF_G_ONT_1_FAD19641_BrdU_fastqc.html
- File S2. Quality control reports/Dataset III human data QC report.html
- File S2. Quality control reports/Dataset III-BrdU-free mouse data QC report.html
- File S2. Quality control reports/Dataset IV BO_testing_1 BrdU-free yeast data QC report.html
- File S2. Quality control reports/Dataset IV BY_testing_1 80.3% BrdU substituion yeast data QC report.html
- File S3. Dataset I_allrefs.fa
