# Supplementary material for: Training Recurrent Neural Networks for BrdU Detection with Oxford Nanopore Sequencing: Guidance and Lessons Learned
Source: Genes (Basel). 2025 Nov 10;16(11):1356. doi: 10.3390/genes16111356 (PMC12652529; doi:10.3390/genes16111356)
Supplement: Supplementary file 1 [file genes-16-01356-s001.zip › File S3. Dataset I_allrefs.fa]

>refAAAAA
TGGTCTAGAGACCAGGAGGATCTCAGGTAGGACTAACCGCTAGATCTTGGAGAGGGAGGATCTCAGGTAGGACTAACCGCTAGATCTTGGACCAGGAGGATCTCAGGTAGGACTAACCGCTAGATCTTGGAGAGGGAGGATCTCAGGTAGGACTAACCGCTAGATCTTGGACCAGGAGGATCTCAGGTAGGACTAACCGCTAGATCTTGGAGAGGCTATTGTCTGCCCATGTGGCGCCCCAATTAGTGACCGCACAAGAACAGTAAGGAAAAAATGTATGGATACTAGGGTACACAGTTGCCATTCCATAG
>refAAAAB
TGGTCTAGAGACCAGGAGGAGTAGGTAGTGCCATTCTTCGTGGATCTTGGAGAGGGAGGATCTCAGGTAGGACTAACCGCTAGATCTTGGACCAGGAGGATCTCAGGTAGGACTAACCGCTAGATCTTGGAGAGGGAGGATCTCAGGTAGGACTAACCGCTAGATCTTGGACCAGGAGGATCTCAGGTAGGACTAACCGCTAGATCTTGGAGAGGCTATTGTCTGCCCATGTGGCGCCCCAATTAGTGACCGCACAAGAACAGTAAGGAAAAATTGTATGGATACTAGGGTACACAGTTGCCATTCCATAG
>refAAAAC
TGGTCTAGAGACCAGGAGGAAGCTAGCACCATTGTGCCAAGGAATCTTGGAGAGGGAGGATCTCAGGTAGGACTAACCGCTAGATCTTGGACCAGGAGGATCTCAGGTAGGACTAACCGCTAGATCTTGGAGAGGGAGGATCTCAGGTAGGACTAACCGCTAGATCTTGGACCAGGAGGATCTCAGGTAGGACTAACCGCTAGATCTTGGAGAGGCTATTGTCTGCCCATGTGGCGCCCCAATTAGTGACCGCACAAGAACAGTAAGGAAAAACTGTATGGATACTAGGGTACACAGTTGCCATTCCATAG
>refAAAAG
TGGTCTAGAGACCAGGAGGACCTATCCACTAGACGAGGTAATTGTCTTGGAGAGGGAGGATCTCAGGTAGGACTAACCGCTAGATCTTGGACCAGGAGGATCTCAGGTAGGACTAACCGCTAGATCTTGGAGAGGGAGGATCTCAGGTAGGACTAACCGCTAGATCTTGGACCAGGAGGATCTCAGGTAGGACTAACCGCTAGATCTTGGAGAGGCTATTGTCTGCCCATGTGGCGCCCCAATTAGTGACCGCACAAGAACAGTAAGGAAAAAGTGTATGGATACTAGGGTACACAGTTGCCATTCCATAG
>refAAAAT
TGGTCTAGAGACCAGGAGGAGGCACAGAATGTGACCACAATGTGTCTTGGAGAGGGAGGATCTCAGGTAGGACTAACCGCTAGATCTTGGACCAGGAGGATCTCAGGTAGGACTAACCGCTAGATCTTGGAGAGGGAGGATCTCAGGTAGGACTAACCGCTAGATCTTGGACCAGGAGGATCTCAGGTAGGACTAACCGCTAGATCTTGGAGAGGCTATTGTCTGCCCATGTGGCGCCCCAATTAGTGACCGCACAAGAACAGTAAGGAAAAATTGTATGGATACTAGGGTACACAGTTGCCATTCCATAG
>refAAABA
TGGTCTAGAGACCAGGAGGATCTCAGGTAGGACTAACCGCTAGATCTTGGAGAGGGAGGAGTAGGTAGTGCCATTCTTCGTGGATCTTGGACCAGGAGGATCTCAGGTAGGACTAACCGCTAGATCTTGGAGAGGGAGGATCTCAGGTAGGACTAACCGCTAGATCTTGGACCAGGAGGATCTCAGGTAGGACTAACCGCTAGATCTTGGAGAGGCTATTGTCTGCCCATGTGGCGCCCCAATTAGTGACCGCACAAGAACAGTAAGGAAAATATGTATGGATACTAGGGTACACAGTTGCCATTCCATAG
>refAAABB
TGGTCTAGAGACCAGGAGGAGTAGGTAGTGCCATTCTTCGTGGATCTTGGAGAGGGAGGAGTAGGTAGTGCCATTCTTCGTGGATCTTGGACCAGGAGGATCTCAGGTAGGACTAACCGCTAGATCTTGGAGAGGGAGGATCTCAGGTAGGACTAACCGCTAGATCTTGGACCAGGAGGATCTCAGGTAGGACTAACCGCTAGATCTTGGAGAGGCTATTGTCTGCCCATGTGGCGCCCCAATTAGTGACCGCACAAGAACAGTAAGGAAAATTTGTATGGATACTAGGGTACACAGTTGCCATTCCATAG
>refAAABC
TGGTCTAGAGACCAGGAGGAAGCTAGCACCATTGTGCCAAGGAATCTTGGAGAGGGAGGAGTAGGTAGTGCCATTCTTCGTGGATCTTGGACCAGGAGGATCTCAGGTAGGACTAACCGCTAGATCTTGGAGAGGGAGGATCTCAGGTAGGACTAACCGCTAGATCTTGGACCAGGAGGATCTCAGGTAGGACTAACCGCTAGATCTTGGAGAGGCTATTGTCTGCCCATGTGGCGCCCCAATTAGTGACCGCACAAGAACAGTAAGGAAAATCTGTATGGATACTAGGGTACACAGTTGCCATTCCATAG
>refAAABG
TGGTCTAGAGACCAGGAGGACCTATCCACTAGACGAGGTAATTGTCTTGGAGAGGGAGGAGTAGGTAGTGCCATTCTTCGTGGATCTTGGACCAGGAGGATCTCAGGTAGGACTAACCGCTAGATCTTGGAGAGGGAGGATCTCAGGTAGGACTAACCGCTAGATCTTGGACCAGGAGGATCTCAGGTAGGACTAACCGCTAGATCTTGGAGAGGCTATTGTCTGCCCATGTGGCGCCCCAATTAGTGACCGCACAAGAACAGTAAGGAAAATGTGTATGGATACTAGGGTACACAGTTGCCATTCCATAG
>refAAABT
TGGTCTAGAGACCAGGAGGAGGCACAGAATGTGACCACAATGTGTCTTGGAGAGGGAGGAGTAGGTAGTGCCATTCTTCGTGGATCTTGGACCAGGAGGATCTCAGGTAGGACTAACCGCTAGATCTTGGAGAGGGAGGATCTCAGGTAGGACTAACCGCTAGATCTTGGACCAGGAGGATCTCAGGTAGGACTAACCGCTAGATCTTGGAGAGGCTATTGTCTGCCCATGTGGCGCCCCAATTAGTGACCGCACAAGAACAGTAAGGAAAATTTGTATGGATACTAGGGTACACAGTTGCCATTCCATAG
>refAAACA
TGGTCTAGAGACCAGGAGGATCTCAGGTAGGACTAACCGCTAGATCTTGGAGAGGGAGGAAGCTAGCACCATTGTGCCAAGGAATCTTGGACCAGGAGGATCTCAGGTAGGACTAACCGCTAGATCTTGGAGAGGGAGGATCTCAGGTAGGACTAACCGCTAGATCTTGGACCAGGAGGATCTCAGGTAGGACTAACCGCTAGATCTTGGAGAGGCTATTGTCTGCCCATGTGGCGCCCCAATTAGTGACCGCACAAGAACAGTAAGGAAAACATGTATGGATACTAGGGTACACAGTTGCCATTCCATAG
>refAAACB
TGGTCTAGAGACCAGGAGGAGTAGGTAGTGCCATTCTTCGTGGATCTTGGAGAGGGAGGAAGCTAGCACCATTGTGCCAAGGAATCTTGGACCAGGAGGATCTCAGGTAGGACTAACCGCTAGATCTTGGAGAGGGAGGATCTCAGGTAGGACTAACCGCTAGATCTTGGACCAGGAGGATCTCAGGTAGGACTAACCGCTAGATCTTGGAGAGGCTATTGTCTGCCCATGTGGCGCCCCAATTAGTGACCGCACAAGAACAGTAAGGAAAACTTGTATGGATACTAGGGTACACAGTTGCCATTCCATAG
>refAAACC
TGGTCTAGAGACCAGGAGGAAGCTAGCACCATTGTGCCAAGGAATCTTGGAGAGGGAGGAAGCTAGCACCATTGTGCCAAGGAATCTTGGACCAGGAGGATCTCAGGTAGGACTAACCGCTAGATCTTGGAGAGGGAGGATCTCAGGTAGGACTAACCGCTAGATCTTGGACCAGGAGGATCTCAGGTAGGACTAACCGCTAGATCTTGGAGAGGCTATTGTCTGCCCATGTGGCGCCCCAATTAGTGACCGCACAAGAACAGTAAGGAAAACCTGTATGGATACTAGGGTACACAGTTGCCATTCCATAG
>refAAACG
TGGTCTAGAGACCAGGAGGACCTATCCACTAGACGAGGTAATTGTCTTGGAGAGGGAGGAAGCTAGCACCATTGTGCCAAGGAATCTTGGACCAGGAGGATCTCAGGTAGGACTAACCGCTAGATCTTGGAGAGGGAGGATCTCAGGTAGGACTAACCGCTAGATCTTGGACCAGGAGGATCTCAGGTAGGACTAACCGCTAGATCTTGGAGAGGCTATTGTCTGCCCATGTGGCGCCCCAATTAGTGACCGCACAAGAACAGTAAGGAAAACGTGTATGGATACTAGGGTACACAGTTGCCATTCCATAG
>refAAACT
TGGTCTAGAGACCAGGAGGAGGCACAGAATGTGACCACAATGTGTCTTGGAGAGGGAGGAAGCTAGCACCATTGTGCCAAGGAATCTTGGACCAGGAGGATCTCAGGTAGGACTAACCGCTAGATCTTGGAGAGGGAGGATCTCAGGTAGGACTAACCGCTAGATCTTGGACCAGGAGGATCTCAGGTAGGACTAACCGCTAGATCTTGGAGAGGCTATTGTCTGCCCATGTGGCGCCCCAATTAGTGACCGCACAAGAACAGTAAGGAAAACTTGTATGGATACTAGGGTACACAGTTGCCATTCCATAG
>refAAAGA
TGGTCTAGAGACCAGGAGGATCTCAGGTAGGACTAACCGCTAGATCTTGGAGAGGGAGGACCTATCCACTAGACGAGGTAATTGTCTTGGACCAGGAGGATCTCAGGTAGGACTAACCGCTAGATCTTGGAGAGGGAGGATCTCAGGTAGGACTAACCGCTAGATCTTGGACCAGGAGGATCTCAGGTAGGACTAACCGCTAGATCTTGGAGAGGCTATTGTCTGCCCATGTGGCGCCCCAATTAGTGACCGCACAAGAACAGTAAGGAAAAGATGTATGGATACTAGGGTACACAGTTGCCATTCCATAG
>refAAAGB
TGGTCTAGAGACCAGGAGGAGTAGGTAGTGCCATTCTTCGTGGATCTTGGAGAGGGAGGACCTATCCACTAGACGAGGTAATTGTCTTGGACCAGGAGGATCTCAGGTAGGACTAACCGCTAGATCTTGGAGAGGGAGGATCTCAGGTAGGACTAACCGCTAGATCTTGGACCAGGAGGATCTCAGGTAGGACTAACCGCTAGATCTTGGAGAGGCTATTGTCTGCCCATGTGGCGCCCCAATTAGTGACCGCACAAGAACAGTAAGGAAAAGTTGTATGGATACTAGGGTACACAGTTGCCATTCCATAG
>refAAAGC
TGGTCTAGAGACCAGGAGGAAGCTAGCACCATTGTGCCAAGGAATCTTGGAGAGGGAGGACCTATCCACTAGACGAGGTAATTGTCTTGGACCAGGAGGATCTCAGGTAGGACTAACCGCTAGATCTTGGAGAGGGAGGATCTCAGGTAGGACTAACCGCTAGATCTTGGACCAGGAGGATCTCAGGTAGGACTAACCGCTAGATCTTGGAGAGGCTATTGTCTGCCCATGTGGCGCCCCAATTAGTGACCGCACAAGAACAGTAAGGAAAAGCTGTATGGATACTAGGGTACACAGTTGCCATTCCATAG
>refAAAGG
TGGTCTAGAGACCAGGAGGACCTATCCACTAGACGAGGTAATTGTCTTGGAGAGGGAGGACCTATCCACTAGACGAGGTAATTGTCTTGGACCAGGAGGATCTCAGGTAGGACTAACCGCTAGATCTTGGAGAGGGAGGATCTCAGGTAGGACTAACCGCTAGATCTTGGACCAGGAGGATCTCAGGTAGGACTAACCGCTAGATCTTGGAGAGGCTATTGTCTGCCCATGTGGCGCCCCAATTAGTGACCGCACAAGAACAGTAAGGAAAAGGTGTATGGATACTAGGGTACACAGTTGCCATTCCATAG
>refAAAGT
TGGTCTAGAGACCAGGAGGAGGCACAGAATGTGACCACAATGTGTCTTGGAGAGGGAGGACCTATCCACTAGACGAGGTAATTGTCTTGGACCAGGAGGATCTCAGGTAGGACTAACCGCTAGATCTTGGAGAGGGAGGATCTCAGGTAGGACTAACCGCTAGATCTTGGACCAGGAGGATCTCAGGTAGGACTAACCGCTAGATCTTGGAGAGGCTATTGTCTGCCCATGTGGCGCCCCAATTAGTGACCGCACAAGAACAGTAAGGAAAAGTTGTATGGATACTAGGGTACACAGTTGCCATTCCATAG
>refAAATA
TGGTCTAGAGACCAGGAGGATCTCAGGTAGGACTAACCGCTAGATCTTGGAGAGGGAGGAGGCACAGAATGTGACCACAATGTGTCTTGGACCAGGAGGATCTCAGGTAGGACTAACCGCTAGATCTTGGAGAGGGAGGATCTCAGGTAGGACTAACCGCTAGATCTTGGACCAGGAGGATCTCAGGTAGGACTAACCGCTAGATCTTGGAGAGGCTATTGTCTGCCCATGTGGCGCCCCAATTAGTGACCGCACAAGAACAGTAAGGAAAATATGTATGGATACTAGGGTACACAGTTGCCATTCCATAG
>refAAATB
TGGTCTAGAGACCAGGAGGAGTAGGTAGTGCCATTCTTCGTGGATCTTGGAGAGGGAGGAGGCACAGAATGTGACCACAATGTGTCTTGGACCAGGAGGATCTCAGGTAGGACTAACCGCTAGATCTTGGAGAGGGAGGATCTCAGGTAGGACTAACCGCTAGATCTTGGACCAGGAGGATCTCAGGTAGGACTAACCGCTAGATCTTGGAGAGGCTATTGTCTGCCCATGTGGCGCCCCAATTAGTGACCGCACAAGAACAGTAAGGAAAATTTGTATGGATACTAGGGTACACAGTTGCCATTCCATAG
>refAAATC
TGGTCTAGAGACCAGGAGGAAGCTAGCACCATTGTGCCAAGGAATCTTGGAGAGGGAGGAGGCACAGAATGTGACCACAATGTGTCTTGGACCAGGAGGATCTCAGGTAGGACTAACCGCTAGATCTTGGAGAGGGAGGATCTCAGGTAGGACTAACCGCTAGATCTTGGACCAGGAGGATCTCAGGTAGGACTAACCGCTAGATCTTGGAGAGGCTATTGTCTGCCCATGTGGCGCCCCAATTAGTGACCGCACAAGAACAGTAAGGAAAATCTGTATGGATACTAGGGTACACAGTTGCCATTCCATAG
>refAAATG
TGGTCTAGAGACCAGGAGGACCTATCCACTAGACGAGGTAATTGTCTTGGAGAGGGAGGAGGCACAGAATGTGACCACAATGTGTCTTGGACCAGGAGGATCTCAGGTAGGACTAACCGCTAGATCTTGGAGAGGGAGGATCTCAGGTAGGACTAACCGCTAGATCTTGGACCAGGAGGATCTCAGGTAGGACTAACCGCTAGATCTTGGAGAGGCTATTGTCTGCCCATGTGGCGCCCCAATTAGTGACCGCACAAGAACAGTAAGGAAAATGTGTATGGATACTAGGGTACACAGTTGCCATTCCATAG
>refAAATT
TGGTCTAGAGACCAGGAGGAGGCACAGAATGTGACCACAATGTGTCTTGGAGAGGGAGGAGGCACAGAATGTGACCACAATGTGTCTTGGACCAGGAGGATCTCAGGTAGGACTAACCGCTAGATCTTGGAGAGGGAGGATCTCAGGTAGGACTAACCGCTAGATCTTGGACCAGGAGGATCTCAGGTAGGACTAACCGCTAGATCTTGGAGAGGCTATTGTCTGCCCATGTGGCGCCCCAATTAGTGACCGCACAAGAACAGTAAGGAAAATTTGTATGGATACTAGGGTACACAGTTGCCATTCCATAG
>refAABAA
TGGTCTAGAGACCAGGAGGATCTCAGGTAGGACTAACCGCTAGATCTTGGAGAGGGAGGATCTCAGGTAGGACTAACCGCTAGATCTTGGACCAGGAGGAGTAGGTAGTGCCATTCTTCGTGGATCTTGGAGAGGGAGGATCTCAGGTAGGACTAACCGCTAGATCTTGGACCAGGAGGATCTCAGGTAGGACTAACCGCTAGATCTTGGAGAGGCTATTGTCTGCCCATGTGGCGCCCCAATTAGTGACCGCACAAGAACAGTAAGGAAATAATGTATGGATACTAGGGTACACAGTTGCCATTCCATAG
>refAABAB
TGGTCTAGAGACCAGGAGGAGTAGGTAGTGCCATTCTTCGTGGATCTTGGAGAGGGAGGATCTCAGGTAGGACTAACCGCTAGATCTTGGACCAGGAGGAGTAGGTAGTGCCATTCTTCGTGGATCTTGGAGAGGGAGGATCTCAGGTAGGACTAACCGCTAGATCTTGGACCAGGAGGATCTCAGGTAGGACTAACCGCTAGATCTTGGAGAGGCTATTGTCTGCCCATGTGGCGCCCCAATTAGTGACCGCACAAGAACAGTAAGGAAATATTGTATGGATACTAGGGTACACAGTTGCCATTCCATAG
>refAABAC
TGGTCTAGAGACCAGGAGGAAGCTAGCACCATTGTGCCAAGGAATCTTGGAGAGGGAGGATCTCAGGTAGGACTAACCGCTAGATCTTGGACCAGGAGGAGTAGGTAGTGCCATTCTTCGTGGATCTTGGAGAGGGAGGATCTCAGGTAGGACTAACCGCTAGATCTTGGACCAGGAGGATCTCAGGTAGGACTAACCGCTAGATCTTGGAGAGGCTATTGTCTGCCCATGTGGCGCCCCAATTAGTGACCGCACAAGAACAGTAAGGAAATACTGTATGGATACTAGGGTACACAGTTGCCATTCCATAG
>refAABAG
TGGTCTAGAGACCAGGAGGACCTATCCACTAGACGAGGTAATTGTCTTGGAGAGGGAGGATCTCAGGTAGGACTAACCGCTAGATCTTGGACCAGGAGGAGTAGGTAGTGCCATTCTTCGTGGATCTTGGAGAGGGAGGATCTCAGGTAGGACTAACCGCTAGATCTTGGACCAGGAGGATCTCAGGTAGGACTAACCGCTAGATCTTGGAGAGGCTATTGTCTGCCCATGTGGCGCCCCAATTAGTGACCGCACAAGAACAGTAAGGAAATAGTGTATGGATACTAGGGTACACAGTTGCCATTCCATAG
>refAABAT
TGGTCTAGAGACCAGGAGGAGGCACAGAATGTGACCACAATGTGTCTTGGAGAGGGAGGATCTCAGGTAGGACTAACCGCTAGATCTTGGACCAGGAGGAGTAGGTAGTGCCATTCTTCGTGGATCTTGGAGAGGGAGGATCTCAGGTAGGACTAACCGCTAGATCTTGGACCAGGAGGATCTCAGGTAGGACTAACCGCTAGATCTTGGAGAGGCTATTGTCTGCCCATGTGGCGCCCCAATTAGTGACCGCACAAGAACAGTAAGGAAATATTGTATGGATACTAGGGTACACAGTTGCCATTCCATAG
>refAABBA
TGGTCTAGAGACCAGGAGGATCTCAGGTAGGACTAACCGCTAGATCTTGGAGAGGGAGGAGTAGGTAGTGCCATTCTTCGTGGATCTTGGACCAGGAGGAGTAGGTAGTGCCATTCTTCGTGGATCTTGGAGAGGGAGGATCTCAGGTAGGACTAACCGCTAGATCTTGGACCAGGAGGATCTCAGGTAGGACTAACCGCTAGATCTTGGAGAGGCTATTGTCTGCCCATGTGGCGCCCCAATTAGTGACCGCACAAGAACAGTAAGGAAATTATGTATGGATACTAGGGTACACAGTTGCCATTCCATAG
>refAABBB
TGGTCTAGAGACCAGGAGGAGTAGGTAGTGCCATTCTTCGTGGATCTTGGAGAGGGAGGAGTAGGTAGTGCCATTCTTCGTGGATCTTGGACCAGGAGGAGTAGGTAGTGCCATTCTTCGTGGATCTTGGAGAGGGAGGATCTCAGGTAGGACTAACCGCTAGATCTTGGACCAGGAGGATCTCAGGTAGGACTAACCGCTAGATCTTGGAGAGGCTATTGTCTGCCCATGTGGCGCCCCAATTAGTGACCGCACAAGAACAGTAAGGAAATTTTGTATGGATACTAGGGTACACAGTTGCCATTCCATAG
>refAABBC
TGGTCTAGAGACCAGGAGGAAGCTAGCACCATTGTGCCAAGGAATCTTGGAGAGGGAGGAGTAGGTAGTGCCATTCTTCGTGGATCTTGGACCAGGAGGAGTAGGTAGTGCCATTCTTCGTGGATCTTGGAGAGGGAGGATCTCAGGTAGGACTAACCGCTAGATCTTGGACCAGGAGGATCTCAGGTAGGACTAACCGCTAGATCTTGGAGAGGCTATTGTCTGCCCATGTGGCGCCCCAATTAGTGACCGCACAAGAACAGTAAGGAAATTCTGTATGGATACTAGGGTACACAGTTGCCATTCCATAG
>refAABBG
TGGTCTAGAGACCAGGAGGACCTATCCACTAGACGAGGTAATTGTCTTGGAGAGGGAGGAGTAGGTAGTGCCATTCTTCGTGGATCTTGGACCAGGAGGAGTAGGTAGTGCCATTCTTCGTGGATCTTGGAGAGGGAGGATCTCAGGTAGGACTAACCGCTAGATCTTGGACCAGGAGGATCTCAGGTAGGACTAACCGCTAGATCTTGGAGAGGCTATTGTCTGCCCATGTGGCGCCCCAATTAGTGACCGCACAAGAACAGTAAGGAAATTGTGTATGGATACTAGGGTACACAGTTGCCATTCCATAG
>refAABBT
TGGTCTAGAGACCAGGAGGAGGCACAGAATGTGACCACAATGTGTCTTGGAGAGGGAGGAGTAGGTAGTGCCATTCTTCGTGGATCTTGGACCAGGAGGAGTAGGTAGTGCCATTCTTCGTGGATCTTGGAGAGGGAGGATCTCAGGTAGGACTAACCGCTAGATCTTGGACCAGGAGGATCTCAGGTAGGACTAACCGCTAGATCTTGGAGAGGCTATTGTCTGCCCATGTGGCGCCCCAATTAGTGACCGCACAAGAACAGTAAGGAAATTTTGTATGGATACTAGGGTACACAGTTGCCATTCCATAG
>refAABCA
TGGTCTAGAGACCAGGAGGATCTCAGGTAGGACTAACCGCTAGATCTTGGAGAGGGAGGAAGCTAGCACCATTGTGCCAAGGAATCTTGGACCAGGAGGAGTAGGTAGTGCCATTCTTCGTGGATCTTGGAGAGGGAGGATCTCAGGTAGGACTAACCGCTAGATCTTGGACCAGGAGGATCTCAGGTAGGACTAACCGCTAGATCTTGGAGAGGCTATTGTCTGCCCATGTGGCGCCCCAATTAGTGACCGCACAAGAACAGTAAGGAAATCATGTATGGATACTAGGGTACACAGTTGCCATTCCATAG
>refAABCB
TGGTCTAGAGACCAGGAGGAGTAGGTAGTGCCATTCTTCGTGGATCTTGGAGAGGGAGGAAGCTAGCACCATTGTGCCAAGGAATCTTGGACCAGGAGGAGTAGGTAGTGCCATTCTTCGTGGATCTTGGAGAGGGAGGATCTCAGGTAGGACTAACCGCTAGATCTTGGACCAGGAGGATCTCAGGTAGGACTAACCGCTAGATCTTGGAGAGGCTATTGTCTGCCCATGTGGCGCCCCAATTAGTGACCGCACAAGAACAGTAAGGAAATCTTGTATGGATACTAGGGTACACAGTTGCCATTCCATAG
>refAABCC
TGGTCTAGAGACCAGGAGGAAGCTAGCACCATTGTGCCAAGGAATCTTGGAGAGGGAGGAAGCTAGCACCATTGTGCCAAGGAATCTTGGACCAGGAGGAGTAGGTAGTGCCATTCTTCGTGGATCTTGGAGAGGGAGGATCTCAGGTAGGACTAACCGCTAGATCTTGGACCAGGAGGATCTCAGGTAGGACTAACCGCTAGATCTTGGAGAGGCTATTGTCTGCCCATGTGGCGCCCCAATTAGTGACCGCACAAGAACAGTAAGGAAATCCTGTATGGATACTAGGGTACACAGTTGCCATTCCATAG
>refAABCG
TGGTCTAGAGACCAGGAGGACCTATCCACTAGACGAGGTAATTGTCTTGGAGAGGGAGGAAGCTAGCACCATTGTGCCAAGGAATCTTGGACCAGGAGGAGTAGGTAGTGCCATTCTTCGTGGATCTTGGAGAGGGAGGATCTCAGGTAGGACTAACCGCTAGATCTTGGACCAGGAGGATCTCAGGTAGGACTAACCGCTAGATCTTGGAGAGGCTATTGTCTGCCCATGTGGCGCCCCAATTAGTGACCGCACAAGAACAGTAAGGAAATCGTGTATGGATACTAGGGTACACAGTTGCCATTCCATAG
>refAABCT
TGGTCTAGAGACCAGGAGGAGGCACAGAATGTGACCACAATGTGTCTTGGAGAGGGAGGAAGCTAGCACCATTGTGCCAAGGAATCTTGGACCAGGAGGAGTAGGTAGTGCCATTCTTCGTGGATCTTGGAGAGGGAGGATCTCAGGTAGGACTAACCGCTAGATCTTGGACCAGGAGGATCTCAGGTAGGACTAACCGCTAGATCTTGGAGAGGCTATTGTCTGCCCATGTGGCGCCCCAATTAGTGACCGCACAAGAACAGTAAGGAAATCTTGTATGGATACTAGGGTACACAGTTGCCATTCCATAG
>refAABGA
TGGTCTAGAGACCAGGAGGATCTCAGGTAGGACTAACCGCTAGATCTTGGAGAGGGAGGACCTATCCACTAGACGAGGTAATTGTCTTGGACCAGGAGGAGTAGGTAGTGCCATTCTTCGTGGATCTTGGAGAGGGAGGATCTCAGGTAGGACTAACCGCTAGATCTTGGACCAGGAGGATCTCAGGTAGGACTAACCGCTAGATCTTGGAGAGGCTATTGTCTGCCCATGTGGCGCCCCAATTAGTGACCGCACAAGAACAGTAAGGAAATGATGTATGGATACTAGGGTACACAGTTGCCATTCCATAG
>refAABGB
TGGTCTAGAGACCAGGAGGAGTAGGTAGTGCCATTCTTCGTGGATCTTGGAGAGGGAGGACCTATCCACTAGACGAGGTAATTGTCTTGGACCAGGAGGAGTAGGTAGTGCCATTCTTCGTGGATCTTGGAGAGGGAGGATCTCAGGTAGGACTAACCGCTAGATCTTGGACCAGGAGGATCTCAGGTAGGACTAACCGCTAGATCTTGGAGAGGCTATTGTCTGCCCATGTGGCGCCCCAATTAGTGACCGCACAAGAACAGTAAGGAAATGTTGTATGGATACTAGGGTACACAGTTGCCATTCCATAG
>refAABGC
TGGTCTAGAGACCAGGAGGAAGCTAGCACCATTGTGCCAAGGAATCTTGGAGAGGGAGGACCTATCCACTAGACGAGGTAATTGTCTTGGACCAGGAGGAGTAGGTAGTGCCATTCTTCGTGGATCTTGGAGAGGGAGGATCTCAGGTAGGACTAACCGCTAGATCTTGGACCAGGAGGATCTCAGGTAGGACTAACCGCTAGATCTTGGAGAGGCTATTGTCTGCCCATGTGGCGCCCCAATTAGTGACCGCACAAGAACAGTAAGGAAATGCTGTATGGATACTAGGGTACACAGTTGCCATTCCATAG
>refAABGG
TGGTCTAGAGACCAGGAGGACCTATCCACTAGACGAGGTAATTGTCTTGGAGAGGGAGGACCTATCCACTAGACGAGGTAATTGTCTTGGACCAGGAGGAGTAGGTAGTGCCATTCTTCGTGGATCTTGGAGAGGGAGGATCTCAGGTAGGACTAACCGCTAGATCTTGGACCAGGAGGATCTCAGGTAGGACTAACCGCTAGATCTTGGAGAGGCTATTGTCTGCCCATGTGGCGCCCCAATTAGTGACCGCACAAGAACAGTAAGGAAATGGTGTATGGATACTAGGGTACACAGTTGCCATTCCATAG
>refAABGT
TGGTCTAGAGACCAGGAGGAGGCACAGAATGTGACCACAATGTGTCTTGGAGAGGGAGGACCTATCCACTAGACGAGGTAATTGTCTTGGACCAGGAGGAGTAGGTAGTGCCATTCTTCGTGGATCTTGGAGAGGGAGGATCTCAGGTAGGACTAACCGCTAGATCTTGGACCAGGAGGATCTCAGGTAGGACTAACCGCTAGATCTTGGAGAGGCTATTGTCTGCCCATGTGGCGCCCCAATTAGTGACCGCACAAGAACAGTAAGGAAATGTTGTATGGATACTAGGGTACACAGTTGCCATTCCATAG
>refAABTA
TGGTCTAGAGACCAGGAGGATCTCAGGTAGGACTAACCGCTAGATCTTGGAGAGGGAGGAGGCACAGAATGTGACCACAATGTGTCTTGGACCAGGAGGAGTAGGTAGTGCCATTCTTCGTGGATCTTGGAGAGGGAGGATCTCAGGTAGGACTAACCGCTAGATCTTGGACCAGGAGGATCTCAGGTAGGACTAACCGCTAGATCTTGGAGAGGCTATTGTCTGCCCATGTGGCGCCCCAATTAGTGACCGCACAAGAACAGTAAGGAAATTATGTATGGATACTAGGGTACACAGTTGCCATTCCATAG
>refAABTB
TGGTCTAGAGACCAGGAGGAGTAGGTAGTGCCATTCTTCGTGGATCTTGGAGAGGGAGGAGGCACAGAATGTGACCACAATGTGTCTTGGACCAGGAGGAGTAGGTAGTGCCATTCTTCGTGGATCTTGGAGAGGGAGGATCTCAGGTAGGACTAACCGCTAGATCTTGGACCAGGAGGATCTCAGGTAGGACTAACCGCTAGATCTTGGAGAGGCTATTGTCTGCCCATGTGGCGCCCCAATTAGTGACCGCACAAGAACAGTAAGGAAATTTTGTATGGATACTAGGGTACACAGTTGCCATTCCATAG
>refAABTC
TGGTCTAGAGACCAGGAGGAAGCTAGCACCATTGTGCCAAGGAATCTTGGAGAGGGAGGAGGCACAGAATGTGACCACAATGTGTCTTGGACCAGGAGGAGTAGGTAGTGCCATTCTTCGTGGATCTTGGAGAGGGAGGATCTCAGGTAGGACTAACCGCTAGATCTTGGACCAGGAGGATCTCAGGTAGGACTAACCGCTAGATCTTGGAGAGGCTATTGTCTGCCCATGTGGCGCCCCAATTAGTGACCGCACAAGAACAGTAAGGAAATTCTGTATGGATACTAGGGTACACAGTTGCCATTCCATAG
>refAABTG
TGGTCTAGAGACCAGGAGGACCTATCCACTAGACGAGGTAATTGTCTTGGAGAGGGAGGAGGCACAGAATGTGACCACAATGTGTCTTGGACCAGGAGGAGTAGGTAGTGCCATTCTTCGTGGATCTTGGAGAGGGAGGATCTCAGGTAGGACTAACCGCTAGATCTTGGACCAGGAGGATCTCAGGTAGGACTAACCGCTAGATCTTGGAGAGGCTATTGTCTGCCCATGTGGCGCCCCAATTAGTGACCGCACAAGAACAGTAAGGAAATTGTGTATGGATACTAGGGTACACAGTTGCCATTCCATAG
>refAABTT
TGGTCTAGAGACCAGGAGGAGGCACAGAATGTGACCACAATGTGTCTTGGAGAGGGAGGAGGCACAGAATGTGACCACAATGTGTCTTGGACCAGGAGGAGTAGGTAGTGCCATTCTTCGTGGATCTTGGAGAGGGAGGATCTCAGGTAGGACTAACCGCTAGATCTTGGACCAGGAGGATCTCAGGTAGGACTAACCGCTAGATCTTGGAGAGGCTATTGTCTGCCCATGTGGCGCCCCAATTAGTGACCGCACAAGAACAGTAAGGAAATTTTGTATGGATACTAGGGTACACAGTTGCCATTCCATAG
>refAACAA
TGGTCTAGAGACCAGGAGGATCTCAGGTAGGACTAACCGCTAGATCTTGGAGAGGGAGGATCTCAGGTAGGACTAACCGCTAGATCTTGGACCAGGAGGAAGCTAGCACCATTGTGCCAAGGAATCTTGGAGAGGGAGGATCTCAGGTAGGACTAACCGCTAGATCTTGGACCAGGAGGATCTCAGGTAGGACTAACCGCTAGATCTTGGAGAGGCTATTGTCTGCCCATGTGGCGCCCCAATTAGTGACCGCACAAGAACAGTAAGGAAACAATGTATGGATACTAGGGTACACAGTTGCCATTCCATAG
>refAACAB
TGGTCTAGAGACCAGGAGGAGTAGGTAGTGCCATTCTTCGTGGATCTTGGAGAGGGAGGATCTCAGGTAGGACTAACCGCTAGATCTTGGACCAGGAGGAAGCTAGCACCATTGTGCCAAGGAATCTTGGAGAGGGAGGATCTCAGGTAGGACTAACCGCTAGATCTTGGACCAGGAGGATCTCAGGTAGGACTAACCGCTAGATCTTGGAGAGGCTATTGTCTGCCCATGTGGCGCCCCAATTAGTGACCGCACAAGAACAGTAAGGAAACATTGTATGGATACTAGGGTACACAGTTGCCATTCCATAG
>refAACAC
TGGTCTAGAGACCAGGAGGAAGCTAGCACCATTGTGCCAAGGAATCTTGGAGAGGGAGGATCTCAGGTAGGACTAACCGCTAGATCTTGGACCAGGAGGAAGCTAGCACCATTGTGCCAAGGAATCTTGGAGAGGGAGGATCTCAGGTAGGACTAACCGCTAGATCTTGGACCAGGAGGATCTCAGGTAGGACTAACCGCTAGATCTTGGAGAGGCTATTGTCTGCCCATGTGGCGCCCCAATTAGTGACCGCACAAGAACAGTAAGGAAACACTGTATGGATACTAGGGTACACAGTTGCCATTCCATAG
>refAACAG
TGGTCTAGAGACCAGGAGGACCTATCCACTAGACGAGGTAATTGTCTTGGAGAGGGAGGATCTCAGGTAGGACTAACCGCTAGATCTTGGACCAGGAGGAAGCTAGCACCATTGTGCCAAGGAATCTTGGAGAGGGAGGATCTCAGGTAGGACTAACCGCTAGATCTTGGACCAGGAGGATCTCAGGTAGGACTAACCGCTAGATCTTGGAGAGGCTATTGTCTGCCCATGTGGCGCCCCAATTAGTGACCGCACAAGAACAGTAAGGAAACAGTGTATGGATACTAGGGTACACAGTTGCCATTCCATAG
>refAACAT
TGGTCTAGAGACCAGGAGGAGGCACAGAATGTGACCACAATGTGTCTTGGAGAGGGAGGATCTCAGGTAGGACTAACCGCTAGATCTTGGACCAGGAGGAAGCTAGCACCATTGTGCCAAGGAATCTTGGAGAGGGAGGATCTCAGGTAGGACTAACCGCTAGATCTTGGACCAGGAGGATCTCAGGTAGGACTAACCGCTAGATCTTGGAGAGGCTATTGTCTGCCCATGTGGCGCCCCAATTAGTGACCGCACAAGAACAGTAAGGAAACATTGTATGGATACTAGGGTACACAGTTGCCATTCCATAG
>refAACBA
TGGTCTAGAGACCAGGAGGATCTCAGGTAGGACTAACCGCTAGATCTTGGAGAGGGAGGAGTAGGTAGTGCCATTCTTCGTGGATCTTGGACCAGGAGGAAGCTAGCACCATTGTGCCAAGGAATCTTGGAGAGGGAGGATCTCAGGTAGGACTAACCGCTAGATCTTGGACCAGGAGGATCTCAGGTAGGACTAACCGCTAGATCTTGGAGAGGCTATTGTCTGCCCATGTGGCGCCCCAATTAGTGACCGCACAAGAACAGTAAGGAAACTATGTATGGATACTAGGGTACACAGTTGCCATTCCATAG
>refAACBB
TGGTCTAGAGACCAGGAGGAGTAGGTAGTGCCATTCTTCGTGGATCTTGGAGAGGGAGGAGTAGGTAGTGCCATTCTTCGTGGATCTTGGACCAGGAGGAAGCTAGCACCATTGTGCCAAGGAATCTTGGAGAGGGAGGATCTCAGGTAGGACTAACCGCTAGATCTTGGACCAGGAGGATCTCAGGTAGGACTAACCGCTAGATCTTGGAGAGGCTATTGTCTGCCCATGTGGCGCCCCAATTAGTGACCGCACAAGAACAGTAAGGAAACTTTGTATGGATACTAGGGTACACAGTTGCCATTCCATAG
>refAACBC
TGGTCTAGAGACCAGGAGGAAGCTAGCACCATTGTGCCAAGGAATCTTGGAGAGGGAGGAGTAGGTAGTGCCATTCTTCGTGGATCTTGGACCAGGAGGAAGCTAGCACCATTGTGCCAAGGAATCTTGGAGAGGGAGGATCTCAGGTAGGACTAACCGCTAGATCTTGGACCAGGAGGATCTCAGGTAGGACTAACCGCTAGATCTTGGAGAGGCTATTGTCTGCCCATGTGGCGCCCCAATTAGTGACCGCACAAGAACAGTAAGGAAACTCTGTATGGATACTAGGGTACACAGTTGCCATTCCATAG
>refAACBG
TGGTCTAGAGACCAGGAGGACCTATCCACTAGACGAGGTAATTGTCTTGGAGAGGGAGGAGTAGGTAGTGCCATTCTTCGTGGATCTTGGACCAGGAGGAAGCTAGCACCATTGTGCCAAGGAATCTTGGAGAGGGAGGATCTCAGGTAGGACTAACCGCTAGATCTTGGACCAGGAGGATCTCAGGTAGGACTAACCGCTAGATCTTGGAGAGGCTATTGTCTGCCCATGTGGCGCCCCAATTAGTGACCGCACAAGAACAGTAAGGAAACTGTGTATGGATACTAGGGTACACAGTTGCCATTCCATAG
>refAACBT
TGGTCTAGAGACCAGGAGGAGGCACAGAATGTGACCACAATGTGTCTTGGAGAGGGAGGAGTAGGTAGTGCCATTCTTCGTGGATCTTGGACCAGGAGGAAGCTAGCACCATTGTGCCAAGGAATCTTGGAGAGGGAGGATCTCAGGTAGGACTAACCGCTAGATCTTGGACCAGGAGGATCTCAGGTAGGACTAACCGCTAGATCTTGGAGAGGCTATTGTCTGCCCATGTGGCGCCCCAATTAGTGACCGCACAAGAACAGTAAGGAAACTTTGTATGGATACTAGGGTACACAGTTGCCATTCCATAG
>refAACCA
TGGTCTAGAGACCAGGAGGATCTCAGGTAGGACTAACCGCTAGATCTTGGAGAGGGAGGAAGCTAGCACCATTGTGCCAAGGAATCTTGGACCAGGAGGAAGCTAGCACCATTGTGCCAAGGAATCTTGGAGAGGGAGGATCTCAGGTAGGACTAACCGCTAGATCTTGGACCAGGAGGATCTCAGGTAGGACTAACCGCTAGATCTTGGAGAGGCTATTGTCTGCCCATGTGGCGCCCCAATTAGTGACCGCACAAGAACAGTAAGGAAACCATGTATGGATACTAGGGTACACAGTTGCCATTCCATAG
>refAACCB
TGGTCTAGAGACCAGGAGGAGTAGGTAGTGCCATTCTTCGTGGATCTTGGAGAGGGAGGAAGCTAGCACCATTGTGCCAAGGAATCTTGGACCAGGAGGAAGCTAGCACCATTGTGCCAAGGAATCTTGGAGAGGGAGGATCTCAGGTAGGACTAACCGCTAGATCTTGGACCAGGAGGATCTCAGGTAGGACTAACCGCTAGATCTTGGAGAGGCTATTGTCTGCCCATGTGGCGCCCCAATTAGTGACCGCACAAGAACAGTAAGGAAACCTTGTATGGATACTAGGGTACACAGTTGCCATTCCATAG
>refAACCC
TGGTCTAGAGACCAGGAGGAAGCTAGCACCATTGTGCCAAGGAATCTTGGAGAGGGAGGAAGCTAGCACCATTGTGCCAAGGAATCTTGGACCAGGAGGAAGCTAGCACCATTGTGCCAAGGAATCTTGGAGAGGGAGGATCTCAGGTAGGACTAACCGCTAGATCTTGGACCAGGAGGATCTCAGGTAGGACTAACCGCTAGATCTTGGAGAGGCTATTGTCTGCCCATGTGGCGCCCCAATTAGTGACCGCACAAGAACAGTAAGGAAACCCTGTATGGATACTAGGGTACACAGTTGCCATTCCATAG
>refAACCG
TGGTCTAGAGACCAGGAGGACCTATCCACTAGACGAGGTAATTGTCTTGGAGAGGGAGGAAGCTAGCACCATTGTGCCAAGGAATCTTGGACCAGGAGGAAGCTAGCACCATTGTGCCAAGGAATCTTGGAGAGGGAGGATCTCAGGTAGGACTAACCGCTAGATCTTGGACCAGGAGGATCTCAGGTAGGACTAACCGCTAGATCTTGGAGAGGCTATTGTCTGCCCATGTGGCGCCCCAATTAGTGACCGCACAAGAACAGTAAGGAAACCGTGTATGGATACTAGGGTACACAGTTGCCATTCCATAG
>refAACCT
TGGTCTAGAGACCAGGAGGAGGCACAGAATGTGACCACAATGTGTCTTGGAGAGGGAGGAAGCTAGCACCATTGTGCCAAGGAATCTTGGACCAGGAGGAAGCTAGCACCATTGTGCCAAGGAATCTTGGAGAGGGAGGATCTCAGGTAGGACTAACCGCTAGATCTTGGACCAGGAGGATCTCAGGTAGGACTAACCGCTAGATCTTGGAGAGGCTATTGTCTGCCCATGTGGCGCCCCAATTAGTGACCGCACAAGAACAGTAAGGAAACCTTGTATGGATACTAGGGTACACAGTTGCCATTCCATAG
>refAACGA
TGGTCTAGAGACCAGGAGGATCTCAGGTAGGACTAACCGCTAGATCTTGGAGAGGGAGGACCTATCCACTAGACGAGGTAATTGTCTTGGACCAGGAGGAAGCTAGCACCATTGTGCCAAGGAATCTTGGAGAGGGAGGATCTCAGGTAGGACTAACCGCTAGATCTTGGACCAGGAGGATCTCAGGTAGGACTAACCGCTAGATCTTGGAGAGGCTATTGTCTGCCCATGTGGCGCCCCAATTAGTGACCGCACAAGAACAGTAAGGAAACGATGTATGGATACTAGGGTACACAGTTGCCATTCCATAG
>refAACGB
TGGTCTAGAGACCAGGAGGAGTAGGTAGTGCCATTCTTCGTGGATCTTGGAGAGGGAGGACCTATCCACTAGACGAGGTAATTGTCTTGGACCAGGAGGAAGCTAGCACCATTGTGCCAAGGAATCTTGGAGAGGGAGGATCTCAGGTAGGACTAACCGCTAGATCTTGGACCAGGAGGATCTCAGGTAGGACTAACCGCTAGATCTTGGAGAGGCTATTGTCTGCCCATGTGGCGCCCCAATTAGTGACCGCACAAGAACAGTAAGGAAACGTTGTATGGATACTAGGGTACACAGTTGCCATTCCATAG
>refAACGC
TGGTCTAGAGACCAGGAGGAAGCTAGCACCATTGTGCCAAGGAATCTTGGAGAGGGAGGACCTATCCACTAGACGAGGTAATTGTCTTGGACCAGGAGGAAGCTAGCACCATTGTGCCAAGGAATCTTGGAGAGGGAGGATCTCAGGTAGGACTAACCGCTAGATCTTGGACCAGGAGGATCTCAGGTAGGACTAACCGCTAGATCTTGGAGAGGCTATTGTCTGCCCATGTGGCGCCCCAATTAGTGACCGCACAAGAACAGTAAGGAAACGCTGTATGGATACTAGGGTACACAGTTGCCATTCCATAG
>refAACGG
TGGTCTAGAGACCAGGAGGACCTATCCACTAGACGAGGTAATTGTCTTGGAGAGGGAGGACCTATCCACTAGACGAGGTAATTGTCTTGGACCAGGAGGAAGCTAGCACCATTGTGCCAAGGAATCTTGGAGAGGGAGGATCTCAGGTAGGACTAACCGCTAGATCTTGGACCAGGAGGATCTCAGGTAGGACTAACCGCTAGATCTTGGAGAGGCTATTGTCTGCCCATGTGGCGCCCCAATTAGTGACCGCACAAGAACAGTAAGGAAACGGTGTATGGATACTAGGGTACACAGTTGCCATTCCATAG
>refAACGT
TGGTCTAGAGACCAGGAGGAGGCACAGAATGTGACCACAATGTGTCTTGGAGAGGGAGGACCTATCCACTAGACGAGGTAATTGTCTTGGACCAGGAGGAAGCTAGCACCATTGTGCCAAGGAATCTTGGAGAGGGAGGATCTCAGGTAGGACTAACCGCTAGATCTTGGACCAGGAGGATCTCAGGTAGGACTAACCGCTAGATCTTGGAGAGGCTATTGTCTGCCCATGTGGCGCCCCAATTAGTGACCGCACAAGAACAGTAAGGAAACGTTGTATGGATACTAGGGTACACAGTTGCCATTCCATAG
>refAACTA
TGGTCTAGAGACCAGGAGGATCTCAGGTAGGACTAACCGCTAGATCTTGGAGAGGGAGGAGGCACAGAATGTGACCACAATGTGTCTTGGACCAGGAGGAAGCTAGCACCATTGTGCCAAGGAATCTTGGAGAGGGAGGATCTCAGGTAGGACTAACCGCTAGATCTTGGACCAGGAGGATCTCAGGTAGGACTAACCGCTAGATCTTGGAGAGGCTATTGTCTGCCCATGTGGCGCCCCAATTAGTGACCGCACAAGAACAGTAAGGAAACTATGTATGGATACTAGGGTACACAGTTGCCATTCCATAG
>refAACTB
TGGTCTAGAGACCAGGAGGAGTAGGTAGTGCCATTCTTCGTGGATCTTGGAGAGGGAGGAGGCACAGAATGTGACCACAATGTGTCTTGGACCAGGAGGAAGCTAGCACCATTGTGCCAAGGAATCTTGGAGAGGGAGGATCTCAGGTAGGACTAACCGCTAGATCTTGGACCAGGAGGATCTCAGGTAGGACTAACCGCTAGATCTTGGAGAGGCTATTGTCTGCCCATGTGGCGCCCCAATTAGTGACCGCACAAGAACAGTAAGGAAACTTTGTATGGATACTAGGGTACACAGTTGCCATTCCATAG
>refAACTC
TGGTCTAGAGACCAGGAGGAAGCTAGCACCATTGTGCCAAGGAATCTTGGAGAGGGAGGAGGCACAGAATGTGACCACAATGTGTCTTGGACCAGGAGGAAGCTAGCACCATTGTGCCAAGGAATCTTGGAGAGGGAGGATCTCAGGTAGGACTAACCGCTAGATCTTGGACCAGGAGGATCTCAGGTAGGACTAACCGCTAGATCTTGGAGAGGCTATTGTCTGCCCATGTGGCGCCCCAATTAGTGACCGCACAAGAACAGTAAGGAAACTCTGTATGGATACTAGGGTACACAGTTGCCATTCCATAG
>refAACTG
TGGTCTAGAGACCAGGAGGACCTATCCACTAGACGAGGTAATTGTCTTGGAGAGGGAGGAGGCACAGAATGTGACCACAATGTGTCTTGGACCAGGAGGAAGCTAGCACCATTGTGCCAAGGAATCTTGGAGAGGGAGGATCTCAGGTAGGACTAACCGCTAGATCTTGGACCAGGAGGATCTCAGGTAGGACTAACCGCTAGATCTTGGAGAGGCTATTGTCTGCCCATGTGGCGCCCCAATTAGTGACCGCACAAGAACAGTAAGGAAACTGTGTATGGATACTAGGGTACACAGTTGCCATTCCATAG
>refAACTT
TGGTCTAGAGACCAGGAGGAGGCACAGAATGTGACCACAATGTGTCTTGGAGAGGGAGGAGGCACAGAATGTGACCACAATGTGTCTTGGACCAGGAGGAAGCTAGCACCATTGTGCCAAGGAATCTTGGAGAGGGAGGATCTCAGGTAGGACTAACCGCTAGATCTTGGACCAGGAGGATCTCAGGTAGGACTAACCGCTAGATCTTGGAGAGGCTATTGTCTGCCCATGTGGCGCCCCAATTAGTGACCGCACAAGAACAGTAAGGAAACTTTGTATGGATACTAGGGTACACAGTTGCCATTCCATAG
>refAAGAA
TGGTCTAGAGACCAGGAGGATCTCAGGTAGGACTAACCGCTAGATCTTGGAGAGGGAGGATCTCAGGTAGGACTAACCGCTAGATCTTGGACCAGGAGGACCTATCCACTAGACGAGGTAATTGTCTTGGAGAGGGAGGATCTCAGGTAGGACTAACCGCTAGATCTTGGACCAGGAGGATCTCAGGTAGGACTAACCGCTAGATCTTGGAGAGGCTATTGTCTGCCCATGTGGCGCCCCAATTAGTGACCGCACAAGAACAGTAAGGAAAGAATGTATGGATACTAGGGTACACAGTTGCCATTCCATAG
>refAAGAB
TGGTCTAGAGACCAGGAGGAGTAGGTAGTGCCATTCTTCGTGGATCTTGGAGAGGGAGGATCTCAGGTAGGACTAACCGCTAGATCTTGGACCAGGAGGACCTATCCACTAGACGAGGTAATTGTCTTGGAGAGGGAGGATCTCAGGTAGGACTAACCGCTAGATCTTGGACCAGGAGGATCTCAGGTAGGACTAACCGCTAGATCTTGGAGAGGCTATTGTCTGCCCATGTGGCGCCCCAATTAGTGACCGCACAAGAACAGTAAGGAAAGATTGTATGGATACTAGGGTACACAGTTGCCATTCCATAG
>refAAGAC
TGGTCTAGAGACCAGGAGGAAGCTAGCACCATTGTGCCAAGGAATCTTGGAGAGGGAGGATCTCAGGTAGGACTAACCGCTAGATCTTGGACCAGGAGGACCTATCCACTAGACGAGGTAATTGTCTTGGAGAGGGAGGATCTCAGGTAGGACTAACCGCTAGATCTTGGACCAGGAGGATCTCAGGTAGGACTAACCGCTAGATCTTGGAGAGGCTATTGTCTGCCCATGTGGCGCCCCAATTAGTGACCGCACAAGAACAGTAAGGAAAGACTGTATGGATACTAGGGTACACAGTTGCCATTCCATAG
>refAAGAG
TGGTCTAGAGACCAGGAGGACCTATCCACTAGACGAGGTAATTGTCTTGGAGAGGGAGGATCTCAGGTAGGACTAACCGCTAGATCTTGGACCAGGAGGACCTATCCACTAGACGAGGTAATTGTCTTGGAGAGGGAGGATCTCAGGTAGGACTAACCGCTAGATCTTGGACCAGGAGGATCTCAGGTAGGACTAACCGCTAGATCTTGGAGAGGCTATTGTCTGCCCATGTGGCGCCCCAATTAGTGACCGCACAAGAACAGTAAGGAAAGAGTGTATGGATACTAGGGTACACAGTTGCCATTCCATAG
>refAAGAT
TGGTCTAGAGACCAGGAGGAGGCACAGAATGTGACCACAATGTGTCTTGGAGAGGGAGGATCTCAGGTAGGACTAACCGCTAGATCTTGGACCAGGAGGACCTATCCACTAGACGAGGTAATTGTCTTGGAGAGGGAGGATCTCAGGTAGGACTAACCGCTAGATCTTGGACCAGGAGGATCTCAGGTAGGACTAACCGCTAGATCTTGGAGAGGCTATTGTCTGCCCATGTGGCGCCCCAATTAGTGACCGCACAAGAACAGTAAGGAAAGATTGTATGGATACTAGGGTACACAGTTGCCATTCCATAG
>refAAGBA
TGGTCTAGAGACCAGGAGGATCTCAGGTAGGACTAACCGCTAGATCTTGGAGAGGGAGGAGTAGGTAGTGCCATTCTTCGTGGATCTTGGACCAGGAGGACCTATCCACTAGACGAGGTAATTGTCTTGGAGAGGGAGGATCTCAGGTAGGACTAACCGCTAGATCTTGGACCAGGAGGATCTCAGGTAGGACTAACCGCTAGATCTTGGAGAGGCTATTGTCTGCCCATGTGGCGCCCCAATTAGTGACCGCACAAGAACAGTAAGGAAAGTATGTATGGATACTAGGGTACACAGTTGCCATTCCATAG
>refAAGBB
TGGTCTAGAGACCAGGAGGAGTAGGTAGTGCCATTCTTCGTGGATCTTGGAGAGGGAGGAGTAGGTAGTGCCATTCTTCGTGGATCTTGGACCAGGAGGACCTATCCACTAGACGAGGTAATTGTCTTGGAGAGGGAGGATCTCAGGTAGGACTAACCGCTAGATCTTGGACCAGGAGGATCTCAGGTAGGACTAACCGCTAGATCTTGGAGAGGCTATTGTCTGCCCATGTGGCGCCCCAATTAGTGACCGCACAAGAACAGTAAGGAAAGTTTGTATGGATACTAGGGTACACAGTTGCCATTCCATAG
>refAAGBC
TGGTCTAGAGACCAGGAGGAAGCTAGCACCATTGTGCCAAGGAATCTTGGAGAGGGAGGAGTAGGTAGTGCCATTCTTCGTGGATCTTGGACCAGGAGGACCTATCCACTAGACGAGGTAATTGTCTTGGAGAGGGAGGATCTCAGGTAGGACTAACCGCTAGATCTTGGACCAGGAGGATCTCAGGTAGGACTAACCGCTAGATCTTGGAGAGGCTATTGTCTGCCCATGTGGCGCCCCAATTAGTGACCGCACAAGAACAGTAAGGAAAGTCTGTATGGATACTAGGGTACACAGTTGCCATTCCATAG
>refAAGBG
TGGTCTAGAGACCAGGAGGACCTATCCACTAGACGAGGTAATTGTCTTGGAGAGGGAGGAGTAGGTAGTGCCATTCTTCGTGGATCTTGGACCAGGAGGACCTATCCACTAGACGAGGTAATTGTCTTGGAGAGGGAGGATCTCAGGTAGGACTAACCGCTAGATCTTGGACCAGGAGGATCTCAGGTAGGACTAACCGCTAGATCTTGGAGAGGCTATTGTCTGCCCATGTGGCGCCCCAATTAGTGACCGCACAAGAACAGTAAGGAAAGTGTGTATGGATACTAGGGTACACAGTTGCCATTCCATAG
>refAAGBT
TGGTCTAGAGACCAGGAGGAGGCACAGAATGTGACCACAATGTGTCTTGGAGAGGGAGGAGTAGGTAGTGCCATTCTTCGTGGATCTTGGACCAGGAGGACCTATCCACTAGACGAGGTAATTGTCTTGGAGAGGGAGGATCTCAGGTAGGACTAACCGCTAGATCTTGGACCAGGAGGATCTCAGGTAGGACTAACCGCTAGATCTTGGAGAGGCTATTGTCTGCCCATGTGGCGCCCCAATTAGTGACCGCACAAGAACAGTAAGGAAAGTTTGTATGGATACTAGGGTACACAGTTGCCATTCCATAG
>refAAGCA
TGGTCTAGAGACCAGGAGGATCTCAGGTAGGACTAACCGCTAGATCTTGGAGAGGGAGGAAGCTAGCACCATTGTGCCAAGGAATCTTGGACCAGGAGGACCTATCCACTAGACGAGGTAATTGTCTTGGAGAGGGAGGATCTCAGGTAGGACTAACCGCTAGATCTTGGACCAGGAGGATCTCAGGTAGGACTAACCGCTAGATCTTGGAGAGGCTATTGTCTGCCCATGTGGCGCCCCAATTAGTGACCGCACAAGAACAGTAAGGAAAGCATGTATGGATACTAGGGTACACAGTTGCCATTCCATAG
>refAAGCB
TGGTCTAGAGACCAGGAGGAGTAGGTAGTGCCATTCTTCGTGGATCTTGGAGAGGGAGGAAGCTAGCACCATTGTGCCAAGGAATCTTGGACCAGGAGGACCTATCCACTAGACGAGGTAATTGTCTTGGAGAGGGAGGATCTCAGGTAGGACTAACCGCTAGATCTTGGACCAGGAGGATCTCAGGTAGGACTAACCGCTAGATCTTGGAGAGGCTATTGTCTGCCCATGTGGCGCCCCAATTAGTGACCGCACAAGAACAGTAAGGAAAGCTTGTATGGATACTAGGGTACACAGTTGCCATTCCATAG
>refAAGCC
TGGTCTAGAGACCAGGAGGAAGCTAGCACCATTGTGCCAAGGAATCTTGGAGAGGGAGGAAGCTAGCACCATTGTGCCAAGGAATCTTGGACCAGGAGGACCTATCCACTAGACGAGGTAATTGTCTTGGAGAGGGAGGATCTCAGGTAGGACTAACCGCTAGATCTTGGACCAGGAGGATCTCAGGTAGGACTAACCGCTAGATCTTGGAGAGGCTATTGTCTGCCCATGTGGCGCCCCAATTAGTGACCGCACAAGAACAGTAAGGAAAGCCTGTATGGATACTAGGGTACACAGTTGCCATTCCATAG
>refAAGCG
TGGTCTAGAGACCAGGAGGACCTATCCACTAGACGAGGTAATTGTCTTGGAGAGGGAGGAAGCTAGCACCATTGTGCCAAGGAATCTTGGACCAGGAGGACCTATCCACTAGACGAGGTAATTGTCTTGGAGAGGGAGGATCTCAGGTAGGACTAACCGCTAGATCTTGGACCAGGAGGATCTCAGGTAGGACTAACCGCTAGATCTTGGAGAGGCTATTGTCTGCCCATGTGGCGCCCCAATTAGTGACCGCACAAGAACAGTAAGGAAAGCGTGTATGGATACTAGGGTACACAGTTGCCATTCCATAG
>refAAGCT
TGGTCTAGAGACCAGGAGGAGGCACAGAATGTGACCACAATGTGTCTTGGAGAGGGAGGAAGCTAGCACCATTGTGCCAAGGAATCTTGGACCAGGAGGACCTATCCACTAGACGAGGTAATTGTCTTGGAGAGGGAGGATCTCAGGTAGGACTAACCGCTAGATCTTGGACCAGGAGGATCTCAGGTAGGACTAACCGCTAGATCTTGGAGAGGCTATTGTCTGCCCATGTGGCGCCCCAATTAGTGACCGCACAAGAACAGTAAGGAAAGCTTGTATGGATACTAGGGTACACAGTTGCCATTCCATAG
>refAAGGA
TGGTCTAGAGACCAGGAGGATCTCAGGTAGGACTAACCGCTAGATCTTGGAGAGGGAGGACCTATCCACTAGACGAGGTAATTGTCTTGGACCAGGAGGACCTATCCACTAGACGAGGTAATTGTCTTGGAGAGGGAGGATCTCAGGTAGGACTAACCGCTAGATCTTGGACCAGGAGGATCTCAGGTAGGACTAACCGCTAGATCTTGGAGAGGCTATTGTCTGCCCATGTGGCGCCCCAATTAGTGACCGCACAAGAACAGTAAGGAAAGGATGTATGGATACTAGGGTACACAGTTGCCATTCCATAG
>refAAGGB
TGGTCTAGAGACCAGGAGGAGTAGGTAGTGCCATTCTTCGTGGATCTTGGAGAGGGAGGACCTATCCACTAGACGAGGTAATTGTCTTGGACCAGGAGGACCTATCCACTAGACGAGGTAATTGTCTTGGAGAGGGAGGATCTCAGGTAGGACTAACCGCTAGATCTTGGACCAGGAGGATCTCAGGTAGGACTAACCGCTAGATCTTGGAGAGGCTATTGTCTGCCCATGTGGCGCCCCAATTAGTGACCGCACAAGAACAGTAAGGAAAGGTTGTATGGATACTAGGGTACACAGTTGCCATTCCATAG
>refAAGGC
TGGTCTAGAGACCAGGAGGAAGCTAGCACCATTGTGCCAAGGAATCTTGGAGAGGGAGGACCTATCCACTAGACGAGGTAATTGTCTTGGACCAGGAGGACCTATCCACTAGACGAGGTAATTGTCTTGGAGAGGGAGGATCTCAGGTAGGACTAACCGCTAGATCTTGGACCAGGAGGATCTCAGGTAGGACTAACCGCTAGATCTTGGAGAGGCTATTGTCTGCCCATGTGGCGCCCCAATTAGTGACCGCACAAGAACAGTAAGGAAAGGCTGTATGGATACTAGGGTACACAGTTGCCATTCCATAG
>refAAGGG
TGGTCTAGAGACCAGGAGGACCTATCCACTAGACGAGGTAATTGTCTTGGAGAGGGAGGACCTATCCACTAGACGAGGTAATTGTCTTGGACCAGGAGGACCTATCCACTAGACGAGGTAATTGTCTTGGAGAGGGAGGATCTCAGGTAGGACTAACCGCTAGATCTTGGACCAGGAGGATCTCAGGTAGGACTAACCGCTAGATCTTGGAGAGGCTATTGTCTGCCCATGTGGCGCCCCAATTAGTGACCGCACAAGAACAGTAAGGAAAGGGTGTATGGATACTAGGGTACACAGTTGCCATTCCATAG
>refAAGGT
TGGTCTAGAGACCAGGAGGAGGCACAGAATGTGACCACAATGTGTCTTGGAGAGGGAGGACCTATCCACTAGACGAGGTAATTGTCTTGGACCAGGAGGACCTATCCACTAGACGAGGTAATTGTCTTGGAGAGGGAGGATCTCAGGTAGGACTAACCGCTAGATCTTGGACCAGGAGGATCTCAGGTAGGACTAACCGCTAGATCTTGGAGAGGCTATTGTCTGCCCATGTGGCGCCCCAATTAGTGACCGCACAAGAACAGTAAGGAAAGGTTGTATGGATACTAGGGTACACAGTTGCCATTCCATAG
>refAAGTA
TGGTCTAGAGACCAGGAGGATCTCAGGTAGGACTAACCGCTAGATCTTGGAGAGGGAGGAGGCACAGAATGTGACCACAATGTGTCTTGGACCAGGAGGACCTATCCACTAGACGAGGTAATTGTCTTGGAGAGGGAGGATCTCAGGTAGGACTAACCGCTAGATCTTGGACCAGGAGGATCTCAGGTAGGACTAACCGCTAGATCTTGGAGAGGCTATTGTCTGCCCATGTGGCGCCCCAATTAGTGACCGCACAAGAACAGTAAGGAAAGTATGTATGGATACTAGGGTACACAGTTGCCATTCCATAG
>refAAGTB
TGGTCTAGAGACCAGGAGGAGTAGGTAGTGCCATTCTTCGTGGATCTTGGAGAGGGAGGAGGCACAGAATGTGACCACAATGTGTCTTGGACCAGGAGGACCTATCCACTAGACGAGGTAATTGTCTTGGAGAGGGAGGATCTCAGGTAGGACTAACCGCTAGATCTTGGACCAGGAGGATCTCAGGTAGGACTAACCGCTAGATCTTGGAGAGGCTATTGTCTGCCCATGTGGCGCCCCAATTAGTGACCGCACAAGAACAGTAAGGAAAGTTTGTATGGATACTAGGGTACACAGTTGCCATTCCATAG
>refAAGTC
TGGTCTAGAGACCAGGAGGAAGCTAGCACCATTGTGCCAAGGAATCTTGGAGAGGGAGGAGGCACAGAATGTGACCACAATGTGTCTTGGACCAGGAGGACCTATCCACTAGACGAGGTAATTGTCTTGGAGAGGGAGGATCTCAGGTAGGACTAACCGCTAGATCTTGGACCAGGAGGATCTCAGGTAGGACTAACCGCTAGATCTTGGAGAGGCTATTGTCTGCCCATGTGGCGCCCCAATTAGTGACCGCACAAGAACAGTAAGGAAAGTCTGTATGGATACTAGGGTACACAGTTGCCATTCCATAG
>refAAGTG
TGGTCTAGAGACCAGGAGGACCTATCCACTAGACGAGGTAATTGTCTTGGAGAGGGAGGAGGCACAGAATGTGACCACAATGTGTCTTGGACCAGGAGGACCTATCCACTAGACGAGGTAATTGTCTTGGAGAGGGAGGATCTCAGGTAGGACTAACCGCTAGATCTTGGACCAGGAGGATCTCAGGTAGGACTAACCGCTAGATCTTGGAGAGGCTATTGTCTGCCCATGTGGCGCCCCAATTAGTGACCGCACAAGAACAGTAAGGAAAGTGTGTATGGATACTAGGGTACACAGTTGCCATTCCATAG
>refAAGTT
TGGTCTAGAGACCAGGAGGAGGCACAGAATGTGACCACAATGTGTCTTGGAGAGGGAGGAGGCACAGAATGTGACCACAATGTGTCTTGGACCAGGAGGACCTATCCACTAGACGAGGTAATTGTCTTGGAGAGGGAGGATCTCAGGTAGGACTAACCGCTAGATCTTGGACCAGGAGGATCTCAGGTAGGACTAACCGCTAGATCTTGGAGAGGCTATTGTCTGCCCATGTGGCGCCCCAATTAGTGACCGCACAAGAACAGTAAGGAAAGTTTGTATGGATACTAGGGTACACAGTTGCCATTCCATAG
>refAATAA
TGGTCTAGAGACCAGGAGGATCTCAGGTAGGACTAACCGCTAGATCTTGGAGAGGGAGGATCTCAGGTAGGACTAACCGCTAGATCTTGGACCAGGAGGAGGCACAGAATGTGACCACAATGTGTCTTGGAGAGGGAGGATCTCAGGTAGGACTAACCGCTAGATCTTGGACCAGGAGGATCTCAGGTAGGACTAACCGCTAGATCTTGGAGAGGCTATTGTCTGCCCATGTGGCGCCCCAATTAGTGACCGCACAAGAACAGTAAGGAAATAATGTATGGATACTAGGGTACACAGTTGCCATTCCATAG
>refAATAB
TGGTCTAGAGACCAGGAGGAGTAGGTAGTGCCATTCTTCGTGGATCTTGGAGAGGGAGGATCTCAGGTAGGACTAACCGCTAGATCTTGGACCAGGAGGAGGCACAGAATGTGACCACAATGTGTCTTGGAGAGGGAGGATCTCAGGTAGGACTAACCGCTAGATCTTGGACCAGGAGGATCTCAGGTAGGACTAACCGCTAGATCTTGGAGAGGCTATTGTCTGCCCATGTGGCGCCCCAATTAGTGACCGCACAAGAACAGTAAGGAAATATTGTATGGATACTAGGGTACACAGTTGCCATTCCATAG
>refAATAC
TGGTCTAGAGACCAGGAGGAAGCTAGCACCATTGTGCCAAGGAATCTTGGAGAGGGAGGATCTCAGGTAGGACTAACCGCTAGATCTTGGACCAGGAGGAGGCACAGAATGTGACCACAATGTGTCTTGGAGAGGGAGGATCTCAGGTAGGACTAACCGCTAGATCTTGGACCAGGAGGATCTCAGGTAGGACTAACCGCTAGATCTTGGAGAGGCTATTGTCTGCCCATGTGGCGCCCCAATTAGTGACCGCACAAGAACAGTAAGGAAATACTGTATGGATACTAGGGTACACAGTTGCCATTCCATAG
>refAATAG
TGGTCTAGAGACCAGGAGGACCTATCCACTAGACGAGGTAATTGTCTTGGAGAGGGAGGATCTCAGGTAGGACTAACCGCTAGATCTTGGACCAGGAGGAGGCACAGAATGTGACCACAATGTGTCTTGGAGAGGGAGGATCTCAGGTAGGACTAACCGCTAGATCTTGGACCAGGAGGATCTCAGGTAGGACTAACCGCTAGATCTTGGAGAGGCTATTGTCTGCCCATGTGGCGCCCCAATTAGTGACCGCACAAGAACAGTAAGGAAATAGTGTATGGATACTAGGGTACACAGTTGCCATTCCATAG
>refAATAT
TGGTCTAGAGACCAGGAGGAGGCACAGAATGTGACCACAATGTGTCTTGGAGAGGGAGGATCTCAGGTAGGACTAACCGCTAGATCTTGGACCAGGAGGAGGCACAGAATGTGACCACAATGTGTCTTGGAGAGGGAGGATCTCAGGTAGGACTAACCGCTAGATCTTGGACCAGGAGGATCTCAGGTAGGACTAACCGCTAGATCTTGGAGAGGCTATTGTCTGCCCATGTGGCGCCCCAATTAGTGACCGCACAAGAACAGTAAGGAAATATTGTATGGATACTAGGGTACACAGTTGCCATTCCATAG
>refAATBA
TGGTCTAGAGACCAGGAGGATCTCAGGTAGGACTAACCGCTAGATCTTGGAGAGGGAGGAGTAGGTAGTGCCATTCTTCGTGGATCTTGGACCAGGAGGAGGCACAGAATGTGACCACAATGTGTCTTGGAGAGGGAGGATCTCAGGTAGGACTAACCGCTAGATCTTGGACCAGGAGGATCTCAGGTAGGACTAACCGCTAGATCTTGGAGAGGCTATTGTCTGCCCATGTGGCGCCCCAATTAGTGACCGCACAAGAACAGTAAGGAAATTATGTATGGATACTAGGGTACACAGTTGCCATTCCATAG
>refAATBB
TGGTCTAGAGACCAGGAGGAGTAGGTAGTGCCATTCTTCGTGGATCTTGGAGAGGGAGGAGTAGGTAGTGCCATTCTTCGTGGATCTTGGACCAGGAGGAGGCACAGAATGTGACCACAATGTGTCTTGGAGAGGGAGGATCTCAGGTAGGACTAACCGCTAGATCTTGGACCAGGAGGATCTCAGGTAGGACTAACCGCTAGATCTTGGAGAGGCTATTGTCTGCCCATGTGGCGCCCCAATTAGTGACCGCACAAGAACAGTAAGGAAATTTTGTATGGATACTAGGGTACACAGTTGCCATTCCATAG
>refAATBC
TGGTCTAGAGACCAGGAGGAAGCTAGCACCATTGTGCCAAGGAATCTTGGAGAGGGAGGAGTAGGTAGTGCCATTCTTCGTGGATCTTGGACCAGGAGGAGGCACAGAATGTGACCACAATGTGTCTTGGAGAGGGAGGATCTCAGGTAGGACTAACCGCTAGATCTTGGACCAGGAGGATCTCAGGTAGGACTAACCGCTAGATCTTGGAGAGGCTATTGTCTGCCCATGTGGCGCCCCAATTAGTGACCGCACAAGAACAGTAAGGAAATTCTGTATGGATACTAGGGTACACAGTTGCCATTCCATAG
>refAATBG
TGGTCTAGAGACCAGGAGGACCTATCCACTAGACGAGGTAATTGTCTTGGAGAGGGAGGAGTAGGTAGTGCCATTCTTCGTGGATCTTGGACCAGGAGGAGGCACAGAATGTGACCACAATGTGTCTTGGAGAGGGAGGATCTCAGGTAGGACTAACCGCTAGATCTTGGACCAGGAGGATCTCAGGTAGGACTAACCGCTAGATCTTGGAGAGGCTATTGTCTGCCCATGTGGCGCCCCAATTAGTGACCGCACAAGAACAGTAAGGAAATTGTGTATGGATACTAGGGTACACAGTTGCCATTCCATAG
>refAATBT
TGGTCTAGAGACCAGGAGGAGGCACAGAATGTGACCACAATGTGTCTTGGAGAGGGAGGAGTAGGTAGTGCCATTCTTCGTGGATCTTGGACCAGGAGGAGGCACAGAATGTGACCACAATGTGTCTTGGAGAGGGAGGATCTCAGGTAGGACTAACCGCTAGATCTTGGACCAGGAGGATCTCAGGTAGGACTAACCGCTAGATCTTGGAGAGGCTATTGTCTGCCCATGTGGCGCCCCAATTAGTGACCGCACAAGAACAGTAAGGAAATTTTGTATGGATACTAGGGTACACAGTTGCCATTCCATAG
>refAATCA
TGGTCTAGAGACCAGGAGGATCTCAGGTAGGACTAACCGCTAGATCTTGGAGAGGGAGGAAGCTAGCACCATTGTGCCAAGGAATCTTGGACCAGGAGGAGGCACAGAATGTGACCACAATGTGTCTTGGAGAGGGAGGATCTCAGGTAGGACTAACCGCTAGATCTTGGACCAGGAGGATCTCAGGTAGGACTAACCGCTAGATCTTGGAGAGGCTATTGTCTGCCCATGTGGCGCCCCAATTAGTGACCGCACAAGAACAGTAAGGAAATCATGTATGGATACTAGGGTACACAGTTGCCATTCCATAG
>refAATCB
TGGTCTAGAGACCAGGAGGAGTAGGTAGTGCCATTCTTCGTGGATCTTGGAGAGGGAGGAAGCTAGCACCATTGTGCCAAGGAATCTTGGACCAGGAGGAGGCACAGAATGTGACCACAATGTGTCTTGGAGAGGGAGGATCTCAGGTAGGACTAACCGCTAGATCTTGGACCAGGAGGATCTCAGGTAGGACTAACCGCTAGATCTTGGAGAGGCTATTGTCTGCCCATGTGGCGCCCCAATTAGTGACCGCACAAGAACAGTAAGGAAATCTTGTATGGATACTAGGGTACACAGTTGCCATTCCATAG
>refAATCC
TGGTCTAGAGACCAGGAGGAAGCTAGCACCATTGTGCCAAGGAATCTTGGAGAGGGAGGAAGCTAGCACCATTGTGCCAAGGAATCTTGGACCAGGAGGAGGCACAGAATGTGACCACAATGTGTCTTGGAGAGGGAGGATCTCAGGTAGGACTAACCGCTAGATCTTGGACCAGGAGGATCTCAGGTAGGACTAACCGCTAGATCTTGGAGAGGCTATTGTCTGCCCATGTGGCGCCCCAATTAGTGACCGCACAAGAACAGTAAGGAAATCCTGTATGGATACTAGGGTACACAGTTGCCATTCCATAG
>refAATCG
TGGTCTAGAGACCAGGAGGACCTATCCACTAGACGAGGTAATTGTCTTGGAGAGGGAGGAAGCTAGCACCATTGTGCCAAGGAATCTTGGACCAGGAGGAGGCACAGAATGTGACCACAATGTGTCTTGGAGAGGGAGGATCTCAGGTAGGACTAACCGCTAGATCTTGGACCAGGAGGATCTCAGGTAGGACTAACCGCTAGATCTTGGAGAGGCTATTGTCTGCCCATGTGGCGCCCCAATTAGTGACCGCACAAGAACAGTAAGGAAATCGTGTATGGATACTAGGGTACACAGTTGCCATTCCATAG
>refAATCT
TGGTCTAGAGACCAGGAGGAGGCACAGAATGTGACCACAATGTGTCTTGGAGAGGGAGGAAGCTAGCACCATTGTGCCAAGGAATCTTGGACCAGGAGGAGGCACAGAATGTGACCACAATGTGTCTTGGAGAGGGAGGATCTCAGGTAGGACTAACCGCTAGATCTTGGACCAGGAGGATCTCAGGTAGGACTAACCGCTAGATCTTGGAGAGGCTATTGTCTGCCCATGTGGCGCCCCAATTAGTGACCGCACAAGAACAGTAAGGAAATCTTGTATGGATACTAGGGTACACAGTTGCCATTCCATAG
>refAATGA
TGGTCTAGAGACCAGGAGGATCTCAGGTAGGACTAACCGCTAGATCTTGGAGAGGGAGGACCTATCCACTAGACGAGGTAATTGTCTTGGACCAGGAGGAGGCACAGAATGTGACCACAATGTGTCTTGGAGAGGGAGGATCTCAGGTAGGACTAACCGCTAGATCTTGGACCAGGAGGATCTCAGGTAGGACTAACCGCTAGATCTTGGAGAGGCTATTGTCTGCCCATGTGGCGCCCCAATTAGTGACCGCACAAGAACAGTAAGGAAATGATGTATGGATACTAGGGTACACAGTTGCCATTCCATAG
>refAATGB
TGGTCTAGAGACCAGGAGGAGTAGGTAGTGCCATTCTTCGTGGATCTTGGAGAGGGAGGACCTATCCACTAGACGAGGTAATTGTCTTGGACCAGGAGGAGGCACAGAATGTGACCACAATGTGTCTTGGAGAGGGAGGATCTCAGGTAGGACTAACCGCTAGATCTTGGACCAGGAGGATCTCAGGTAGGACTAACCGCTAGATCTTGGAGAGGCTATTGTCTGCCCATGTGGCGCCCCAATTAGTGACCGCACAAGAACAGTAAGGAAATGTTGTATGGATACTAGGGTACACAGTTGCCATTCCATAG
>refAATGC
TGGTCTAGAGACCAGGAGGAAGCTAGCACCATTGTGCCAAGGAATCTTGGAGAGGGAGGACCTATCCACTAGACGAGGTAATTGTCTTGGACCAGGAGGAGGCACAGAATGTGACCACAATGTGTCTTGGAGAGGGAGGATCTCAGGTAGGACTAACCGCTAGATCTTGGACCAGGAGGATCTCAGGTAGGACTAACCGCTAGATCTTGGAGAGGCTATTGTCTGCCCATGTGGCGCCCCAATTAGTGACCGCACAAGAACAGTAAGGAAATGCTGTATGGATACTAGGGTACACAGTTGCCATTCCATAG
>refAATGG
TGGTCTAGAGACCAGGAGGACCTATCCACTAGACGAGGTAATTGTCTTGGAGAGGGAGGACCTATCCACTAGACGAGGTAATTGTCTTGGACCAGGAGGAGGCACAGAATGTGACCACAATGTGTCTTGGAGAGGGAGGATCTCAGGTAGGACTAACCGCTAGATCTTGGACCAGGAGGATCTCAGGTAGGACTAACCGCTAGATCTTGGAGAGGCTATTGTCTGCCCATGTGGCGCCCCAATTAGTGACCGCACAAGAACAGTAAGGAAATGGTGTATGGATACTAGGGTACACAGTTGCCATTCCATAG
>refAATGT
TGGTCTAGAGACCAGGAGGAGGCACAGAATGTGACCACAATGTGTCTTGGAGAGGGAGGACCTATCCACTAGACGAGGTAATTGTCTTGGACCAGGAGGAGGCACAGAATGTGACCACAATGTGTCTTGGAGAGGGAGGATCTCAGGTAGGACTAACCGCTAGATCTTGGACCAGGAGGATCTCAGGTAGGACTAACCGCTAGATCTTGGAGAGGCTATTGTCTGCCCATGTGGCGCCCCAATTAGTGACCGCACAAGAACAGTAAGGAAATGTTGTATGGATACTAGGGTACACAGTTGCCATTCCATAG
>refAATTA
TGGTCTAGAGACCAGGAGGATCTCAGGTAGGACTAACCGCTAGATCTTGGAGAGGGAGGAGGCACAGAATGTGACCACAATGTGTCTTGGACCAGGAGGAGGCACAGAATGTGACCACAATGTGTCTTGGAGAGGGAGGATCTCAGGTAGGACTAACCGCTAGATCTTGGACCAGGAGGATCTCAGGTAGGACTAACCGCTAGATCTTGGAGAGGCTATTGTCTGCCCATGTGGCGCCCCAATTAGTGACCGCACAAGAACAGTAAGGAAATTATGTATGGATACTAGGGTACACAGTTGCCATTCCATAG
>refAATTB
TGGTCTAGAGACCAGGAGGAGTAGGTAGTGCCATTCTTCGTGGATCTTGGAGAGGGAGGAGGCACAGAATGTGACCACAATGTGTCTTGGACCAGGAGGAGGCACAGAATGTGACCACAATGTGTCTTGGAGAGGGAGGATCTCAGGTAGGACTAACCGCTAGATCTTGGACCAGGAGGATCTCAGGTAGGACTAACCGCTAGATCTTGGAGAGGCTATTGTCTGCCCATGTGGCGCCCCAATTAGTGACCGCACAAGAACAGTAAGGAAATTTTGTATGGATACTAGGGTACACAGTTGCCATTCCATAG
>refAATTC
TGGTCTAGAGACCAGGAGGAAGCTAGCACCATTGTGCCAAGGAATCTTGGAGAGGGAGGAGGCACAGAATGTGACCACAATGTGTCTTGGACCAGGAGGAGGCACAGAATGTGACCACAATGTGTCTTGGAGAGGGAGGATCTCAGGTAGGACTAACCGCTAGATCTTGGACCAGGAGGATCTCAGGTAGGACTAACCGCTAGATCTTGGAGAGGCTATTGTCTGCCCATGTGGCGCCCCAATTAGTGACCGCACAAGAACAGTAAGGAAATTCTGTATGGATACTAGGGTACACAGTTGCCATTCCATAG
>refAATTG
TGGTCTAGAGACCAGGAGGACCTATCCACTAGACGAGGTAATTGTCTTGGAGAGGGAGGAGGCACAGAATGTGACCACAATGTGTCTTGGACCAGGAGGAGGCACAGAATGTGACCACAATGTGTCTTGGAGAGGGAGGATCTCAGGTAGGACTAACCGCTAGATCTTGGACCAGGAGGATCTCAGGTAGGACTAACCGCTAGATCTTGGAGAGGCTATTGTCTGCCCATGTGGCGCCCCAATTAGTGACCGCACAAGAACAGTAAGGAAATTGTGTATGGATACTAGGGTACACAGTTGCCATTCCATAG
>refAATTT
TGGTCTAGAGACCAGGAGGAGGCACAGAATGTGACCACAATGTGTCTTGGAGAGGGAGGAGGCACAGAATGTGACCACAATGTGTCTTGGACCAGGAGGAGGCACAGAATGTGACCACAATGTGTCTTGGAGAGGGAGGATCTCAGGTAGGACTAACCGCTAGATCTTGGACCAGGAGGATCTCAGGTAGGACTAACCGCTAGATCTTGGAGAGGCTATTGTCTGCCCATGTGGCGCCCCAATTAGTGACCGCACAAGAACAGTAAGGAAATTTTGTATGGATACTAGGGTACACAGTTGCCATTCCATAG
>refABAAA
TGGTCTAGAGACCAGGAGGATCTCAGGTAGGACTAACCGCTAGATCTTGGAGAGGGAGGATCTCAGGTAGGACTAACCGCTAGATCTTGGACCAGGAGGATCTCAGGTAGGACTAACCGCTAGATCTTGGAGAGGGAGGAGTAGGTAGTGCCATTCTTCGTGGATCTTGGACCAGGAGGATCTCAGGTAGGACTAACCGCTAGATCTTGGAGAGGCTATTGTCTGCCCATGTGGCGCCCCAATTAGTGACCGCACAAGAACAGTAAGGAATAAATGTATGGATACTAGGGTACACAGTTGCCATTCCATAG
>refABAAB
TGGTCTAGAGACCAGGAGGAGTAGGTAGTGCCATTCTTCGTGGATCTTGGAGAGGGAGGATCTCAGGTAGGACTAACCGCTAGATCTTGGACCAGGAGGATCTCAGGTAGGACTAACCGCTAGATCTTGGAGAGGGAGGAGTAGGTAGTGCCATTCTTCGTGGATCTTGGACCAGGAGGATCTCAGGTAGGACTAACCGCTAGATCTTGGAGAGGCTATTGTCTGCCCATGTGGCGCCCCAATTAGTGACCGCACAAGAACAGTAAGGAATAATTGTATGGATACTAGGGTACACAGTTGCCATTCCATAG
>refABAAC
TGGTCTAGAGACCAGGAGGAAGCTAGCACCATTGTGCCAAGGAATCTTGGAGAGGGAGGATCTCAGGTAGGACTAACCGCTAGATCTTGGACCAGGAGGATCTCAGGTAGGACTAACCGCTAGATCTTGGAGAGGGAGGAGTAGGTAGTGCCATTCTTCGTGGATCTTGGACCAGGAGGATCTCAGGTAGGACTAACCGCTAGATCTTGGAGAGGCTATTGTCTGCCCATGTGGCGCCCCAATTAGTGACCGCACAAGAACAGTAAGGAATAACTGTATGGATACTAGGGTACACAGTTGCCATTCCATAG
>refABAAG
TGGTCTAGAGACCAGGAGGACCTATCCACTAGACGAGGTAATTGTCTTGGAGAGGGAGGATCTCAGGTAGGACTAACCGCTAGATCTTGGACCAGGAGGATCTCAGGTAGGACTAACCGCTAGATCTTGGAGAGGGAGGAGTAGGTAGTGCCATTCTTCGTGGATCTTGGACCAGGAGGATCTCAGGTAGGACTAACCGCTAGATCTTGGAGAGGCTATTGTCTGCCCATGTGGCGCCCCAATTAGTGACCGCACAAGAACAGTAAGGAATAAGTGTATGGATACTAGGGTACACAGTTGCCATTCCATAG
>refABAAT
TGGTCTAGAGACCAGGAGGAGGCACAGAATGTGACCACAATGTGTCTTGGAGAGGGAGGATCTCAGGTAGGACTAACCGCTAGATCTTGGACCAGGAGGATCTCAGGTAGGACTAACCGCTAGATCTTGGAGAGGGAGGAGTAGGTAGTGCCATTCTTCGTGGATCTTGGACCAGGAGGATCTCAGGTAGGACTAACCGCTAGATCTTGGAGAGGCTATTGTCTGCCCATGTGGCGCCCCAATTAGTGACCGCACAAGAACAGTAAGGAATAATTGTATGGATACTAGGGTACACAGTTGCCATTCCATAG
>refABABA
TGGTCTAGAGACCAGGAGGATCTCAGGTAGGACTAACCGCTAGATCTTGGAGAGGGAGGAGTAGGTAGTGCCATTCTTCGTGGATCTTGGACCAGGAGGATCTCAGGTAGGACTAACCGCTAGATCTTGGAGAGGGAGGAGTAGGTAGTGCCATTCTTCGTGGATCTTGGACCAGGAGGATCTCAGGTAGGACTAACCGCTAGATCTTGGAGAGGCTATTGTCTGCCCATGTGGCGCCCCAATTAGTGACCGCACAAGAACAGTAAGGAATATATGTATGGATACTAGGGTACACAGTTGCCATTCCATAG
>refABABB
TGGTCTAGAGACCAGGAGGAGTAGGTAGTGCCATTCTTCGTGGATCTTGGAGAGGGAGGAGTAGGTAGTGCCATTCTTCGTGGATCTTGGACCAGGAGGATCTCAGGTAGGACTAACCGCTAGATCTTGGAGAGGGAGGAGTAGGTAGTGCCATTCTTCGTGGATCTTGGACCAGGAGGATCTCAGGTAGGACTAACCGCTAGATCTTGGAGAGGCTATTGTCTGCCCATGTGGCGCCCCAATTAGTGACCGCACAAGAACAGTAAGGAATATTTGTATGGATACTAGGGTACACAGTTGCCATTCCATAG
>refABABC
TGGTCTAGAGACCAGGAGGAAGCTAGCACCATTGTGCCAAGGAATCTTGGAGAGGGAGGAGTAGGTAGTGCCATTCTTCGTGGATCTTGGACCAGGAGGATCTCAGGTAGGACTAACCGCTAGATCTTGGAGAGGGAGGAGTAGGTAGTGCCATTCTTCGTGGATCTTGGACCAGGAGGATCTCAGGTAGGACTAACCGCTAGATCTTGGAGAGGCTATTGTCTGCCCATGTGGCGCCCCAATTAGTGACCGCACAAGAACAGTAAGGAATATCTGTATGGATACTAGGGTACACAGTTGCCATTCCATAG
>refABABG
TGGTCTAGAGACCAGGAGGACCTATCCACTAGACGAGGTAATTGTCTTGGAGAGGGAGGAGTAGGTAGTGCCATTCTTCGTGGATCTTGGACCAGGAGGATCTCAGGTAGGACTAACCGCTAGATCTTGGAGAGGGAGGAGTAGGTAGTGCCATTCTTCGTGGATCTTGGACCAGGAGGATCTCAGGTAGGACTAACCGCTAGATCTTGGAGAGGCTATTGTCTGCCCATGTGGCGCCCCAATTAGTGACCGCACAAGAACAGTAAGGAATATGTGTATGGATACTAGGGTACACAGTTGCCATTCCATAG
>refABABT
TGGTCTAGAGACCAGGAGGAGGCACAGAATGTGACCACAATGTGTCTTGGAGAGGGAGGAGTAGGTAGTGCCATTCTTCGTGGATCTTGGACCAGGAGGATCTCAGGTAGGACTAACCGCTAGATCTTGGAGAGGGAGGAGTAGGTAGTGCCATTCTTCGTGGATCTTGGACCAGGAGGATCTCAGGTAGGACTAACCGCTAGATCTTGGAGAGGCTATTGTCTGCCCATGTGGCGCCCCAATTAGTGACCGCACAAGAACAGTAAGGAATATTTGTATGGATACTAGGGTACACAGTTGCCATTCCATAG
>refABACA
TGGTCTAGAGACCAGGAGGATCTCAGGTAGGACTAACCGCTAGATCTTGGAGAGGGAGGAAGCTAGCACCATTGTGCCAAGGAATCTTGGACCAGGAGGATCTCAGGTAGGACTAACCGCTAGATCTTGGAGAGGGAGGAGTAGGTAGTGCCATTCTTCGTGGATCTTGGACCAGGAGGATCTCAGGTAGGACTAACCGCTAGATCTTGGAGAGGCTATTGTCTGCCCATGTGGCGCCCCAATTAGTGACCGCACAAGAACAGTAAGGAATACATGTATGGATACTAGGGTACACAGTTGCCATTCCATAG
>refABACB
TGGTCTAGAGACCAGGAGGAGTAGGTAGTGCCATTCTTCGTGGATCTTGGAGAGGGAGGAAGCTAGCACCATTGTGCCAAGGAATCTTGGACCAGGAGGATCTCAGGTAGGACTAACCGCTAGATCTTGGAGAGGGAGGAGTAGGTAGTGCCATTCTTCGTGGATCTTGGACCAGGAGGATCTCAGGTAGGACTAACCGCTAGATCTTGGAGAGGCTATTGTCTGCCCATGTGGCGCCCCAATTAGTGACCGCACAAGAACAGTAAGGAATACTTGTATGGATACTAGGGTACACAGTTGCCATTCCATAG
>refABACC
TGGTCTAGAGACCAGGAGGAAGCTAGCACCATTGTGCCAAGGAATCTTGGAGAGGGAGGAAGCTAGCACCATTGTGCCAAGGAATCTTGGACCAGGAGGATCTCAGGTAGGACTAACCGCTAGATCTTGGAGAGGGAGGAGTAGGTAGTGCCATTCTTCGTGGATCTTGGACCAGGAGGATCTCAGGTAGGACTAACCGCTAGATCTTGGAGAGGCTATTGTCTGCCCATGTGGCGCCCCAATTAGTGACCGCACAAGAACAGTAAGGAATACCTGTATGGATACTAGGGTACACAGTTGCCATTCCATAG
>refABACG
TGGTCTAGAGACCAGGAGGACCTATCCACTAGACGAGGTAATTGTCTTGGAGAGGGAGGAAGCTAGCACCATTGTGCCAAGGAATCTTGGACCAGGAGGATCTCAGGTAGGACTAACCGCTAGATCTTGGAGAGGGAGGAGTAGGTAGTGCCATTCTTCGTGGATCTTGGACCAGGAGGATCTCAGGTAGGACTAACCGCTAGATCTTGGAGAGGCTATTGTCTGCCCATGTGGCGCCCCAATTAGTGACCGCACAAGAACAGTAAGGAATACGTGTATGGATACTAGGGTACACAGTTGCCATTCCATAG
>refABACT
TGGTCTAGAGACCAGGAGGAGGCACAGAATGTGACCACAATGTGTCTTGGAGAGGGAGGAAGCTAGCACCATTGTGCCAAGGAATCTTGGACCAGGAGGATCTCAGGTAGGACTAACCGCTAGATCTTGGAGAGGGAGGAGTAGGTAGTGCCATTCTTCGTGGATCTTGGACCAGGAGGATCTCAGGTAGGACTAACCGCTAGATCTTGGAGAGGCTATTGTCTGCCCATGTGGCGCCCCAATTAGTGACCGCACAAGAACAGTAAGGAATACTTGTATGGATACTAGGGTACACAGTTGCCATTCCATAG
>refABAGA
TGGTCTAGAGACCAGGAGGATCTCAGGTAGGACTAACCGCTAGATCTTGGAGAGGGAGGACCTATCCACTAGACGAGGTAATTGTCTTGGACCAGGAGGATCTCAGGTAGGACTAACCGCTAGATCTTGGAGAGGGAGGAGTAGGTAGTGCCATTCTTCGTGGATCTTGGACCAGGAGGATCTCAGGTAGGACTAACCGCTAGATCTTGGAGAGGCTATTGTCTGCCCATGTGGCGCCCCAATTAGTGACCGCACAAGAACAGTAAGGAATAGATGTATGGATACTAGGGTACACAGTTGCCATTCCATAG
>refABAGB
TGGTCTAGAGACCAGGAGGAGTAGGTAGTGCCATTCTTCGTGGATCTTGGAGAGGGAGGACCTATCCACTAGACGAGGTAATTGTCTTGGACCAGGAGGATCTCAGGTAGGACTAACCGCTAGATCTTGGAGAGGGAGGAGTAGGTAGTGCCATTCTTCGTGGATCTTGGACCAGGAGGATCTCAGGTAGGACTAACCGCTAGATCTTGGAGAGGCTATTGTCTGCCCATGTGGCGCCCCAATTAGTGACCGCACAAGAACAGTAAGGAATAGTTGTATGGATACTAGGGTACACAGTTGCCATTCCATAG
>refABAGC
TGGTCTAGAGACCAGGAGGAAGCTAGCACCATTGTGCCAAGGAATCTTGGAGAGGGAGGACCTATCCACTAGACGAGGTAATTGTCTTGGACCAGGAGGATCTCAGGTAGGACTAACCGCTAGATCTTGGAGAGGGAGGAGTAGGTAGTGCCATTCTTCGTGGATCTTGGACCAGGAGGATCTCAGGTAGGACTAACCGCTAGATCTTGGAGAGGCTATTGTCTGCCCATGTGGCGCCCCAATTAGTGACCGCACAAGAACAGTAAGGAATAGCTGTATGGATACTAGGGTACACAGTTGCCATTCCATAG
>refABAGG
TGGTCTAGAGACCAGGAGGACCTATCCACTAGACGAGGTAATTGTCTTGGAGAGGGAGGACCTATCCACTAGACGAGGTAATTGTCTTGGACCAGGAGGATCTCAGGTAGGACTAACCGCTAGATCTTGGAGAGGGAGGAGTAGGTAGTGCCATTCTTCGTGGATCTTGGACCAGGAGGATCTCAGGTAGGACTAACCGCTAGATCTTGGAGAGGCTATTGTCTGCCCATGTGGCGCCCCAATTAGTGACCGCACAAGAACAGTAAGGAATAGGTGTATGGATACTAGGGTACACAGTTGCCATTCCATAG
>refABAGT
TGGTCTAGAGACCAGGAGGAGGCACAGAATGTGACCACAATGTGTCTTGGAGAGGGAGGACCTATCCACTAGACGAGGTAATTGTCTTGGACCAGGAGGATCTCAGGTAGGACTAACCGCTAGATCTTGGAGAGGGAGGAGTAGGTAGTGCCATTCTTCGTGGATCTTGGACCAGGAGGATCTCAGGTAGGACTAACCGCTAGATCTTGGAGAGGCTATTGTCTGCCCATGTGGCGCCCCAATTAGTGACCGCACAAGAACAGTAAGGAATAGTTGTATGGATACTAGGGTACACAGTTGCCATTCCATAG
>refABATA
TGGTCTAGAGACCAGGAGGATCTCAGGTAGGACTAACCGCTAGATCTTGGAGAGGGAGGAGGCACAGAATGTGACCACAATGTGTCTTGGACCAGGAGGATCTCAGGTAGGACTAACCGCTAGATCTTGGAGAGGGAGGAGTAGGTAGTGCCATTCTTCGTGGATCTTGGACCAGGAGGATCTCAGGTAGGACTAACCGCTAGATCTTGGAGAGGCTATTGTCTGCCCATGTGGCGCCCCAATTAGTGACCGCACAAGAACAGTAAGGAATATATGTATGGATACTAGGGTACACAGTTGCCATTCCATAG
>refABATB
TGGTCTAGAGACCAGGAGGAGTAGGTAGTGCCATTCTTCGTGGATCTTGGAGAGGGAGGAGGCACAGAATGTGACCACAATGTGTCTTGGACCAGGAGGATCTCAGGTAGGACTAACCGCTAGATCTTGGAGAGGGAGGAGTAGGTAGTGCCATTCTTCGTGGATCTTGGACCAGGAGGATCTCAGGTAGGACTAACCGCTAGATCTTGGAGAGGCTATTGTCTGCCCATGTGGCGCCCCAATTAGTGACCGCACAAGAACAGTAAGGAATATTTGTATGGATACTAGGGTACACAGTTGCCATTCCATAG
>refABATC
TGGTCTAGAGACCAGGAGGAAGCTAGCACCATTGTGCCAAGGAATCTTGGAGAGGGAGGAGGCACAGAATGTGACCACAATGTGTCTTGGACCAGGAGGATCTCAGGTAGGACTAACCGCTAGATCTTGGAGAGGGAGGAGTAGGTAGTGCCATTCTTCGTGGATCTTGGACCAGGAGGATCTCAGGTAGGACTAACCGCTAGATCTTGGAGAGGCTATTGTCTGCCCATGTGGCGCCCCAATTAGTGACCGCACAAGAACAGTAAGGAATATCTGTATGGATACTAGGGTACACAGTTGCCATTCCATAG
>refABATG
TGGTCTAGAGACCAGGAGGACCTATCCACTAGACGAGGTAATTGTCTTGGAGAGGGAGGAGGCACAGAATGTGACCACAATGTGTCTTGGACCAGGAGGATCTCAGGTAGGACTAACCGCTAGATCTTGGAGAGGGAGGAGTAGGTAGTGCCATTCTTCGTGGATCTTGGACCAGGAGGATCTCAGGTAGGACTAACCGCTAGATCTTGGAGAGGCTATTGTCTGCCCATGTGGCGCCCCAATTAGTGACCGCACAAGAACAGTAAGGAATATGTGTATGGATACTAGGGTACACAGTTGCCATTCCATAG
>refABATT
TGGTCTAGAGACCAGGAGGAGGCACAGAATGTGACCACAATGTGTCTTGGAGAGGGAGGAGGCACAGAATGTGACCACAATGTGTCTTGGACCAGGAGGATCTCAGGTAGGACTAACCGCTAGATCTTGGAGAGGGAGGAGTAGGTAGTGCCATTCTTCGTGGATCTTGGACCAGGAGGATCTCAGGTAGGACTAACCGCTAGATCTTGGAGAGGCTATTGTCTGCCCATGTGGCGCCCCAATTAGTGACCGCACAAGAACAGTAAGGAATATTTGTATGGATACTAGGGTACACAGTTGCCATTCCATAG
>refABBAA
TGGTCTAGAGACCAGGAGGATCTCAGGTAGGACTAACCGCTAGATCTTGGAGAGGGAGGATCTCAGGTAGGACTAACCGCTAGATCTTGGACCAGGAGGAGTAGGTAGTGCCATTCTTCGTGGATCTTGGAGAGGGAGGAGTAGGTAGTGCCATTCTTCGTGGATCTTGGACCAGGAGGATCTCAGGTAGGACTAACCGCTAGATCTTGGAGAGGCTATTGTCTGCCCATGTGGCGCCCCAATTAGTGACCGCACAAGAACAGTAAGGAATTAATGTATGGATACTAGGGTACACAGTTGCCATTCCATAG
>refABBAB
TGGTCTAGAGACCAGGAGGAGTAGGTAGTGCCATTCTTCGTGGATCTTGGAGAGGGAGGATCTCAGGTAGGACTAACCGCTAGATCTTGGACCAGGAGGAGTAGGTAGTGCCATTCTTCGTGGATCTTGGAGAGGGAGGAGTAGGTAGTGCCATTCTTCGTGGATCTTGGACCAGGAGGATCTCAGGTAGGACTAACCGCTAGATCTTGGAGAGGCTATTGTCTGCCCATGTGGCGCCCCAATTAGTGACCGCACAAGAACAGTAAGGAATTATTGTATGGATACTAGGGTACACAGTTGCCATTCCATAG
>refABBAC
TGGTCTAGAGACCAGGAGGAAGCTAGCACCATTGTGCCAAGGAATCTTGGAGAGGGAGGATCTCAGGTAGGACTAACCGCTAGATCTTGGACCAGGAGGAGTAGGTAGTGCCATTCTTCGTGGATCTTGGAGAGGGAGGAGTAGGTAGTGCCATTCTTCGTGGATCTTGGACCAGGAGGATCTCAGGTAGGACTAACCGCTAGATCTTGGAGAGGCTATTGTCTGCCCATGTGGCGCCCCAATTAGTGACCGCACAAGAACAGTAAGGAATTACTGTATGGATACTAGGGTACACAGTTGCCATTCCATAG
>refABBAG
TGGTCTAGAGACCAGGAGGACCTATCCACTAGACGAGGTAATTGTCTTGGAGAGGGAGGATCTCAGGTAGGACTAACCGCTAGATCTTGGACCAGGAGGAGTAGGTAGTGCCATTCTTCGTGGATCTTGGAGAGGGAGGAGTAGGTAGTGCCATTCTTCGTGGATCTTGGACCAGGAGGATCTCAGGTAGGACTAACCGCTAGATCTTGGAGAGGCTATTGTCTGCCCATGTGGCGCCCCAATTAGTGACCGCACAAGAACAGTAAGGAATTAGTGTATGGATACTAGGGTACACAGTTGCCATTCCATAG
>refABBAT
TGGTCTAGAGACCAGGAGGAGGCACAGAATGTGACCACAATGTGTCTTGGAGAGGGAGGATCTCAGGTAGGACTAACCGCTAGATCTTGGACCAGGAGGAGTAGGTAGTGCCATTCTTCGTGGATCTTGGAGAGGGAGGAGTAGGTAGTGCCATTCTTCGTGGATCTTGGACCAGGAGGATCTCAGGTAGGACTAACCGCTAGATCTTGGAGAGGCTATTGTCTGCCCATGTGGCGCCCCAATTAGTGACCGCACAAGAACAGTAAGGAATTATTGTATGGATACTAGGGTACACAGTTGCCATTCCATAG
>refABBBA
TGGTCTAGAGACCAGGAGGATCTCAGGTAGGACTAACCGCTAGATCTTGGAGAGGGAGGAGTAGGTAGTGCCATTCTTCGTGGATCTTGGACCAGGAGGAGTAGGTAGTGCCATTCTTCGTGGATCTTGGAGAGGGAGGAGTAGGTAGTGCCATTCTTCGTGGATCTTGGACCAGGAGGATCTCAGGTAGGACTAACCGCTAGATCTTGGAGAGGCTATTGTCTGCCCATGTGGCGCCCCAATTAGTGACCGCACAAGAACAGTAAGGAATTTATGTATGGATACTAGGGTACACAGTTGCCATTCCATAG
>refABBBB
TGGTCTAGAGACCAGGAGGAGTAGGTAGTGCCATTCTTCGTGGATCTTGGAGAGGGAGGAGTAGGTAGTGCCATTCTTCGTGGATCTTGGACCAGGAGGAGTAGGTAGTGCCATTCTTCGTGGATCTTGGAGAGGGAGGAGTAGGTAGTGCCATTCTTCGTGGATCTTGGACCAGGAGGATCTCAGGTAGGACTAACCGCTAGATCTTGGAGAGGCTATTGTCTGCCCATGTGGCGCCCCAATTAGTGACCGCACAAGAACAGTAAGGAATTTTTGTATGGATACTAGGGTACACAGTTGCCATTCCATAG
>refABBBC
TGGTCTAGAGACCAGGAGGAAGCTAGCACCATTGTGCCAAGGAATCTTGGAGAGGGAGGAGTAGGTAGTGCCATTCTTCGTGGATCTTGGACCAGGAGGAGTAGGTAGTGCCATTCTTCGTGGATCTTGGAGAGGGAGGAGTAGGTAGTGCCATTCTTCGTGGATCTTGGACCAGGAGGATCTCAGGTAGGACTAACCGCTAGATCTTGGAGAGGCTATTGTCTGCCCATGTGGCGCCCCAATTAGTGACCGCACAAGAACAGTAAGGAATTTCTGTATGGATACTAGGGTACACAGTTGCCATTCCATAG
>refABBBG
TGGTCTAGAGACCAGGAGGACCTATCCACTAGACGAGGTAATTGTCTTGGAGAGGGAGGAGTAGGTAGTGCCATTCTTCGTGGATCTTGGACCAGGAGGAGTAGGTAGTGCCATTCTTCGTGGATCTTGGAGAGGGAGGAGTAGGTAGTGCCATTCTTCGTGGATCTTGGACCAGGAGGATCTCAGGTAGGACTAACCGCTAGATCTTGGAGAGGCTATTGTCTGCCCATGTGGCGCCCCAATTAGTGACCGCACAAGAACAGTAAGGAATTTGTGTATGGATACTAGGGTACACAGTTGCCATTCCATAG
>refABBBT
TGGTCTAGAGACCAGGAGGAGGCACAGAATGTGACCACAATGTGTCTTGGAGAGGGAGGAGTAGGTAGTGCCATTCTTCGTGGATCTTGGACCAGGAGGAGTAGGTAGTGCCATTCTTCGTGGATCTTGGAGAGGGAGGAGTAGGTAGTGCCATTCTTCGTGGATCTTGGACCAGGAGGATCTCAGGTAGGACTAACCGCTAGATCTTGGAGAGGCTATTGTCTGCCCATGTGGCGCCCCAATTAGTGACCGCACAAGAACAGTAAGGAATTTTTGTATGGATACTAGGGTACACAGTTGCCATTCCATAG
>refABBCA
TGGTCTAGAGACCAGGAGGATCTCAGGTAGGACTAACCGCTAGATCTTGGAGAGGGAGGAAGCTAGCACCATTGTGCCAAGGAATCTTGGACCAGGAGGAGTAGGTAGTGCCATTCTTCGTGGATCTTGGAGAGGGAGGAGTAGGTAGTGCCATTCTTCGTGGATCTTGGACCAGGAGGATCTCAGGTAGGACTAACCGCTAGATCTTGGAGAGGCTATTGTCTGCCCATGTGGCGCCCCAATTAGTGACCGCACAAGAACAGTAAGGAATTCATGTATGGATACTAGGGTACACAGTTGCCATTCCATAG
>refABBCB
TGGTCTAGAGACCAGGAGGAGTAGGTAGTGCCATTCTTCGTGGATCTTGGAGAGGGAGGAAGCTAGCACCATTGTGCCAAGGAATCTTGGACCAGGAGGAGTAGGTAGTGCCATTCTTCGTGGATCTTGGAGAGGGAGGAGTAGGTAGTGCCATTCTTCGTGGATCTTGGACCAGGAGGATCTCAGGTAGGACTAACCGCTAGATCTTGGAGAGGCTATTGTCTGCCCATGTGGCGCCCCAATTAGTGACCGCACAAGAACAGTAAGGAATTCTTGTATGGATACTAGGGTACACAGTTGCCATTCCATAG
>refABBCC
TGGTCTAGAGACCAGGAGGAAGCTAGCACCATTGTGCCAAGGAATCTTGGAGAGGGAGGAAGCTAGCACCATTGTGCCAAGGAATCTTGGACCAGGAGGAGTAGGTAGTGCCATTCTTCGTGGATCTTGGAGAGGGAGGAGTAGGTAGTGCCATTCTTCGTGGATCTTGGACCAGGAGGATCTCAGGTAGGACTAACCGCTAGATCTTGGAGAGGCTATTGTCTGCCCATGTGGCGCCCCAATTAGTGACCGCACAAGAACAGTAAGGAATTCCTGTATGGATACTAGGGTACACAGTTGCCATTCCATAG
>refABBCG
TGGTCTAGAGACCAGGAGGACCTATCCACTAGACGAGGTAATTGTCTTGGAGAGGGAGGAAGCTAGCACCATTGTGCCAAGGAATCTTGGACCAGGAGGAGTAGGTAGTGCCATTCTTCGTGGATCTTGGAGAGGGAGGAGTAGGTAGTGCCATTCTTCGTGGATCTTGGACCAGGAGGATCTCAGGTAGGACTAACCGCTAGATCTTGGAGAGGCTATTGTCTGCCCATGTGGCGCCCCAATTAGTGACCGCACAAGAACAGTAAGGAATTCGTGTATGGATACTAGGGTACACAGTTGCCATTCCATAG
>refABBCT
TGGTCTAGAGACCAGGAGGAGGCACAGAATGTGACCACAATGTGTCTTGGAGAGGGAGGAAGCTAGCACCATTGTGCCAAGGAATCTTGGACCAGGAGGAGTAGGTAGTGCCATTCTTCGTGGATCTTGGAGAGGGAGGAGTAGGTAGTGCCATTCTTCGTGGATCTTGGACCAGGAGGATCTCAGGTAGGACTAACCGCTAGATCTTGGAGAGGCTATTGTCTGCCCATGTGGCGCCCCAATTAGTGACCGCACAAGAACAGTAAGGAATTCTTGTATGGATACTAGGGTACACAGTTGCCATTCCATAG
>refABBGA
TGGTCTAGAGACCAGGAGGATCTCAGGTAGGACTAACCGCTAGATCTTGGAGAGGGAGGACCTATCCACTAGACGAGGTAATTGTCTTGGACCAGGAGGAGTAGGTAGTGCCATTCTTCGTGGATCTTGGAGAGGGAGGAGTAGGTAGTGCCATTCTTCGTGGATCTTGGACCAGGAGGATCTCAGGTAGGACTAACCGCTAGATCTTGGAGAGGCTATTGTCTGCCCATGTGGCGCCCCAATTAGTGACCGCACAAGAACAGTAAGGAATTGATGTATGGATACTAGGGTACACAGTTGCCATTCCATAG
>refABBGB
TGGTCTAGAGACCAGGAGGAGTAGGTAGTGCCATTCTTCGTGGATCTTGGAGAGGGAGGACCTATCCACTAGACGAGGTAATTGTCTTGGACCAGGAGGAGTAGGTAGTGCCATTCTTCGTGGATCTTGGAGAGGGAGGAGTAGGTAGTGCCATTCTTCGTGGATCTTGGACCAGGAGGATCTCAGGTAGGACTAACCGCTAGATCTTGGAGAGGCTATTGTCTGCCCATGTGGCGCCCCAATTAGTGACCGCACAAGAACAGTAAGGAATTGTTGTATGGATACTAGGGTACACAGTTGCCATTCCATAG
>refABBGC
TGGTCTAGAGACCAGGAGGAAGCTAGCACCATTGTGCCAAGGAATCTTGGAGAGGGAGGACCTATCCACTAGACGAGGTAATTGTCTTGGACCAGGAGGAGTAGGTAGTGCCATTCTTCGTGGATCTTGGAGAGGGAGGAGTAGGTAGTGCCATTCTTCGTGGATCTTGGACCAGGAGGATCTCAGGTAGGACTAACCGCTAGATCTTGGAGAGGCTATTGTCTGCCCATGTGGCGCCCCAATTAGTGACCGCACAAGAACAGTAAGGAATTGCTGTATGGATACTAGGGTACACAGTTGCCATTCCATAG
>refABBGG
TGGTCTAGAGACCAGGAGGACCTATCCACTAGACGAGGTAATTGTCTTGGAGAGGGAGGACCTATCCACTAGACGAGGTAATTGTCTTGGACCAGGAGGAGTAGGTAGTGCCATTCTTCGTGGATCTTGGAGAGGGAGGAGTAGGTAGTGCCATTCTTCGTGGATCTTGGACCAGGAGGATCTCAGGTAGGACTAACCGCTAGATCTTGGAGAGGCTATTGTCTGCCCATGTGGCGCCCCAATTAGTGACCGCACAAGAACAGTAAGGAATTGGTGTATGGATACTAGGGTACACAGTTGCCATTCCATAG
>refABBGT
TGGTCTAGAGACCAGGAGGAGGCACAGAATGTGACCACAATGTGTCTTGGAGAGGGAGGACCTATCCACTAGACGAGGTAATTGTCTTGGACCAGGAGGAGTAGGTAGTGCCATTCTTCGTGGATCTTGGAGAGGGAGGAGTAGGTAGTGCCATTCTTCGTGGATCTTGGACCAGGAGGATCTCAGGTAGGACTAACCGCTAGATCTTGGAGAGGCTATTGTCTGCCCATGTGGCGCCCCAATTAGTGACCGCACAAGAACAGTAAGGAATTGTTGTATGGATACTAGGGTACACAGTTGCCATTCCATAG
>refABBTA
TGGTCTAGAGACCAGGAGGATCTCAGGTAGGACTAACCGCTAGATCTTGGAGAGGGAGGAGGCACAGAATGTGACCACAATGTGTCTTGGACCAGGAGGAGTAGGTAGTGCCATTCTTCGTGGATCTTGGAGAGGGAGGAGTAGGTAGTGCCATTCTTCGTGGATCTTGGACCAGGAGGATCTCAGGTAGGACTAACCGCTAGATCTTGGAGAGGCTATTGTCTGCCCATGTGGCGCCCCAATTAGTGACCGCACAAGAACAGTAAGGAATTTATGTATGGATACTAGGGTACACAGTTGCCATTCCATAG
>refABBTB
TGGTCTAGAGACCAGGAGGAGTAGGTAGTGCCATTCTTCGTGGATCTTGGAGAGGGAGGAGGCACAGAATGTGACCACAATGTGTCTTGGACCAGGAGGAGTAGGTAGTGCCATTCTTCGTGGATCTTGGAGAGGGAGGAGTAGGTAGTGCCATTCTTCGTGGATCTTGGACCAGGAGGATCTCAGGTAGGACTAACCGCTAGATCTTGGAGAGGCTATTGTCTGCCCATGTGGCGCCCCAATTAGTGACCGCACAAGAACAGTAAGGAATTTTTGTATGGATACTAGGGTACACAGTTGCCATTCCATAG
>refABBTC
TGGTCTAGAGACCAGGAGGAAGCTAGCACCATTGTGCCAAGGAATCTTGGAGAGGGAGGAGGCACAGAATGTGACCACAATGTGTCTTGGACCAGGAGGAGTAGGTAGTGCCATTCTTCGTGGATCTTGGAGAGGGAGGAGTAGGTAGTGCCATTCTTCGTGGATCTTGGACCAGGAGGATCTCAGGTAGGACTAACCGCTAGATCTTGGAGAGGCTATTGTCTGCCCATGTGGCGCCCCAATTAGTGACCGCACAAGAACAGTAAGGAATTTCTGTATGGATACTAGGGTACACAGTTGCCATTCCATAG
>refABBTG
TGGTCTAGAGACCAGGAGGACCTATCCACTAGACGAGGTAATTGTCTTGGAGAGGGAGGAGGCACAGAATGTGACCACAATGTGTCTTGGACCAGGAGGAGTAGGTAGTGCCATTCTTCGTGGATCTTGGAGAGGGAGGAGTAGGTAGTGCCATTCTTCGTGGATCTTGGACCAGGAGGATCTCAGGTAGGACTAACCGCTAGATCTTGGAGAGGCTATTGTCTGCCCATGTGGCGCCCCAATTAGTGACCGCACAAGAACAGTAAGGAATTTGTGTATGGATACTAGGGTACACAGTTGCCATTCCATAG
>refABBTT
TGGTCTAGAGACCAGGAGGAGGCACAGAATGTGACCACAATGTGTCTTGGAGAGGGAGGAGGCACAGAATGTGACCACAATGTGTCTTGGACCAGGAGGAGTAGGTAGTGCCATTCTTCGTGGATCTTGGAGAGGGAGGAGTAGGTAGTGCCATTCTTCGTGGATCTTGGACCAGGAGGATCTCAGGTAGGACTAACCGCTAGATCTTGGAGAGGCTATTGTCTGCCCATGTGGCGCCCCAATTAGTGACCGCACAAGAACAGTAAGGAATTTTTGTATGGATACTAGGGTACACAGTTGCCATTCCATAG
>refABCAA
TGGTCTAGAGACCAGGAGGATCTCAGGTAGGACTAACCGCTAGATCTTGGAGAGGGAGGATCTCAGGTAGGACTAACCGCTAGATCTTGGACCAGGAGGAAGCTAGCACCATTGTGCCAAGGAATCTTGGAGAGGGAGGAGTAGGTAGTGCCATTCTTCGTGGATCTTGGACCAGGAGGATCTCAGGTAGGACTAACCGCTAGATCTTGGAGAGGCTATTGTCTGCCCATGTGGCGCCCCAATTAGTGACCGCACAAGAACAGTAAGGAATCAATGTATGGATACTAGGGTACACAGTTGCCATTCCATAG
>refABCAB
TGGTCTAGAGACCAGGAGGAGTAGGTAGTGCCATTCTTCGTGGATCTTGGAGAGGGAGGATCTCAGGTAGGACTAACCGCTAGATCTTGGACCAGGAGGAAGCTAGCACCATTGTGCCAAGGAATCTTGGAGAGGGAGGAGTAGGTAGTGCCATTCTTCGTGGATCTTGGACCAGGAGGATCTCAGGTAGGACTAACCGCTAGATCTTGGAGAGGCTATTGTCTGCCCATGTGGCGCCCCAATTAGTGACCGCACAAGAACAGTAAGGAATCATTGTATGGATACTAGGGTACACAGTTGCCATTCCATAG
>refABCAC
TGGTCTAGAGACCAGGAGGAAGCTAGCACCATTGTGCCAAGGAATCTTGGAGAGGGAGGATCTCAGGTAGGACTAACCGCTAGATCTTGGACCAGGAGGAAGCTAGCACCATTGTGCCAAGGAATCTTGGAGAGGGAGGAGTAGGTAGTGCCATTCTTCGTGGATCTTGGACCAGGAGGATCTCAGGTAGGACTAACCGCTAGATCTTGGAGAGGCTATTGTCTGCCCATGTGGCGCCCCAATTAGTGACCGCACAAGAACAGTAAGGAATCACTGTATGGATACTAGGGTACACAGTTGCCATTCCATAG
>refABCAG
TGGTCTAGAGACCAGGAGGACCTATCCACTAGACGAGGTAATTGTCTTGGAGAGGGAGGATCTCAGGTAGGACTAACCGCTAGATCTTGGACCAGGAGGAAGCTAGCACCATTGTGCCAAGGAATCTTGGAGAGGGAGGAGTAGGTAGTGCCATTCTTCGTGGATCTTGGACCAGGAGGATCTCAGGTAGGACTAACCGCTAGATCTTGGAGAGGCTATTGTCTGCCCATGTGGCGCCCCAATTAGTGACCGCACAAGAACAGTAAGGAATCAGTGTATGGATACTAGGGTACACAGTTGCCATTCCATAG
>refABCAT
TGGTCTAGAGACCAGGAGGAGGCACAGAATGTGACCACAATGTGTCTTGGAGAGGGAGGATCTCAGGTAGGACTAACCGCTAGATCTTGGACCAGGAGGAAGCTAGCACCATTGTGCCAAGGAATCTTGGAGAGGGAGGAGTAGGTAGTGCCATTCTTCGTGGATCTTGGACCAGGAGGATCTCAGGTAGGACTAACCGCTAGATCTTGGAGAGGCTATTGTCTGCCCATGTGGCGCCCCAATTAGTGACCGCACAAGAACAGTAAGGAATCATTGTATGGATACTAGGGTACACAGTTGCCATTCCATAG
>refABCBA
TGGTCTAGAGACCAGGAGGATCTCAGGTAGGACTAACCGCTAGATCTTGGAGAGGGAGGAGTAGGTAGTGCCATTCTTCGTGGATCTTGGACCAGGAGGAAGCTAGCACCATTGTGCCAAGGAATCTTGGAGAGGGAGGAGTAGGTAGTGCCATTCTTCGTGGATCTTGGACCAGGAGGATCTCAGGTAGGACTAACCGCTAGATCTTGGAGAGGCTATTGTCTGCCCATGTGGCGCCCCAATTAGTGACCGCACAAGAACAGTAAGGAATCTATGTATGGATACTAGGGTACACAGTTGCCATTCCATAG
>refABCBB
TGGTCTAGAGACCAGGAGGAGTAGGTAGTGCCATTCTTCGTGGATCTTGGAGAGGGAGGAGTAGGTAGTGCCATTCTTCGTGGATCTTGGACCAGGAGGAAGCTAGCACCATTGTGCCAAGGAATCTTGGAGAGGGAGGAGTAGGTAGTGCCATTCTTCGTGGATCTTGGACCAGGAGGATCTCAGGTAGGACTAACCGCTAGATCTTGGAGAGGCTATTGTCTGCCCATGTGGCGCCCCAATTAGTGACCGCACAAGAACAGTAAGGAATCTTTGTATGGATACTAGGGTACACAGTTGCCATTCCATAG
>refABCBC
TGGTCTAGAGACCAGGAGGAAGCTAGCACCATTGTGCCAAGGAATCTTGGAGAGGGAGGAGTAGGTAGTGCCATTCTTCGTGGATCTTGGACCAGGAGGAAGCTAGCACCATTGTGCCAAGGAATCTTGGAGAGGGAGGAGTAGGTAGTGCCATTCTTCGTGGATCTTGGACCAGGAGGATCTCAGGTAGGACTAACCGCTAGATCTTGGAGAGGCTATTGTCTGCCCATGTGGCGCCCCAATTAGTGACCGCACAAGAACAGTAAGGAATCTCTGTATGGATACTAGGGTACACAGTTGCCATTCCATAG
>refABCBG
TGGTCTAGAGACCAGGAGGACCTATCCACTAGACGAGGTAATTGTCTTGGAGAGGGAGGAGTAGGTAGTGCCATTCTTCGTGGATCTTGGACCAGGAGGAAGCTAGCACCATTGTGCCAAGGAATCTTGGAGAGGGAGGAGTAGGTAGTGCCATTCTTCGTGGATCTTGGACCAGGAGGATCTCAGGTAGGACTAACCGCTAGATCTTGGAGAGGCTATTGTCTGCCCATGTGGCGCCCCAATTAGTGACCGCACAAGAACAGTAAGGAATCTGTGTATGGATACTAGGGTACACAGTTGCCATTCCATAG
>refABCBT
TGGTCTAGAGACCAGGAGGAGGCACAGAATGTGACCACAATGTGTCTTGGAGAGGGAGGAGTAGGTAGTGCCATTCTTCGTGGATCTTGGACCAGGAGGAAGCTAGCACCATTGTGCCAAGGAATCTTGGAGAGGGAGGAGTAGGTAGTGCCATTCTTCGTGGATCTTGGACCAGGAGGATCTCAGGTAGGACTAACCGCTAGATCTTGGAGAGGCTATTGTCTGCCCATGTGGCGCCCCAATTAGTGACCGCACAAGAACAGTAAGGAATCTTTGTATGGATACTAGGGTACACAGTTGCCATTCCATAG
>refABCCA
TGGTCTAGAGACCAGGAGGATCTCAGGTAGGACTAACCGCTAGATCTTGGAGAGGGAGGAAGCTAGCACCATTGTGCCAAGGAATCTTGGACCAGGAGGAAGCTAGCACCATTGTGCCAAGGAATCTTGGAGAGGGAGGAGTAGGTAGTGCCATTCTTCGTGGATCTTGGACCAGGAGGATCTCAGGTAGGACTAACCGCTAGATCTTGGAGAGGCTATTGTCTGCCCATGTGGCGCCCCAATTAGTGACCGCACAAGAACAGTAAGGAATCCATGTATGGATACTAGGGTACACAGTTGCCATTCCATAG
>refABCCB
TGGTCTAGAGACCAGGAGGAGTAGGTAGTGCCATTCTTCGTGGATCTTGGAGAGGGAGGAAGCTAGCACCATTGTGCCAAGGAATCTTGGACCAGGAGGAAGCTAGCACCATTGTGCCAAGGAATCTTGGAGAGGGAGGAGTAGGTAGTGCCATTCTTCGTGGATCTTGGACCAGGAGGATCTCAGGTAGGACTAACCGCTAGATCTTGGAGAGGCTATTGTCTGCCCATGTGGCGCCCCAATTAGTGACCGCACAAGAACAGTAAGGAATCCTTGTATGGATACTAGGGTACACAGTTGCCATTCCATAG
>refABCCC
TGGTCTAGAGACCAGGAGGAAGCTAGCACCATTGTGCCAAGGAATCTTGGAGAGGGAGGAAGCTAGCACCATTGTGCCAAGGAATCTTGGACCAGGAGGAAGCTAGCACCATTGTGCCAAGGAATCTTGGAGAGGGAGGAGTAGGTAGTGCCATTCTTCGTGGATCTTGGACCAGGAGGATCTCAGGTAGGACTAACCGCTAGATCTTGGAGAGGCTATTGTCTGCCCATGTGGCGCCCCAATTAGTGACCGCACAAGAACAGTAAGGAATCCCTGTATGGATACTAGGGTACACAGTTGCCATTCCATAG
>refABCCG
TGGTCTAGAGACCAGGAGGACCTATCCACTAGACGAGGTAATTGTCTTGGAGAGGGAGGAAGCTAGCACCATTGTGCCAAGGAATCTTGGACCAGGAGGAAGCTAGCACCATTGTGCCAAGGAATCTTGGAGAGGGAGGAGTAGGTAGTGCCATTCTTCGTGGATCTTGGACCAGGAGGATCTCAGGTAGGACTAACCGCTAGATCTTGGAGAGGCTATTGTCTGCCCATGTGGCGCCCCAATTAGTGACCGCACAAGAACAGTAAGGAATCCGTGTATGGATACTAGGGTACACAGTTGCCATTCCATAG
>refABCCT
TGGTCTAGAGACCAGGAGGAGGCACAGAATGTGACCACAATGTGTCTTGGAGAGGGAGGAAGCTAGCACCATTGTGCCAAGGAATCTTGGACCAGGAGGAAGCTAGCACCATTGTGCCAAGGAATCTTGGAGAGGGAGGAGTAGGTAGTGCCATTCTTCGTGGATCTTGGACCAGGAGGATCTCAGGTAGGACTAACCGCTAGATCTTGGAGAGGCTATTGTCTGCCCATGTGGCGCCCCAATTAGTGACCGCACAAGAACAGTAAGGAATCCTTGTATGGATACTAGGGTACACAGTTGCCATTCCATAG
>refABCGA
TGGTCTAGAGACCAGGAGGATCTCAGGTAGGACTAACCGCTAGATCTTGGAGAGGGAGGACCTATCCACTAGACGAGGTAATTGTCTTGGACCAGGAGGAAGCTAGCACCATTGTGCCAAGGAATCTTGGAGAGGGAGGAGTAGGTAGTGCCATTCTTCGTGGATCTTGGACCAGGAGGATCTCAGGTAGGACTAACCGCTAGATCTTGGAGAGGCTATTGTCTGCCCATGTGGCGCCCCAATTAGTGACCGCACAAGAACAGTAAGGAATCGATGTATGGATACTAGGGTACACAGTTGCCATTCCATAG
>refABCGB
TGGTCTAGAGACCAGGAGGAGTAGGTAGTGCCATTCTTCGTGGATCTTGGAGAGGGAGGACCTATCCACTAGACGAGGTAATTGTCTTGGACCAGGAGGAAGCTAGCACCATTGTGCCAAGGAATCTTGGAGAGGGAGGAGTAGGTAGTGCCATTCTTCGTGGATCTTGGACCAGGAGGATCTCAGGTAGGACTAACCGCTAGATCTTGGAGAGGCTATTGTCTGCCCATGTGGCGCCCCAATTAGTGACCGCACAAGAACAGTAAGGAATCGTTGTATGGATACTAGGGTACACAGTTGCCATTCCATAG
>refABCGC
TGGTCTAGAGACCAGGAGGAAGCTAGCACCATTGTGCCAAGGAATCTTGGAGAGGGAGGACCTATCCACTAGACGAGGTAATTGTCTTGGACCAGGAGGAAGCTAGCACCATTGTGCCAAGGAATCTTGGAGAGGGAGGAGTAGGTAGTGCCATTCTTCGTGGATCTTGGACCAGGAGGATCTCAGGTAGGACTAACCGCTAGATCTTGGAGAGGCTATTGTCTGCCCATGTGGCGCCCCAATTAGTGACCGCACAAGAACAGTAAGGAATCGCTGTATGGATACTAGGGTACACAGTTGCCATTCCATAG
>refABCGG
TGGTCTAGAGACCAGGAGGACCTATCCACTAGACGAGGTAATTGTCTTGGAGAGGGAGGACCTATCCACTAGACGAGGTAATTGTCTTGGACCAGGAGGAAGCTAGCACCATTGTGCCAAGGAATCTTGGAGAGGGAGGAGTAGGTAGTGCCATTCTTCGTGGATCTTGGACCAGGAGGATCTCAGGTAGGACTAACCGCTAGATCTTGGAGAGGCTATTGTCTGCCCATGTGGCGCCCCAATTAGTGACCGCACAAGAACAGTAAGGAATCGGTGTATGGATACTAGGGTACACAGTTGCCATTCCATAG
>refABCGT
TGGTCTAGAGACCAGGAGGAGGCACAGAATGTGACCACAATGTGTCTTGGAGAGGGAGGACCTATCCACTAGACGAGGTAATTGTCTTGGACCAGGAGGAAGCTAGCACCATTGTGCCAAGGAATCTTGGAGAGGGAGGAGTAGGTAGTGCCATTCTTCGTGGATCTTGGACCAGGAGGATCTCAGGTAGGACTAACCGCTAGATCTTGGAGAGGCTATTGTCTGCCCATGTGGCGCCCCAATTAGTGACCGCACAAGAACAGTAAGGAATCGTTGTATGGATACTAGGGTACACAGTTGCCATTCCATAG
>refABCTA
TGGTCTAGAGACCAGGAGGATCTCAGGTAGGACTAACCGCTAGATCTTGGAGAGGGAGGAGGCACAGAATGTGACCACAATGTGTCTTGGACCAGGAGGAAGCTAGCACCATTGTGCCAAGGAATCTTGGAGAGGGAGGAGTAGGTAGTGCCATTCTTCGTGGATCTTGGACCAGGAGGATCTCAGGTAGGACTAACCGCTAGATCTTGGAGAGGCTATTGTCTGCCCATGTGGCGCCCCAATTAGTGACCGCACAAGAACAGTAAGGAATCTATGTATGGATACTAGGGTACACAGTTGCCATTCCATAG
>refABCTB
TGGTCTAGAGACCAGGAGGAGTAGGTAGTGCCATTCTTCGTGGATCTTGGAGAGGGAGGAGGCACAGAATGTGACCACAATGTGTCTTGGACCAGGAGGAAGCTAGCACCATTGTGCCAAGGAATCTTGGAGAGGGAGGAGTAGGTAGTGCCATTCTTCGTGGATCTTGGACCAGGAGGATCTCAGGTAGGACTAACCGCTAGATCTTGGAGAGGCTATTGTCTGCCCATGTGGCGCCCCAATTAGTGACCGCACAAGAACAGTAAGGAATCTTTGTATGGATACTAGGGTACACAGTTGCCATTCCATAG
>refABCTC
TGGTCTAGAGACCAGGAGGAAGCTAGCACCATTGTGCCAAGGAATCTTGGAGAGGGAGGAGGCACAGAATGTGACCACAATGTGTCTTGGACCAGGAGGAAGCTAGCACCATTGTGCCAAGGAATCTTGGAGAGGGAGGAGTAGGTAGTGCCATTCTTCGTGGATCTTGGACCAGGAGGATCTCAGGTAGGACTAACCGCTAGATCTTGGAGAGGCTATTGTCTGCCCATGTGGCGCCCCAATTAGTGACCGCACAAGAACAGTAAGGAATCTCTGTATGGATACTAGGGTACACAGTTGCCATTCCATAG
>refABCTG
TGGTCTAGAGACCAGGAGGACCTATCCACTAGACGAGGTAATTGTCTTGGAGAGGGAGGAGGCACAGAATGTGACCACAATGTGTCTTGGACCAGGAGGAAGCTAGCACCATTGTGCCAAGGAATCTTGGAGAGGGAGGAGTAGGTAGTGCCATTCTTCGTGGATCTTGGACCAGGAGGATCTCAGGTAGGACTAACCGCTAGATCTTGGAGAGGCTATTGTCTGCCCATGTGGCGCCCCAATTAGTGACCGCACAAGAACAGTAAGGAATCTGTGTATGGATACTAGGGTACACAGTTGCCATTCCATAG
>refABCTT
TGGTCTAGAGACCAGGAGGAGGCACAGAATGTGACCACAATGTGTCTTGGAGAGGGAGGAGGCACAGAATGTGACCACAATGTGTCTTGGACCAGGAGGAAGCTAGCACCATTGTGCCAAGGAATCTTGGAGAGGGAGGAGTAGGTAGTGCCATTCTTCGTGGATCTTGGACCAGGAGGATCTCAGGTAGGACTAACCGCTAGATCTTGGAGAGGCTATTGTCTGCCCATGTGGCGCCCCAATTAGTGACCGCACAAGAACAGTAAGGAATCTTTGTATGGATACTAGGGTACACAGTTGCCATTCCATAG
>refABGAA
TGGTCTAGAGACCAGGAGGATCTCAGGTAGGACTAACCGCTAGATCTTGGAGAGGGAGGATCTCAGGTAGGACTAACCGCTAGATCTTGGACCAGGAGGACCTATCCACTAGACGAGGTAATTGTCTTGGAGAGGGAGGAGTAGGTAGTGCCATTCTTCGTGGATCTTGGACCAGGAGGATCTCAGGTAGGACTAACCGCTAGATCTTGGAGAGGCTATTGTCTGCCCATGTGGCGCCCCAATTAGTGACCGCACAAGAACAGTAAGGAATGAATGTATGGATACTAGGGTACACAGTTGCCATTCCATAG
>refABGAB
TGGTCTAGAGACCAGGAGGAGTAGGTAGTGCCATTCTTCGTGGATCTTGGAGAGGGAGGATCTCAGGTAGGACTAACCGCTAGATCTTGGACCAGGAGGACCTATCCACTAGACGAGGTAATTGTCTTGGAGAGGGAGGAGTAGGTAGTGCCATTCTTCGTGGATCTTGGACCAGGAGGATCTCAGGTAGGACTAACCGCTAGATCTTGGAGAGGCTATTGTCTGCCCATGTGGCGCCCCAATTAGTGACCGCACAAGAACAGTAAGGAATGATTGTATGGATACTAGGGTACACAGTTGCCATTCCATAG
>refABGAC
TGGTCTAGAGACCAGGAGGAAGCTAGCACCATTGTGCCAAGGAATCTTGGAGAGGGAGGATCTCAGGTAGGACTAACCGCTAGATCTTGGACCAGGAGGACCTATCCACTAGACGAGGTAATTGTCTTGGAGAGGGAGGAGTAGGTAGTGCCATTCTTCGTGGATCTTGGACCAGGAGGATCTCAGGTAGGACTAACCGCTAGATCTTGGAGAGGCTATTGTCTGCCCATGTGGCGCCCCAATTAGTGACCGCACAAGAACAGTAAGGAATGACTGTATGGATACTAGGGTACACAGTTGCCATTCCATAG
>refABGAG
TGGTCTAGAGACCAGGAGGACCTATCCACTAGACGAGGTAATTGTCTTGGAGAGGGAGGATCTCAGGTAGGACTAACCGCTAGATCTTGGACCAGGAGGACCTATCCACTAGACGAGGTAATTGTCTTGGAGAGGGAGGAGTAGGTAGTGCCATTCTTCGTGGATCTTGGACCAGGAGGATCTCAGGTAGGACTAACCGCTAGATCTTGGAGAGGCTATTGTCTGCCCATGTGGCGCCCCAATTAGTGACCGCACAAGAACAGTAAGGAATGAGTGTATGGATACTAGGGTACACAGTTGCCATTCCATAG
>refABGAT
TGGTCTAGAGACCAGGAGGAGGCACAGAATGTGACCACAATGTGTCTTGGAGAGGGAGGATCTCAGGTAGGACTAACCGCTAGATCTTGGACCAGGAGGACCTATCCACTAGACGAGGTAATTGTCTTGGAGAGGGAGGAGTAGGTAGTGCCATTCTTCGTGGATCTTGGACCAGGAGGATCTCAGGTAGGACTAACCGCTAGATCTTGGAGAGGCTATTGTCTGCCCATGTGGCGCCCCAATTAGTGACCGCACAAGAACAGTAAGGAATGATTGTATGGATACTAGGGTACACAGTTGCCATTCCATAG
>refABGBA
TGGTCTAGAGACCAGGAGGATCTCAGGTAGGACTAACCGCTAGATCTTGGAGAGGGAGGAGTAGGTAGTGCCATTCTTCGTGGATCTTGGACCAGGAGGACCTATCCACTAGACGAGGTAATTGTCTTGGAGAGGGAGGAGTAGGTAGTGCCATTCTTCGTGGATCTTGGACCAGGAGGATCTCAGGTAGGACTAACCGCTAGATCTTGGAGAGGCTATTGTCTGCCCATGTGGCGCCCCAATTAGTGACCGCACAAGAACAGTAAGGAATGTATGTATGGATACTAGGGTACACAGTTGCCATTCCATAG
>refABGBB
TGGTCTAGAGACCAGGAGGAGTAGGTAGTGCCATTCTTCGTGGATCTTGGAGAGGGAGGAGTAGGTAGTGCCATTCTTCGTGGATCTTGGACCAGGAGGACCTATCCACTAGACGAGGTAATTGTCTTGGAGAGGGAGGAGTAGGTAGTGCCATTCTTCGTGGATCTTGGACCAGGAGGATCTCAGGTAGGACTAACCGCTAGATCTTGGAGAGGCTATTGTCTGCCCATGTGGCGCCCCAATTAGTGACCGCACAAGAACAGTAAGGAATGTTTGTATGGATACTAGGGTACACAGTTGCCATTCCATAG
>refABGBC
TGGTCTAGAGACCAGGAGGAAGCTAGCACCATTGTGCCAAGGAATCTTGGAGAGGGAGGAGTAGGTAGTGCCATTCTTCGTGGATCTTGGACCAGGAGGACCTATCCACTAGACGAGGTAATTGTCTTGGAGAGGGAGGAGTAGGTAGTGCCATTCTTCGTGGATCTTGGACCAGGAGGATCTCAGGTAGGACTAACCGCTAGATCTTGGAGAGGCTATTGTCTGCCCATGTGGCGCCCCAATTAGTGACCGCACAAGAACAGTAAGGAATGTCTGTATGGATACTAGGGTACACAGTTGCCATTCCATAG
>refABGBG
TGGTCTAGAGACCAGGAGGACCTATCCACTAGACGAGGTAATTGTCTTGGAGAGGGAGGAGTAGGTAGTGCCATTCTTCGTGGATCTTGGACCAGGAGGACCTATCCACTAGACGAGGTAATTGTCTTGGAGAGGGAGGAGTAGGTAGTGCCATTCTTCGTGGATCTTGGACCAGGAGGATCTCAGGTAGGACTAACCGCTAGATCTTGGAGAGGCTATTGTCTGCCCATGTGGCGCCCCAATTAGTGACCGCACAAGAACAGTAAGGAATGTGTGTATGGATACTAGGGTACACAGTTGCCATTCCATAG
>refABGBT
TGGTCTAGAGACCAGGAGGAGGCACAGAATGTGACCACAATGTGTCTTGGAGAGGGAGGAGTAGGTAGTGCCATTCTTCGTGGATCTTGGACCAGGAGGACCTATCCACTAGACGAGGTAATTGTCTTGGAGAGGGAGGAGTAGGTAGTGCCATTCTTCGTGGATCTTGGACCAGGAGGATCTCAGGTAGGACTAACCGCTAGATCTTGGAGAGGCTATTGTCTGCCCATGTGGCGCCCCAATTAGTGACCGCACAAGAACAGTAAGGAATGTTTGTATGGATACTAGGGTACACAGTTGCCATTCCATAG
>refABGCA
TGGTCTAGAGACCAGGAGGATCTCAGGTAGGACTAACCGCTAGATCTTGGAGAGGGAGGAAGCTAGCACCATTGTGCCAAGGAATCTTGGACCAGGAGGACCTATCCACTAGACGAGGTAATTGTCTTGGAGAGGGAGGAGTAGGTAGTGCCATTCTTCGTGGATCTTGGACCAGGAGGATCTCAGGTAGGACTAACCGCTAGATCTTGGAGAGGCTATTGTCTGCCCATGTGGCGCCCCAATTAGTGACCGCACAAGAACAGTAAGGAATGCATGTATGGATACTAGGGTACACAGTTGCCATTCCATAG
>refABGCB
TGGTCTAGAGACCAGGAGGAGTAGGTAGTGCCATTCTTCGTGGATCTTGGAGAGGGAGGAAGCTAGCACCATTGTGCCAAGGAATCTTGGACCAGGAGGACCTATCCACTAGACGAGGTAATTGTCTTGGAGAGGGAGGAGTAGGTAGTGCCATTCTTCGTGGATCTTGGACCAGGAGGATCTCAGGTAGGACTAACCGCTAGATCTTGGAGAGGCTATTGTCTGCCCATGTGGCGCCCCAATTAGTGACCGCACAAGAACAGTAAGGAATGCTTGTATGGATACTAGGGTACACAGTTGCCATTCCATAG
>refABGCC
TGGTCTAGAGACCAGGAGGAAGCTAGCACCATTGTGCCAAGGAATCTTGGAGAGGGAGGAAGCTAGCACCATTGTGCCAAGGAATCTTGGACCAGGAGGACCTATCCACTAGACGAGGTAATTGTCTTGGAGAGGGAGGAGTAGGTAGTGCCATTCTTCGTGGATCTTGGACCAGGAGGATCTCAGGTAGGACTAACCGCTAGATCTTGGAGAGGCTATTGTCTGCCCATGTGGCGCCCCAATTAGTGACCGCACAAGAACAGTAAGGAATGCCTGTATGGATACTAGGGTACACAGTTGCCATTCCATAG
>refABGCG
TGGTCTAGAGACCAGGAGGACCTATCCACTAGACGAGGTAATTGTCTTGGAGAGGGAGGAAGCTAGCACCATTGTGCCAAGGAATCTTGGACCAGGAGGACCTATCCACTAGACGAGGTAATTGTCTTGGAGAGGGAGGAGTAGGTAGTGCCATTCTTCGTGGATCTTGGACCAGGAGGATCTCAGGTAGGACTAACCGCTAGATCTTGGAGAGGCTATTGTCTGCCCATGTGGCGCCCCAATTAGTGACCGCACAAGAACAGTAAGGAATGCGTGTATGGATACTAGGGTACACAGTTGCCATTCCATAG
>refABGCT
TGGTCTAGAGACCAGGAGGAGGCACAGAATGTGACCACAATGTGTCTTGGAGAGGGAGGAAGCTAGCACCATTGTGCCAAGGAATCTTGGACCAGGAGGACCTATCCACTAGACGAGGTAATTGTCTTGGAGAGGGAGGAGTAGGTAGTGCCATTCTTCGTGGATCTTGGACCAGGAGGATCTCAGGTAGGACTAACCGCTAGATCTTGGAGAGGCTATTGTCTGCCCATGTGGCGCCCCAATTAGTGACCGCACAAGAACAGTAAGGAATGCTTGTATGGATACTAGGGTACACAGTTGCCATTCCATAG
>refABGGA
TGGTCTAGAGACCAGGAGGATCTCAGGTAGGACTAACCGCTAGATCTTGGAGAGGGAGGACCTATCCACTAGACGAGGTAATTGTCTTGGACCAGGAGGACCTATCCACTAGACGAGGTAATTGTCTTGGAGAGGGAGGAGTAGGTAGTGCCATTCTTCGTGGATCTTGGACCAGGAGGATCTCAGGTAGGACTAACCGCTAGATCTTGGAGAGGCTATTGTCTGCCCATGTGGCGCCCCAATTAGTGACCGCACAAGAACAGTAAGGAATGGATGTATGGATACTAGGGTACACAGTTGCCATTCCATAG
>refABGGB
TGGTCTAGAGACCAGGAGGAGTAGGTAGTGCCATTCTTCGTGGATCTTGGAGAGGGAGGACCTATCCACTAGACGAGGTAATTGTCTTGGACCAGGAGGACCTATCCACTAGACGAGGTAATTGTCTTGGAGAGGGAGGAGTAGGTAGTGCCATTCTTCGTGGATCTTGGACCAGGAGGATCTCAGGTAGGACTAACCGCTAGATCTTGGAGAGGCTATTGTCTGCCCATGTGGCGCCCCAATTAGTGACCGCACAAGAACAGTAAGGAATGGTTGTATGGATACTAGGGTACACAGTTGCCATTCCATAG
>refABGGC
TGGTCTAGAGACCAGGAGGAAGCTAGCACCATTGTGCCAAGGAATCTTGGAGAGGGAGGACCTATCCACTAGACGAGGTAATTGTCTTGGACCAGGAGGACCTATCCACTAGACGAGGTAATTGTCTTGGAGAGGGAGGAGTAGGTAGTGCCATTCTTCGTGGATCTTGGACCAGGAGGATCTCAGGTAGGACTAACCGCTAGATCTTGGAGAGGCTATTGTCTGCCCATGTGGCGCCCCAATTAGTGACCGCACAAGAACAGTAAGGAATGGCTGTATGGATACTAGGGTACACAGTTGCCATTCCATAG
>refABGGG
TGGTCTAGAGACCAGGAGGACCTATCCACTAGACGAGGTAATTGTCTTGGAGAGGGAGGACCTATCCACTAGACGAGGTAATTGTCTTGGACCAGGAGGACCTATCCACTAGACGAGGTAATTGTCTTGGAGAGGGAGGAGTAGGTAGTGCCATTCTTCGTGGATCTTGGACCAGGAGGATCTCAGGTAGGACTAACCGCTAGATCTTGGAGAGGCTATTGTCTGCCCATGTGGCGCCCCAATTAGTGACCGCACAAGAACAGTAAGGAATGGGTGTATGGATACTAGGGTACACAGTTGCCATTCCATAG
>refABGGT
TGGTCTAGAGACCAGGAGGAGGCACAGAATGTGACCACAATGTGTCTTGGAGAGGGAGGACCTATCCACTAGACGAGGTAATTGTCTTGGACCAGGAGGACCTATCCACTAGACGAGGTAATTGTCTTGGAGAGGGAGGAGTAGGTAGTGCCATTCTTCGTGGATCTTGGACCAGGAGGATCTCAGGTAGGACTAACCGCTAGATCTTGGAGAGGCTATTGTCTGCCCATGTGGCGCCCCAATTAGTGACCGCACAAGAACAGTAAGGAATGGTTGTATGGATACTAGGGTACACAGTTGCCATTCCATAG
>refABGTA
TGGTCTAGAGACCAGGAGGATCTCAGGTAGGACTAACCGCTAGATCTTGGAGAGGGAGGAGGCACAGAATGTGACCACAATGTGTCTTGGACCAGGAGGACCTATCCACTAGACGAGGTAATTGTCTTGGAGAGGGAGGAGTAGGTAGTGCCATTCTTCGTGGATCTTGGACCAGGAGGATCTCAGGTAGGACTAACCGCTAGATCTTGGAGAGGCTATTGTCTGCCCATGTGGCGCCCCAATTAGTGACCGCACAAGAACAGTAAGGAATGTATGTATGGATACTAGGGTACACAGTTGCCATTCCATAG
>refABGTB
TGGTCTAGAGACCAGGAGGAGTAGGTAGTGCCATTCTTCGTGGATCTTGGAGAGGGAGGAGGCACAGAATGTGACCACAATGTGTCTTGGACCAGGAGGACCTATCCACTAGACGAGGTAATTGTCTTGGAGAGGGAGGAGTAGGTAGTGCCATTCTTCGTGGATCTTGGACCAGGAGGATCTCAGGTAGGACTAACCGCTAGATCTTGGAGAGGCTATTGTCTGCCCATGTGGCGCCCCAATTAGTGACCGCACAAGAACAGTAAGGAATGTTTGTATGGATACTAGGGTACACAGTTGCCATTCCATAG
>refABGTC
TGGTCTAGAGACCAGGAGGAAGCTAGCACCATTGTGCCAAGGAATCTTGGAGAGGGAGGAGGCACAGAATGTGACCACAATGTGTCTTGGACCAGGAGGACCTATCCACTAGACGAGGTAATTGTCTTGGAGAGGGAGGAGTAGGTAGTGCCATTCTTCGTGGATCTTGGACCAGGAGGATCTCAGGTAGGACTAACCGCTAGATCTTGGAGAGGCTATTGTCTGCCCATGTGGCGCCCCAATTAGTGACCGCACAAGAACAGTAAGGAATGTCTGTATGGATACTAGGGTACACAGTTGCCATTCCATAG
>refABGTG
TGGTCTAGAGACCAGGAGGACCTATCCACTAGACGAGGTAATTGTCTTGGAGAGGGAGGAGGCACAGAATGTGACCACAATGTGTCTTGGACCAGGAGGACCTATCCACTAGACGAGGTAATTGTCTTGGAGAGGGAGGAGTAGGTAGTGCCATTCTTCGTGGATCTTGGACCAGGAGGATCTCAGGTAGGACTAACCGCTAGATCTTGGAGAGGCTATTGTCTGCCCATGTGGCGCCCCAATTAGTGACCGCACAAGAACAGTAAGGAATGTGTGTATGGATACTAGGGTACACAGTTGCCATTCCATAG
>refABGTT
TGGTCTAGAGACCAGGAGGAGGCACAGAATGTGACCACAATGTGTCTTGGAGAGGGAGGAGGCACAGAATGTGACCACAATGTGTCTTGGACCAGGAGGACCTATCCACTAGACGAGGTAATTGTCTTGGAGAGGGAGGAGTAGGTAGTGCCATTCTTCGTGGATCTTGGACCAGGAGGATCTCAGGTAGGACTAACCGCTAGATCTTGGAGAGGCTATTGTCTGCCCATGTGGCGCCCCAATTAGTGACCGCACAAGAACAGTAAGGAATGTTTGTATGGATACTAGGGTACACAGTTGCCATTCCATAG
>refABTAA
TGGTCTAGAGACCAGGAGGATCTCAGGTAGGACTAACCGCTAGATCTTGGAGAGGGAGGATCTCAGGTAGGACTAACCGCTAGATCTTGGACCAGGAGGAGGCACAGAATGTGACCACAATGTGTCTTGGAGAGGGAGGAGTAGGTAGTGCCATTCTTCGTGGATCTTGGACCAGGAGGATCTCAGGTAGGACTAACCGCTAGATCTTGGAGAGGCTATTGTCTGCCCATGTGGCGCCCCAATTAGTGACCGCACAAGAACAGTAAGGAATTAATGTATGGATACTAGGGTACACAGTTGCCATTCCATAG
>refABTAB
TGGTCTAGAGACCAGGAGGAGTAGGTAGTGCCATTCTTCGTGGATCTTGGAGAGGGAGGATCTCAGGTAGGACTAACCGCTAGATCTTGGACCAGGAGGAGGCACAGAATGTGACCACAATGTGTCTTGGAGAGGGAGGAGTAGGTAGTGCCATTCTTCGTGGATCTTGGACCAGGAGGATCTCAGGTAGGACTAACCGCTAGATCTTGGAGAGGCTATTGTCTGCCCATGTGGCGCCCCAATTAGTGACCGCACAAGAACAGTAAGGAATTATTGTATGGATACTAGGGTACACAGTTGCCATTCCATAG
>refABTAC
TGGTCTAGAGACCAGGAGGAAGCTAGCACCATTGTGCCAAGGAATCTTGGAGAGGGAGGATCTCAGGTAGGACTAACCGCTAGATCTTGGACCAGGAGGAGGCACAGAATGTGACCACAATGTGTCTTGGAGAGGGAGGAGTAGGTAGTGCCATTCTTCGTGGATCTTGGACCAGGAGGATCTCAGGTAGGACTAACCGCTAGATCTTGGAGAGGCTATTGTCTGCCCATGTGGCGCCCCAATTAGTGACCGCACAAGAACAGTAAGGAATTACTGTATGGATACTAGGGTACACAGTTGCCATTCCATAG
>refABTAG
TGGTCTAGAGACCAGGAGGACCTATCCACTAGACGAGGTAATTGTCTTGGAGAGGGAGGATCTCAGGTAGGACTAACCGCTAGATCTTGGACCAGGAGGAGGCACAGAATGTGACCACAATGTGTCTTGGAGAGGGAGGAGTAGGTAGTGCCATTCTTCGTGGATCTTGGACCAGGAGGATCTCAGGTAGGACTAACCGCTAGATCTTGGAGAGGCTATTGTCTGCCCATGTGGCGCCCCAATTAGTGACCGCACAAGAACAGTAAGGAATTAGTGTATGGATACTAGGGTACACAGTTGCCATTCCATAG
>refABTAT
TGGTCTAGAGACCAGGAGGAGGCACAGAATGTGACCACAATGTGTCTTGGAGAGGGAGGATCTCAGGTAGGACTAACCGCTAGATCTTGGACCAGGAGGAGGCACAGAATGTGACCACAATGTGTCTTGGAGAGGGAGGAGTAGGTAGTGCCATTCTTCGTGGATCTTGGACCAGGAGGATCTCAGGTAGGACTAACCGCTAGATCTTGGAGAGGCTATTGTCTGCCCATGTGGCGCCCCAATTAGTGACCGCACAAGAACAGTAAGGAATTATTGTATGGATACTAGGGTACACAGTTGCCATTCCATAG
>refABTBA
TGGTCTAGAGACCAGGAGGATCTCAGGTAGGACTAACCGCTAGATCTTGGAGAGGGAGGAGTAGGTAGTGCCATTCTTCGTGGATCTTGGACCAGGAGGAGGCACAGAATGTGACCACAATGTGTCTTGGAGAGGGAGGAGTAGGTAGTGCCATTCTTCGTGGATCTTGGACCAGGAGGATCTCAGGTAGGACTAACCGCTAGATCTTGGAGAGGCTATTGTCTGCCCATGTGGCGCCCCAATTAGTGACCGCACAAGAACAGTAAGGAATTTATGTATGGATACTAGGGTACACAGTTGCCATTCCATAG
>refABTBB
TGGTCTAGAGACCAGGAGGAGTAGGTAGTGCCATTCTTCGTGGATCTTGGAGAGGGAGGAGTAGGTAGTGCCATTCTTCGTGGATCTTGGACCAGGAGGAGGCACAGAATGTGACCACAATGTGTCTTGGAGAGGGAGGAGTAGGTAGTGCCATTCTTCGTGGATCTTGGACCAGGAGGATCTCAGGTAGGACTAACCGCTAGATCTTGGAGAGGCTATTGTCTGCCCATGTGGCGCCCCAATTAGTGACCGCACAAGAACAGTAAGGAATTTTTGTATGGATACTAGGGTACACAGTTGCCATTCCATAG
>refABTBC
TGGTCTAGAGACCAGGAGGAAGCTAGCACCATTGTGCCAAGGAATCTTGGAGAGGGAGGAGTAGGTAGTGCCATTCTTCGTGGATCTTGGACCAGGAGGAGGCACAGAATGTGACCACAATGTGTCTTGGAGAGGGAGGAGTAGGTAGTGCCATTCTTCGTGGATCTTGGACCAGGAGGATCTCAGGTAGGACTAACCGCTAGATCTTGGAGAGGCTATTGTCTGCCCATGTGGCGCCCCAATTAGTGACCGCACAAGAACAGTAAGGAATTTCTGTATGGATACTAGGGTACACAGTTGCCATTCCATAG
>refABTBG
TGGTCTAGAGACCAGGAGGACCTATCCACTAGACGAGGTAATTGTCTTGGAGAGGGAGGAGTAGGTAGTGCCATTCTTCGTGGATCTTGGACCAGGAGGAGGCACAGAATGTGACCACAATGTGTCTTGGAGAGGGAGGAGTAGGTAGTGCCATTCTTCGTGGATCTTGGACCAGGAGGATCTCAGGTAGGACTAACCGCTAGATCTTGGAGAGGCTATTGTCTGCCCATGTGGCGCCCCAATTAGTGACCGCACAAGAACAGTAAGGAATTTGTGTATGGATACTAGGGTACACAGTTGCCATTCCATAG
>refABTBT
TGGTCTAGAGACCAGGAGGAGGCACAGAATGTGACCACAATGTGTCTTGGAGAGGGAGGAGTAGGTAGTGCCATTCTTCGTGGATCTTGGACCAGGAGGAGGCACAGAATGTGACCACAATGTGTCTTGGAGAGGGAGGAGTAGGTAGTGCCATTCTTCGTGGATCTTGGACCAGGAGGATCTCAGGTAGGACTAACCGCTAGATCTTGGAGAGGCTATTGTCTGCCCATGTGGCGCCCCAATTAGTGACCGCACAAGAACAGTAAGGAATTTTTGTATGGATACTAGGGTACACAGTTGCCATTCCATAG
>refABTCA
TGGTCTAGAGACCAGGAGGATCTCAGGTAGGACTAACCGCTAGATCTTGGAGAGGGAGGAAGCTAGCACCATTGTGCCAAGGAATCTTGGACCAGGAGGAGGCACAGAATGTGACCACAATGTGTCTTGGAGAGGGAGGAGTAGGTAGTGCCATTCTTCGTGGATCTTGGACCAGGAGGATCTCAGGTAGGACTAACCGCTAGATCTTGGAGAGGCTATTGTCTGCCCATGTGGCGCCCCAATTAGTGACCGCACAAGAACAGTAAGGAATTCATGTATGGATACTAGGGTACACAGTTGCCATTCCATAG
>refABTCB
TGGTCTAGAGACCAGGAGGAGTAGGTAGTGCCATTCTTCGTGGATCTTGGAGAGGGAGGAAGCTAGCACCATTGTGCCAAGGAATCTTGGACCAGGAGGAGGCACAGAATGTGACCACAATGTGTCTTGGAGAGGGAGGAGTAGGTAGTGCCATTCTTCGTGGATCTTGGACCAGGAGGATCTCAGGTAGGACTAACCGCTAGATCTTGGAGAGGCTATTGTCTGCCCATGTGGCGCCCCAATTAGTGACCGCACAAGAACAGTAAGGAATTCTTGTATGGATACTAGGGTACACAGTTGCCATTCCATAG
>refABTCC
TGGTCTAGAGACCAGGAGGAAGCTAGCACCATTGTGCCAAGGAATCTTGGAGAGGGAGGAAGCTAGCACCATTGTGCCAAGGAATCTTGGACCAGGAGGAGGCACAGAATGTGACCACAATGTGTCTTGGAGAGGGAGGAGTAGGTAGTGCCATTCTTCGTGGATCTTGGACCAGGAGGATCTCAGGTAGGACTAACCGCTAGATCTTGGAGAGGCTATTGTCTGCCCATGTGGCGCCCCAATTAGTGACCGCACAAGAACAGTAAGGAATTCCTGTATGGATACTAGGGTACACAGTTGCCATTCCATAG
>refABTCG
TGGTCTAGAGACCAGGAGGACCTATCCACTAGACGAGGTAATTGTCTTGGAGAGGGAGGAAGCTAGCACCATTGTGCCAAGGAATCTTGGACCAGGAGGAGGCACAGAATGTGACCACAATGTGTCTTGGAGAGGGAGGAGTAGGTAGTGCCATTCTTCGTGGATCTTGGACCAGGAGGATCTCAGGTAGGACTAACCGCTAGATCTTGGAGAGGCTATTGTCTGCCCATGTGGCGCCCCAATTAGTGACCGCACAAGAACAGTAAGGAATTCGTGTATGGATACTAGGGTACACAGTTGCCATTCCATAG
>refABTCT
TGGTCTAGAGACCAGGAGGAGGCACAGAATGTGACCACAATGTGTCTTGGAGAGGGAGGAAGCTAGCACCATTGTGCCAAGGAATCTTGGACCAGGAGGAGGCACAGAATGTGACCACAATGTGTCTTGGAGAGGGAGGAGTAGGTAGTGCCATTCTTCGTGGATCTTGGACCAGGAGGATCTCAGGTAGGACTAACCGCTAGATCTTGGAGAGGCTATTGTCTGCCCATGTGGCGCCCCAATTAGTGACCGCACAAGAACAGTAAGGAATTCTTGTATGGATACTAGGGTACACAGTTGCCATTCCATAG
>refABTGA
TGGTCTAGAGACCAGGAGGATCTCAGGTAGGACTAACCGCTAGATCTTGGAGAGGGAGGACCTATCCACTAGACGAGGTAATTGTCTTGGACCAGGAGGAGGCACAGAATGTGACCACAATGTGTCTTGGAGAGGGAGGAGTAGGTAGTGCCATTCTTCGTGGATCTTGGACCAGGAGGATCTCAGGTAGGACTAACCGCTAGATCTTGGAGAGGCTATTGTCTGCCCATGTGGCGCCCCAATTAGTGACCGCACAAGAACAGTAAGGAATTGATGTATGGATACTAGGGTACACAGTTGCCATTCCATAG
>refABTGB
TGGTCTAGAGACCAGGAGGAGTAGGTAGTGCCATTCTTCGTGGATCTTGGAGAGGGAGGACCTATCCACTAGACGAGGTAATTGTCTTGGACCAGGAGGAGGCACAGAATGTGACCACAATGTGTCTTGGAGAGGGAGGAGTAGGTAGTGCCATTCTTCGTGGATCTTGGACCAGGAGGATCTCAGGTAGGACTAACCGCTAGATCTTGGAGAGGCTATTGTCTGCCCATGTGGCGCCCCAATTAGTGACCGCACAAGAACAGTAAGGAATTGTTGTATGGATACTAGGGTACACAGTTGCCATTCCATAG
>refABTGC
TGGTCTAGAGACCAGGAGGAAGCTAGCACCATTGTGCCAAGGAATCTTGGAGAGGGAGGACCTATCCACTAGACGAGGTAATTGTCTTGGACCAGGAGGAGGCACAGAATGTGACCACAATGTGTCTTGGAGAGGGAGGAGTAGGTAGTGCCATTCTTCGTGGATCTTGGACCAGGAGGATCTCAGGTAGGACTAACCGCTAGATCTTGGAGAGGCTATTGTCTGCCCATGTGGCGCCCCAATTAGTGACCGCACAAGAACAGTAAGGAATTGCTGTATGGATACTAGGGTACACAGTTGCCATTCCATAG
>refABTGG
TGGTCTAGAGACCAGGAGGACCTATCCACTAGACGAGGTAATTGTCTTGGAGAGGGAGGACCTATCCACTAGACGAGGTAATTGTCTTGGACCAGGAGGAGGCACAGAATGTGACCACAATGTGTCTTGGAGAGGGAGGAGTAGGTAGTGCCATTCTTCGTGGATCTTGGACCAGGAGGATCTCAGGTAGGACTAACCGCTAGATCTTGGAGAGGCTATTGTCTGCCCATGTGGCGCCCCAATTAGTGACCGCACAAGAACAGTAAGGAATTGGTGTATGGATACTAGGGTACACAGTTGCCATTCCATAG
>refABTGT
TGGTCTAGAGACCAGGAGGAGGCACAGAATGTGACCACAATGTGTCTTGGAGAGGGAGGACCTATCCACTAGACGAGGTAATTGTCTTGGACCAGGAGGAGGCACAGAATGTGACCACAATGTGTCTTGGAGAGGGAGGAGTAGGTAGTGCCATTCTTCGTGGATCTTGGACCAGGAGGATCTCAGGTAGGACTAACCGCTAGATCTTGGAGAGGCTATTGTCTGCCCATGTGGCGCCCCAATTAGTGACCGCACAAGAACAGTAAGGAATTGTTGTATGGATACTAGGGTACACAGTTGCCATTCCATAG
>refABTTA
TGGTCTAGAGACCAGGAGGATCTCAGGTAGGACTAACCGCTAGATCTTGGAGAGGGAGGAGGCACAGAATGTGACCACAATGTGTCTTGGACCAGGAGGAGGCACAGAATGTGACCACAATGTGTCTTGGAGAGGGAGGAGTAGGTAGTGCCATTCTTCGTGGATCTTGGACCAGGAGGATCTCAGGTAGGACTAACCGCTAGATCTTGGAGAGGCTATTGTCTGCCCATGTGGCGCCCCAATTAGTGACCGCACAAGAACAGTAAGGAATTTATGTATGGATACTAGGGTACACAGTTGCCATTCCATAG
>refABTTB
TGGTCTAGAGACCAGGAGGAGTAGGTAGTGCCATTCTTCGTGGATCTTGGAGAGGGAGGAGGCACAGAATGTGACCACAATGTGTCTTGGACCAGGAGGAGGCACAGAATGTGACCACAATGTGTCTTGGAGAGGGAGGAGTAGGTAGTGCCATTCTTCGTGGATCTTGGACCAGGAGGATCTCAGGTAGGACTAACCGCTAGATCTTGGAGAGGCTATTGTCTGCCCATGTGGCGCCCCAATTAGTGACCGCACAAGAACAGTAAGGAATTTTTGTATGGATACTAGGGTACACAGTTGCCATTCCATAG
>refABTTC
TGGTCTAGAGACCAGGAGGAAGCTAGCACCATTGTGCCAAGGAATCTTGGAGAGGGAGGAGGCACAGAATGTGACCACAATGTGTCTTGGACCAGGAGGAGGCACAGAATGTGACCACAATGTGTCTTGGAGAGGGAGGAGTAGGTAGTGCCATTCTTCGTGGATCTTGGACCAGGAGGATCTCAGGTAGGACTAACCGCTAGATCTTGGAGAGGCTATTGTCTGCCCATGTGGCGCCCCAATTAGTGACCGCACAAGAACAGTAAGGAATTTCTGTATGGATACTAGGGTACACAGTTGCCATTCCATAG
>refABTTG
TGGTCTAGAGACCAGGAGGACCTATCCACTAGACGAGGTAATTGTCTTGGAGAGGGAGGAGGCACAGAATGTGACCACAATGTGTCTTGGACCAGGAGGAGGCACAGAATGTGACCACAATGTGTCTTGGAGAGGGAGGAGTAGGTAGTGCCATTCTTCGTGGATCTTGGACCAGGAGGATCTCAGGTAGGACTAACCGCTAGATCTTGGAGAGGCTATTGTCTGCCCATGTGGCGCCCCAATTAGTGACCGCACAAGAACAGTAAGGAATTTGTGTATGGATACTAGGGTACACAGTTGCCATTCCATAG
>refABTTT
TGGTCTAGAGACCAGGAGGAGGCACAGAATGTGACCACAATGTGTCTTGGAGAGGGAGGAGGCACAGAATGTGACCACAATGTGTCTTGGACCAGGAGGAGGCACAGAATGTGACCACAATGTGTCTTGGAGAGGGAGGAGTAGGTAGTGCCATTCTTCGTGGATCTTGGACCAGGAGGATCTCAGGTAGGACTAACCGCTAGATCTTGGAGAGGCTATTGTCTGCCCATGTGGCGCCCCAATTAGTGACCGCACAAGAACAGTAAGGAATTTTTGTATGGATACTAGGGTACACAGTTGCCATTCCATAG
>refACAAA
TGGTCTAGAGACCAGGAGGATCTCAGGTAGGACTAACCGCTAGATCTTGGAGAGGGAGGATCTCAGGTAGGACTAACCGCTAGATCTTGGACCAGGAGGATCTCAGGTAGGACTAACCGCTAGATCTTGGAGAGGGAGGAAGCTAGCACCATTGTGCCAAGGAATCTTGGACCAGGAGGATCTCAGGTAGGACTAACCGCTAGATCTTGGAGAGGCTATTGTCTGCCCATGTGGCGCCCCAATTAGTGACCGCACAAGAACAGTAAGGAACAAATGTATGGATACTAGGGTACACAGTTGCCATTCCATAG
>refACAAB
TGGTCTAGAGACCAGGAGGAGTAGGTAGTGCCATTCTTCGTGGATCTTGGAGAGGGAGGATCTCAGGTAGGACTAACCGCTAGATCTTGGACCAGGAGGATCTCAGGTAGGACTAACCGCTAGATCTTGGAGAGGGAGGAAGCTAGCACCATTGTGCCAAGGAATCTTGGACCAGGAGGATCTCAGGTAGGACTAACCGCTAGATCTTGGAGAGGCTATTGTCTGCCCATGTGGCGCCCCAATTAGTGACCGCACAAGAACAGTAAGGAACAATTGTATGGATACTAGGGTACACAGTTGCCATTCCATAG
>refACAAC
TGGTCTAGAGACCAGGAGGAAGCTAGCACCATTGTGCCAAGGAATCTTGGAGAGGGAGGATCTCAGGTAGGACTAACCGCTAGATCTTGGACCAGGAGGATCTCAGGTAGGACTAACCGCTAGATCTTGGAGAGGGAGGAAGCTAGCACCATTGTGCCAAGGAATCTTGGACCAGGAGGATCTCAGGTAGGACTAACCGCTAGATCTTGGAGAGGCTATTGTCTGCCCATGTGGCGCCCCAATTAGTGACCGCACAAGAACAGTAAGGAACAACTGTATGGATACTAGGGTACACAGTTGCCATTCCATAG
>refACAAG
TGGTCTAGAGACCAGGAGGACCTATCCACTAGACGAGGTAATTGTCTTGGAGAGGGAGGATCTCAGGTAGGACTAACCGCTAGATCTTGGACCAGGAGGATCTCAGGTAGGACTAACCGCTAGATCTTGGAGAGGGAGGAAGCTAGCACCATTGTGCCAAGGAATCTTGGACCAGGAGGATCTCAGGTAGGACTAACCGCTAGATCTTGGAGAGGCTATTGTCTGCCCATGTGGCGCCCCAATTAGTGACCGCACAAGAACAGTAAGGAACAAGTGTATGGATACTAGGGTACACAGTTGCCATTCCATAG
>refACAAT
TGGTCTAGAGACCAGGAGGAGGCACAGAATGTGACCACAATGTGTCTTGGAGAGGGAGGATCTCAGGTAGGACTAACCGCTAGATCTTGGACCAGGAGGATCTCAGGTAGGACTAACCGCTAGATCTTGGAGAGGGAGGAAGCTAGCACCATTGTGCCAAGGAATCTTGGACCAGGAGGATCTCAGGTAGGACTAACCGCTAGATCTTGGAGAGGCTATTGTCTGCCCATGTGGCGCCCCAATTAGTGACCGCACAAGAACAGTAAGGAACAATTGTATGGATACTAGGGTACACAGTTGCCATTCCATAG
>refACABA
TGGTCTAGAGACCAGGAGGATCTCAGGTAGGACTAACCGCTAGATCTTGGAGAGGGAGGAGTAGGTAGTGCCATTCTTCGTGGATCTTGGACCAGGAGGATCTCAGGTAGGACTAACCGCTAGATCTTGGAGAGGGAGGAAGCTAGCACCATTGTGCCAAGGAATCTTGGACCAGGAGGATCTCAGGTAGGACTAACCGCTAGATCTTGGAGAGGCTATTGTCTGCCCATGTGGCGCCCCAATTAGTGACCGCACAAGAACAGTAAGGAACATATGTATGGATACTAGGGTACACAGTTGCCATTCCATAG
>refACABB
TGGTCTAGAGACCAGGAGGAGTAGGTAGTGCCATTCTTCGTGGATCTTGGAGAGGGAGGAGTAGGTAGTGCCATTCTTCGTGGATCTTGGACCAGGAGGATCTCAGGTAGGACTAACCGCTAGATCTTGGAGAGGGAGGAAGCTAGCACCATTGTGCCAAGGAATCTTGGACCAGGAGGATCTCAGGTAGGACTAACCGCTAGATCTTGGAGAGGCTATTGTCTGCCCATGTGGCGCCCCAATTAGTGACCGCACAAGAACAGTAAGGAACATTTGTATGGATACTAGGGTACACAGTTGCCATTCCATAG
>refACABC
TGGTCTAGAGACCAGGAGGAAGCTAGCACCATTGTGCCAAGGAATCTTGGAGAGGGAGGAGTAGGTAGTGCCATTCTTCGTGGATCTTGGACCAGGAGGATCTCAGGTAGGACTAACCGCTAGATCTTGGAGAGGGAGGAAGCTAGCACCATTGTGCCAAGGAATCTTGGACCAGGAGGATCTCAGGTAGGACTAACCGCTAGATCTTGGAGAGGCTATTGTCTGCCCATGTGGCGCCCCAATTAGTGACCGCACAAGAACAGTAAGGAACATCTGTATGGATACTAGGGTACACAGTTGCCATTCCATAG
>refACABG
TGGTCTAGAGACCAGGAGGACCTATCCACTAGACGAGGTAATTGTCTTGGAGAGGGAGGAGTAGGTAGTGCCATTCTTCGTGGATCTTGGACCAGGAGGATCTCAGGTAGGACTAACCGCTAGATCTTGGAGAGGGAGGAAGCTAGCACCATTGTGCCAAGGAATCTTGGACCAGGAGGATCTCAGGTAGGACTAACCGCTAGATCTTGGAGAGGCTATTGTCTGCCCATGTGGCGCCCCAATTAGTGACCGCACAAGAACAGTAAGGAACATGTGTATGGATACTAGGGTACACAGTTGCCATTCCATAG
>refACABT
TGGTCTAGAGACCAGGAGGAGGCACAGAATGTGACCACAATGTGTCTTGGAGAGGGAGGAGTAGGTAGTGCCATTCTTCGTGGATCTTGGACCAGGAGGATCTCAGGTAGGACTAACCGCTAGATCTTGGAGAGGGAGGAAGCTAGCACCATTGTGCCAAGGAATCTTGGACCAGGAGGATCTCAGGTAGGACTAACCGCTAGATCTTGGAGAGGCTATTGTCTGCCCATGTGGCGCCCCAATTAGTGACCGCACAAGAACAGTAAGGAACATTTGTATGGATACTAGGGTACACAGTTGCCATTCCATAG
>refACACA
TGGTCTAGAGACCAGGAGGATCTCAGGTAGGACTAACCGCTAGATCTTGGAGAGGGAGGAAGCTAGCACCATTGTGCCAAGGAATCTTGGACCAGGAGGATCTCAGGTAGGACTAACCGCTAGATCTTGGAGAGGGAGGAAGCTAGCACCATTGTGCCAAGGAATCTTGGACCAGGAGGATCTCAGGTAGGACTAACCGCTAGATCTTGGAGAGGCTATTGTCTGCCCATGTGGCGCCCCAATTAGTGACCGCACAAGAACAGTAAGGAACACATGTATGGATACTAGGGTACACAGTTGCCATTCCATAG
>refACACB
TGGTCTAGAGACCAGGAGGAGTAGGTAGTGCCATTCTTCGTGGATCTTGGAGAGGGAGGAAGCTAGCACCATTGTGCCAAGGAATCTTGGACCAGGAGGATCTCAGGTAGGACTAACCGCTAGATCTTGGAGAGGGAGGAAGCTAGCACCATTGTGCCAAGGAATCTTGGACCAGGAGGATCTCAGGTAGGACTAACCGCTAGATCTTGGAGAGGCTATTGTCTGCCCATGTGGCGCCCCAATTAGTGACCGCACAAGAACAGTAAGGAACACTTGTATGGATACTAGGGTACACAGTTGCCATTCCATAG
>refACACC
TGGTCTAGAGACCAGGAGGAAGCTAGCACCATTGTGCCAAGGAATCTTGGAGAGGGAGGAAGCTAGCACCATTGTGCCAAGGAATCTTGGACCAGGAGGATCTCAGGTAGGACTAACCGCTAGATCTTGGAGAGGGAGGAAGCTAGCACCATTGTGCCAAGGAATCTTGGACCAGGAGGATCTCAGGTAGGACTAACCGCTAGATCTTGGAGAGGCTATTGTCTGCCCATGTGGCGCCCCAATTAGTGACCGCACAAGAACAGTAAGGAACACCTGTATGGATACTAGGGTACACAGTTGCCATTCCATAG
>refACACG
TGGTCTAGAGACCAGGAGGACCTATCCACTAGACGAGGTAATTGTCTTGGAGAGGGAGGAAGCTAGCACCATTGTGCCAAGGAATCTTGGACCAGGAGGATCTCAGGTAGGACTAACCGCTAGATCTTGGAGAGGGAGGAAGCTAGCACCATTGTGCCAAGGAATCTTGGACCAGGAGGATCTCAGGTAGGACTAACCGCTAGATCTTGGAGAGGCTATTGTCTGCCCATGTGGCGCCCCAATTAGTGACCGCACAAGAACAGTAAGGAACACGTGTATGGATACTAGGGTACACAGTTGCCATTCCATAG
>refACACT
TGGTCTAGAGACCAGGAGGAGGCACAGAATGTGACCACAATGTGTCTTGGAGAGGGAGGAAGCTAGCACCATTGTGCCAAGGAATCTTGGACCAGGAGGATCTCAGGTAGGACTAACCGCTAGATCTTGGAGAGGGAGGAAGCTAGCACCATTGTGCCAAGGAATCTTGGACCAGGAGGATCTCAGGTAGGACTAACCGCTAGATCTTGGAGAGGCTATTGTCTGCCCATGTGGCGCCCCAATTAGTGACCGCACAAGAACAGTAAGGAACACTTGTATGGATACTAGGGTACACAGTTGCCATTCCATAG
>refACAGA
TGGTCTAGAGACCAGGAGGATCTCAGGTAGGACTAACCGCTAGATCTTGGAGAGGGAGGACCTATCCACTAGACGAGGTAATTGTCTTGGACCAGGAGGATCTCAGGTAGGACTAACCGCTAGATCTTGGAGAGGGAGGAAGCTAGCACCATTGTGCCAAGGAATCTTGGACCAGGAGGATCTCAGGTAGGACTAACCGCTAGATCTTGGAGAGGCTATTGTCTGCCCATGTGGCGCCCCAATTAGTGACCGCACAAGAACAGTAAGGAACAGATGTATGGATACTAGGGTACACAGTTGCCATTCCATAG
>refACAGB
TGGTCTAGAGACCAGGAGGAGTAGGTAGTGCCATTCTTCGTGGATCTTGGAGAGGGAGGACCTATCCACTAGACGAGGTAATTGTCTTGGACCAGGAGGATCTCAGGTAGGACTAACCGCTAGATCTTGGAGAGGGAGGAAGCTAGCACCATTGTGCCAAGGAATCTTGGACCAGGAGGATCTCAGGTAGGACTAACCGCTAGATCTTGGAGAGGCTATTGTCTGCCCATGTGGCGCCCCAATTAGTGACCGCACAAGAACAGTAAGGAACAGTTGTATGGATACTAGGGTACACAGTTGCCATTCCATAG
>refACAGC
TGGTCTAGAGACCAGGAGGAAGCTAGCACCATTGTGCCAAGGAATCTTGGAGAGGGAGGACCTATCCACTAGACGAGGTAATTGTCTTGGACCAGGAGGATCTCAGGTAGGACTAACCGCTAGATCTTGGAGAGGGAGGAAGCTAGCACCATTGTGCCAAGGAATCTTGGACCAGGAGGATCTCAGGTAGGACTAACCGCTAGATCTTGGAGAGGCTATTGTCTGCCCATGTGGCGCCCCAATTAGTGACCGCACAAGAACAGTAAGGAACAGCTGTATGGATACTAGGGTACACAGTTGCCATTCCATAG
>refACAGG
TGGTCTAGAGACCAGGAGGACCTATCCACTAGACGAGGTAATTGTCTTGGAGAGGGAGGACCTATCCACTAGACGAGGTAATTGTCTTGGACCAGGAGGATCTCAGGTAGGACTAACCGCTAGATCTTGGAGAGGGAGGAAGCTAGCACCATTGTGCCAAGGAATCTTGGACCAGGAGGATCTCAGGTAGGACTAACCGCTAGATCTTGGAGAGGCTATTGTCTGCCCATGTGGCGCCCCAATTAGTGACCGCACAAGAACAGTAAGGAACAGGTGTATGGATACTAGGGTACACAGTTGCCATTCCATAG
>refACAGT
TGGTCTAGAGACCAGGAGGAGGCACAGAATGTGACCACAATGTGTCTTGGAGAGGGAGGACCTATCCACTAGACGAGGTAATTGTCTTGGACCAGGAGGATCTCAGGTAGGACTAACCGCTAGATCTTGGAGAGGGAGGAAGCTAGCACCATTGTGCCAAGGAATCTTGGACCAGGAGGATCTCAGGTAGGACTAACCGCTAGATCTTGGAGAGGCTATTGTCTGCCCATGTGGCGCCCCAATTAGTGACCGCACAAGAACAGTAAGGAACAGTTGTATGGATACTAGGGTACACAGTTGCCATTCCATAG
>refACATA
TGGTCTAGAGACCAGGAGGATCTCAGGTAGGACTAACCGCTAGATCTTGGAGAGGGAGGAGGCACAGAATGTGACCACAATGTGTCTTGGACCAGGAGGATCTCAGGTAGGACTAACCGCTAGATCTTGGAGAGGGAGGAAGCTAGCACCATTGTGCCAAGGAATCTTGGACCAGGAGGATCTCAGGTAGGACTAACCGCTAGATCTTGGAGAGGCTATTGTCTGCCCATGTGGCGCCCCAATTAGTGACCGCACAAGAACAGTAAGGAACATATGTATGGATACTAGGGTACACAGTTGCCATTCCATAG
>refACATB
TGGTCTAGAGACCAGGAGGAGTAGGTAGTGCCATTCTTCGTGGATCTTGGAGAGGGAGGAGGCACAGAATGTGACCACAATGTGTCTTGGACCAGGAGGATCTCAGGTAGGACTAACCGCTAGATCTTGGAGAGGGAGGAAGCTAGCACCATTGTGCCAAGGAATCTTGGACCAGGAGGATCTCAGGTAGGACTAACCGCTAGATCTTGGAGAGGCTATTGTCTGCCCATGTGGCGCCCCAATTAGTGACCGCACAAGAACAGTAAGGAACATTTGTATGGATACTAGGGTACACAGTTGCCATTCCATAG
>refACATC
TGGTCTAGAGACCAGGAGGAAGCTAGCACCATTGTGCCAAGGAATCTTGGAGAGGGAGGAGGCACAGAATGTGACCACAATGTGTCTTGGACCAGGAGGATCTCAGGTAGGACTAACCGCTAGATCTTGGAGAGGGAGGAAGCTAGCACCATTGTGCCAAGGAATCTTGGACCAGGAGGATCTCAGGTAGGACTAACCGCTAGATCTTGGAGAGGCTATTGTCTGCCCATGTGGCGCCCCAATTAGTGACCGCACAAGAACAGTAAGGAACATCTGTATGGATACTAGGGTACACAGTTGCCATTCCATAG
>refACATG
TGGTCTAGAGACCAGGAGGACCTATCCACTAGACGAGGTAATTGTCTTGGAGAGGGAGGAGGCACAGAATGTGACCACAATGTGTCTTGGACCAGGAGGATCTCAGGTAGGACTAACCGCTAGATCTTGGAGAGGGAGGAAGCTAGCACCATTGTGCCAAGGAATCTTGGACCAGGAGGATCTCAGGTAGGACTAACCGCTAGATCTTGGAGAGGCTATTGTCTGCCCATGTGGCGCCCCAATTAGTGACCGCACAAGAACAGTAAGGAACATGTGTATGGATACTAGGGTACACAGTTGCCATTCCATAG
>refACATT
TGGTCTAGAGACCAGGAGGAGGCACAGAATGTGACCACAATGTGTCTTGGAGAGGGAGGAGGCACAGAATGTGACCACAATGTGTCTTGGACCAGGAGGATCTCAGGTAGGACTAACCGCTAGATCTTGGAGAGGGAGGAAGCTAGCACCATTGTGCCAAGGAATCTTGGACCAGGAGGATCTCAGGTAGGACTAACCGCTAGATCTTGGAGAGGCTATTGTCTGCCCATGTGGCGCCCCAATTAGTGACCGCACAAGAACAGTAAGGAACATTTGTATGGATACTAGGGTACACAGTTGCCATTCCATAG
>refACBAA
TGGTCTAGAGACCAGGAGGATCTCAGGTAGGACTAACCGCTAGATCTTGGAGAGGGAGGATCTCAGGTAGGACTAACCGCTAGATCTTGGACCAGGAGGAGTAGGTAGTGCCATTCTTCGTGGATCTTGGAGAGGGAGGAAGCTAGCACCATTGTGCCAAGGAATCTTGGACCAGGAGGATCTCAGGTAGGACTAACCGCTAGATCTTGGAGAGGCTATTGTCTGCCCATGTGGCGCCCCAATTAGTGACCGCACAAGAACAGTAAGGAACTAATGTATGGATACTAGGGTACACAGTTGCCATTCCATAG
>refACBAB
TGGTCTAGAGACCAGGAGGAGTAGGTAGTGCCATTCTTCGTGGATCTTGGAGAGGGAGGATCTCAGGTAGGACTAACCGCTAGATCTTGGACCAGGAGGAGTAGGTAGTGCCATTCTTCGTGGATCTTGGAGAGGGAGGAAGCTAGCACCATTGTGCCAAGGAATCTTGGACCAGGAGGATCTCAGGTAGGACTAACCGCTAGATCTTGGAGAGGCTATTGTCTGCCCATGTGGCGCCCCAATTAGTGACCGCACAAGAACAGTAAGGAACTATTGTATGGATACTAGGGTACACAGTTGCCATTCCATAG
>refACBAC
TGGTCTAGAGACCAGGAGGAAGCTAGCACCATTGTGCCAAGGAATCTTGGAGAGGGAGGATCTCAGGTAGGACTAACCGCTAGATCTTGGACCAGGAGGAGTAGGTAGTGCCATTCTTCGTGGATCTTGGAGAGGGAGGAAGCTAGCACCATTGTGCCAAGGAATCTTGGACCAGGAGGATCTCAGGTAGGACTAACCGCTAGATCTTGGAGAGGCTATTGTCTGCCCATGTGGCGCCCCAATTAGTGACCGCACAAGAACAGTAAGGAACTACTGTATGGATACTAGGGTACACAGTTGCCATTCCATAG
>refACBAG
TGGTCTAGAGACCAGGAGGACCTATCCACTAGACGAGGTAATTGTCTTGGAGAGGGAGGATCTCAGGTAGGACTAACCGCTAGATCTTGGACCAGGAGGAGTAGGTAGTGCCATTCTTCGTGGATCTTGGAGAGGGAGGAAGCTAGCACCATTGTGCCAAGGAATCTTGGACCAGGAGGATCTCAGGTAGGACTAACCGCTAGATCTTGGAGAGGCTATTGTCTGCCCATGTGGCGCCCCAATTAGTGACCGCACAAGAACAGTAAGGAACTAGTGTATGGATACTAGGGTACACAGTTGCCATTCCATAG
>refACBAT
TGGTCTAGAGACCAGGAGGAGGCACAGAATGTGACCACAATGTGTCTTGGAGAGGGAGGATCTCAGGTAGGACTAACCGCTAGATCTTGGACCAGGAGGAGTAGGTAGTGCCATTCTTCGTGGATCTTGGAGAGGGAGGAAGCTAGCACCATTGTGCCAAGGAATCTTGGACCAGGAGGATCTCAGGTAGGACTAACCGCTAGATCTTGGAGAGGCTATTGTCTGCCCATGTGGCGCCCCAATTAGTGACCGCACAAGAACAGTAAGGAACTATTGTATGGATACTAGGGTACACAGTTGCCATTCCATAG
>refACBBA
TGGTCTAGAGACCAGGAGGATCTCAGGTAGGACTAACCGCTAGATCTTGGAGAGGGAGGAGTAGGTAGTGCCATTCTTCGTGGATCTTGGACCAGGAGGAGTAGGTAGTGCCATTCTTCGTGGATCTTGGAGAGGGAGGAAGCTAGCACCATTGTGCCAAGGAATCTTGGACCAGGAGGATCTCAGGTAGGACTAACCGCTAGATCTTGGAGAGGCTATTGTCTGCCCATGTGGCGCCCCAATTAGTGACCGCACAAGAACAGTAAGGAACTTATGTATGGATACTAGGGTACACAGTTGCCATTCCATAG
>refACBBB
TGGTCTAGAGACCAGGAGGAGTAGGTAGTGCCATTCTTCGTGGATCTTGGAGAGGGAGGAGTAGGTAGTGCCATTCTTCGTGGATCTTGGACCAGGAGGAGTAGGTAGTGCCATTCTTCGTGGATCTTGGAGAGGGAGGAAGCTAGCACCATTGTGCCAAGGAATCTTGGACCAGGAGGATCTCAGGTAGGACTAACCGCTAGATCTTGGAGAGGCTATTGTCTGCCCATGTGGCGCCCCAATTAGTGACCGCACAAGAACAGTAAGGAACTTTTGTATGGATACTAGGGTACACAGTTGCCATTCCATAG
>refACBBC
TGGTCTAGAGACCAGGAGGAAGCTAGCACCATTGTGCCAAGGAATCTTGGAGAGGGAGGAGTAGGTAGTGCCATTCTTCGTGGATCTTGGACCAGGAGGAGTAGGTAGTGCCATTCTTCGTGGATCTTGGAGAGGGAGGAAGCTAGCACCATTGTGCCAAGGAATCTTGGACCAGGAGGATCTCAGGTAGGACTAACCGCTAGATCTTGGAGAGGCTATTGTCTGCCCATGTGGCGCCCCAATTAGTGACCGCACAAGAACAGTAAGGAACTTCTGTATGGATACTAGGGTACACAGTTGCCATTCCATAG
>refACBBG
TGGTCTAGAGACCAGGAGGACCTATCCACTAGACGAGGTAATTGTCTTGGAGAGGGAGGAGTAGGTAGTGCCATTCTTCGTGGATCTTGGACCAGGAGGAGTAGGTAGTGCCATTCTTCGTGGATCTTGGAGAGGGAGGAAGCTAGCACCATTGTGCCAAGGAATCTTGGACCAGGAGGATCTCAGGTAGGACTAACCGCTAGATCTTGGAGAGGCTATTGTCTGCCCATGTGGCGCCCCAATTAGTGACCGCACAAGAACAGTAAGGAACTTGTGTATGGATACTAGGGTACACAGTTGCCATTCCATAG
>refACBBT
TGGTCTAGAGACCAGGAGGAGGCACAGAATGTGACCACAATGTGTCTTGGAGAGGGAGGAGTAGGTAGTGCCATTCTTCGTGGATCTTGGACCAGGAGGAGTAGGTAGTGCCATTCTTCGTGGATCTTGGAGAGGGAGGAAGCTAGCACCATTGTGCCAAGGAATCTTGGACCAGGAGGATCTCAGGTAGGACTAACCGCTAGATCTTGGAGAGGCTATTGTCTGCCCATGTGGCGCCCCAATTAGTGACCGCACAAGAACAGTAAGGAACTTTTGTATGGATACTAGGGTACACAGTTGCCATTCCATAG
>refACBCA
TGGTCTAGAGACCAGGAGGATCTCAGGTAGGACTAACCGCTAGATCTTGGAGAGGGAGGAAGCTAGCACCATTGTGCCAAGGAATCTTGGACCAGGAGGAGTAGGTAGTGCCATTCTTCGTGGATCTTGGAGAGGGAGGAAGCTAGCACCATTGTGCCAAGGAATCTTGGACCAGGAGGATCTCAGGTAGGACTAACCGCTAGATCTTGGAGAGGCTATTGTCTGCCCATGTGGCGCCCCAATTAGTGACCGCACAAGAACAGTAAGGAACTCATGTATGGATACTAGGGTACACAGTTGCCATTCCATAG
>refACBCB
TGGTCTAGAGACCAGGAGGAGTAGGTAGTGCCATTCTTCGTGGATCTTGGAGAGGGAGGAAGCTAGCACCATTGTGCCAAGGAATCTTGGACCAGGAGGAGTAGGTAGTGCCATTCTTCGTGGATCTTGGAGAGGGAGGAAGCTAGCACCATTGTGCCAAGGAATCTTGGACCAGGAGGATCTCAGGTAGGACTAACCGCTAGATCTTGGAGAGGCTATTGTCTGCCCATGTGGCGCCCCAATTAGTGACCGCACAAGAACAGTAAGGAACTCTTGTATGGATACTAGGGTACACAGTTGCCATTCCATAG
>refACBCC
TGGTCTAGAGACCAGGAGGAAGCTAGCACCATTGTGCCAAGGAATCTTGGAGAGGGAGGAAGCTAGCACCATTGTGCCAAGGAATCTTGGACCAGGAGGAGTAGGTAGTGCCATTCTTCGTGGATCTTGGAGAGGGAGGAAGCTAGCACCATTGTGCCAAGGAATCTTGGACCAGGAGGATCTCAGGTAGGACTAACCGCTAGATCTTGGAGAGGCTATTGTCTGCCCATGTGGCGCCCCAATTAGTGACCGCACAAGAACAGTAAGGAACTCCTGTATGGATACTAGGGTACACAGTTGCCATTCCATAG
>refACBCG
TGGTCTAGAGACCAGGAGGACCTATCCACTAGACGAGGTAATTGTCTTGGAGAGGGAGGAAGCTAGCACCATTGTGCCAAGGAATCTTGGACCAGGAGGAGTAGGTAGTGCCATTCTTCGTGGATCTTGGAGAGGGAGGAAGCTAGCACCATTGTGCCAAGGAATCTTGGACCAGGAGGATCTCAGGTAGGACTAACCGCTAGATCTTGGAGAGGCTATTGTCTGCCCATGTGGCGCCCCAATTAGTGACCGCACAAGAACAGTAAGGAACTCGTGTATGGATACTAGGGTACACAGTTGCCATTCCATAG
>refACBCT
TGGTCTAGAGACCAGGAGGAGGCACAGAATGTGACCACAATGTGTCTTGGAGAGGGAGGAAGCTAGCACCATTGTGCCAAGGAATCTTGGACCAGGAGGAGTAGGTAGTGCCATTCTTCGTGGATCTTGGAGAGGGAGGAAGCTAGCACCATTGTGCCAAGGAATCTTGGACCAGGAGGATCTCAGGTAGGACTAACCGCTAGATCTTGGAGAGGCTATTGTCTGCCCATGTGGCGCCCCAATTAGTGACCGCACAAGAACAGTAAGGAACTCTTGTATGGATACTAGGGTACACAGTTGCCATTCCATAG
>refACBGA
TGGTCTAGAGACCAGGAGGATCTCAGGTAGGACTAACCGCTAGATCTTGGAGAGGGAGGACCTATCCACTAGACGAGGTAATTGTCTTGGACCAGGAGGAGTAGGTAGTGCCATTCTTCGTGGATCTTGGAGAGGGAGGAAGCTAGCACCATTGTGCCAAGGAATCTTGGACCAGGAGGATCTCAGGTAGGACTAACCGCTAGATCTTGGAGAGGCTATTGTCTGCCCATGTGGCGCCCCAATTAGTGACCGCACAAGAACAGTAAGGAACTGATGTATGGATACTAGGGTACACAGTTGCCATTCCATAG
>refACBGB
TGGTCTAGAGACCAGGAGGAGTAGGTAGTGCCATTCTTCGTGGATCTTGGAGAGGGAGGACCTATCCACTAGACGAGGTAATTGTCTTGGACCAGGAGGAGTAGGTAGTGCCATTCTTCGTGGATCTTGGAGAGGGAGGAAGCTAGCACCATTGTGCCAAGGAATCTTGGACCAGGAGGATCTCAGGTAGGACTAACCGCTAGATCTTGGAGAGGCTATTGTCTGCCCATGTGGCGCCCCAATTAGTGACCGCACAAGAACAGTAAGGAACTGTTGTATGGATACTAGGGTACACAGTTGCCATTCCATAG
>refACBGC
TGGTCTAGAGACCAGGAGGAAGCTAGCACCATTGTGCCAAGGAATCTTGGAGAGGGAGGACCTATCCACTAGACGAGGTAATTGTCTTGGACCAGGAGGAGTAGGTAGTGCCATTCTTCGTGGATCTTGGAGAGGGAGGAAGCTAGCACCATTGTGCCAAGGAATCTTGGACCAGGAGGATCTCAGGTAGGACTAACCGCTAGATCTTGGAGAGGCTATTGTCTGCCCATGTGGCGCCCCAATTAGTGACCGCACAAGAACAGTAAGGAACTGCTGTATGGATACTAGGGTACACAGTTGCCATTCCATAG
>refACBGG
TGGTCTAGAGACCAGGAGGACCTATCCACTAGACGAGGTAATTGTCTTGGAGAGGGAGGACCTATCCACTAGACGAGGTAATTGTCTTGGACCAGGAGGAGTAGGTAGTGCCATTCTTCGTGGATCTTGGAGAGGGAGGAAGCTAGCACCATTGTGCCAAGGAATCTTGGACCAGGAGGATCTCAGGTAGGACTAACCGCTAGATCTTGGAGAGGCTATTGTCTGCCCATGTGGCGCCCCAATTAGTGACCGCACAAGAACAGTAAGGAACTGGTGTATGGATACTAGGGTACACAGTTGCCATTCCATAG
>refACBGT
TGGTCTAGAGACCAGGAGGAGGCACAGAATGTGACCACAATGTGTCTTGGAGAGGGAGGACCTATCCACTAGACGAGGTAATTGTCTTGGACCAGGAGGAGTAGGTAGTGCCATTCTTCGTGGATCTTGGAGAGGGAGGAAGCTAGCACCATTGTGCCAAGGAATCTTGGACCAGGAGGATCTCAGGTAGGACTAACCGCTAGATCTTGGAGAGGCTATTGTCTGCCCATGTGGCGCCCCAATTAGTGACCGCACAAGAACAGTAAGGAACTGTTGTATGGATACTAGGGTACACAGTTGCCATTCCATAG
>refACBTA
TGGTCTAGAGACCAGGAGGATCTCAGGTAGGACTAACCGCTAGATCTTGGAGAGGGAGGAGGCACAGAATGTGACCACAATGTGTCTTGGACCAGGAGGAGTAGGTAGTGCCATTCTTCGTGGATCTTGGAGAGGGAGGAAGCTAGCACCATTGTGCCAAGGAATCTTGGACCAGGAGGATCTCAGGTAGGACTAACCGCTAGATCTTGGAGAGGCTATTGTCTGCCCATGTGGCGCCCCAATTAGTGACCGCACAAGAACAGTAAGGAACTTATGTATGGATACTAGGGTACACAGTTGCCATTCCATAG
>refACBTB
TGGTCTAGAGACCAGGAGGAGTAGGTAGTGCCATTCTTCGTGGATCTTGGAGAGGGAGGAGGCACAGAATGTGACCACAATGTGTCTTGGACCAGGAGGAGTAGGTAGTGCCATTCTTCGTGGATCTTGGAGAGGGAGGAAGCTAGCACCATTGTGCCAAGGAATCTTGGACCAGGAGGATCTCAGGTAGGACTAACCGCTAGATCTTGGAGAGGCTATTGTCTGCCCATGTGGCGCCCCAATTAGTGACCGCACAAGAACAGTAAGGAACTTTTGTATGGATACTAGGGTACACAGTTGCCATTCCATAG
>refACBTC
TGGTCTAGAGACCAGGAGGAAGCTAGCACCATTGTGCCAAGGAATCTTGGAGAGGGAGGAGGCACAGAATGTGACCACAATGTGTCTTGGACCAGGAGGAGTAGGTAGTGCCATTCTTCGTGGATCTTGGAGAGGGAGGAAGCTAGCACCATTGTGCCAAGGAATCTTGGACCAGGAGGATCTCAGGTAGGACTAACCGCTAGATCTTGGAGAGGCTATTGTCTGCCCATGTGGCGCCCCAATTAGTGACCGCACAAGAACAGTAAGGAACTTCTGTATGGATACTAGGGTACACAGTTGCCATTCCATAG
>refACBTG
TGGTCTAGAGACCAGGAGGACCTATCCACTAGACGAGGTAATTGTCTTGGAGAGGGAGGAGGCACAGAATGTGACCACAATGTGTCTTGGACCAGGAGGAGTAGGTAGTGCCATTCTTCGTGGATCTTGGAGAGGGAGGAAGCTAGCACCATTGTGCCAAGGAATCTTGGACCAGGAGGATCTCAGGTAGGACTAACCGCTAGATCTTGGAGAGGCTATTGTCTGCCCATGTGGCGCCCCAATTAGTGACCGCACAAGAACAGTAAGGAACTTGTGTATGGATACTAGGGTACACAGTTGCCATTCCATAG
>refACBTT
TGGTCTAGAGACCAGGAGGAGGCACAGAATGTGACCACAATGTGTCTTGGAGAGGGAGGAGGCACAGAATGTGACCACAATGTGTCTTGGACCAGGAGGAGTAGGTAGTGCCATTCTTCGTGGATCTTGGAGAGGGAGGAAGCTAGCACCATTGTGCCAAGGAATCTTGGACCAGGAGGATCTCAGGTAGGACTAACCGCTAGATCTTGGAGAGGCTATTGTCTGCCCATGTGGCGCCCCAATTAGTGACCGCACAAGAACAGTAAGGAACTTTTGTATGGATACTAGGGTACACAGTTGCCATTCCATAG
>refACCAA
TGGTCTAGAGACCAGGAGGATCTCAGGTAGGACTAACCGCTAGATCTTGGAGAGGGAGGATCTCAGGTAGGACTAACCGCTAGATCTTGGACCAGGAGGAAGCTAGCACCATTGTGCCAAGGAATCTTGGAGAGGGAGGAAGCTAGCACCATTGTGCCAAGGAATCTTGGACCAGGAGGATCTCAGGTAGGACTAACCGCTAGATCTTGGAGAGGCTATTGTCTGCCCATGTGGCGCCCCAATTAGTGACCGCACAAGAACAGTAAGGAACCAATGTATGGATACTAGGGTACACAGTTGCCATTCCATAG
>refACCAB
TGGTCTAGAGACCAGGAGGAGTAGGTAGTGCCATTCTTCGTGGATCTTGGAGAGGGAGGATCTCAGGTAGGACTAACCGCTAGATCTTGGACCAGGAGGAAGCTAGCACCATTGTGCCAAGGAATCTTGGAGAGGGAGGAAGCTAGCACCATTGTGCCAAGGAATCTTGGACCAGGAGGATCTCAGGTAGGACTAACCGCTAGATCTTGGAGAGGCTATTGTCTGCCCATGTGGCGCCCCAATTAGTGACCGCACAAGAACAGTAAGGAACCATTGTATGGATACTAGGGTACACAGTTGCCATTCCATAG
>refACCAC
TGGTCTAGAGACCAGGAGGAAGCTAGCACCATTGTGCCAAGGAATCTTGGAGAGGGAGGATCTCAGGTAGGACTAACCGCTAGATCTTGGACCAGGAGGAAGCTAGCACCATTGTGCCAAGGAATCTTGGAGAGGGAGGAAGCTAGCACCATTGTGCCAAGGAATCTTGGACCAGGAGGATCTCAGGTAGGACTAACCGCTAGATCTTGGAGAGGCTATTGTCTGCCCATGTGGCGCCCCAATTAGTGACCGCACAAGAACAGTAAGGAACCACTGTATGGATACTAGGGTACACAGTTGCCATTCCATAG
>refACCAG
TGGTCTAGAGACCAGGAGGACCTATCCACTAGACGAGGTAATTGTCTTGGAGAGGGAGGATCTCAGGTAGGACTAACCGCTAGATCTTGGACCAGGAGGAAGCTAGCACCATTGTGCCAAGGAATCTTGGAGAGGGAGGAAGCTAGCACCATTGTGCCAAGGAATCTTGGACCAGGAGGATCTCAGGTAGGACTAACCGCTAGATCTTGGAGAGGCTATTGTCTGCCCATGTGGCGCCCCAATTAGTGACCGCACAAGAACAGTAAGGAACCAGTGTATGGATACTAGGGTACACAGTTGCCATTCCATAG
>refACCAT
TGGTCTAGAGACCAGGAGGAGGCACAGAATGTGACCACAATGTGTCTTGGAGAGGGAGGATCTCAGGTAGGACTAACCGCTAGATCTTGGACCAGGAGGAAGCTAGCACCATTGTGCCAAGGAATCTTGGAGAGGGAGGAAGCTAGCACCATTGTGCCAAGGAATCTTGGACCAGGAGGATCTCAGGTAGGACTAACCGCTAGATCTTGGAGAGGCTATTGTCTGCCCATGTGGCGCCCCAATTAGTGACCGCACAAGAACAGTAAGGAACCATTGTATGGATACTAGGGTACACAGTTGCCATTCCATAG
>refACCBA
TGGTCTAGAGACCAGGAGGATCTCAGGTAGGACTAACCGCTAGATCTTGGAGAGGGAGGAGTAGGTAGTGCCATTCTTCGTGGATCTTGGACCAGGAGGAAGCTAGCACCATTGTGCCAAGGAATCTTGGAGAGGGAGGAAGCTAGCACCATTGTGCCAAGGAATCTTGGACCAGGAGGATCTCAGGTAGGACTAACCGCTAGATCTTGGAGAGGCTATTGTCTGCCCATGTGGCGCCCCAATTAGTGACCGCACAAGAACAGTAAGGAACCTATGTATGGATACTAGGGTACACAGTTGCCATTCCATAG
>refACCBB
TGGTCTAGAGACCAGGAGGAGTAGGTAGTGCCATTCTTCGTGGATCTTGGAGAGGGAGGAGTAGGTAGTGCCATTCTTCGTGGATCTTGGACCAGGAGGAAGCTAGCACCATTGTGCCAAGGAATCTTGGAGAGGGAGGAAGCTAGCACCATTGTGCCAAGGAATCTTGGACCAGGAGGATCTCAGGTAGGACTAACCGCTAGATCTTGGAGAGGCTATTGTCTGCCCATGTGGCGCCCCAATTAGTGACCGCACAAGAACAGTAAGGAACCTTTGTATGGATACTAGGGTACACAGTTGCCATTCCATAG
>refACCBC
TGGTCTAGAGACCAGGAGGAAGCTAGCACCATTGTGCCAAGGAATCTTGGAGAGGGAGGAGTAGGTAGTGCCATTCTTCGTGGATCTTGGACCAGGAGGAAGCTAGCACCATTGTGCCAAGGAATCTTGGAGAGGGAGGAAGCTAGCACCATTGTGCCAAGGAATCTTGGACCAGGAGGATCTCAGGTAGGACTAACCGCTAGATCTTGGAGAGGCTATTGTCTGCCCATGTGGCGCCCCAATTAGTGACCGCACAAGAACAGTAAGGAACCTCTGTATGGATACTAGGGTACACAGTTGCCATTCCATAG
>refACCBG
TGGTCTAGAGACCAGGAGGACCTATCCACTAGACGAGGTAATTGTCTTGGAGAGGGAGGAGTAGGTAGTGCCATTCTTCGTGGATCTTGGACCAGGAGGAAGCTAGCACCATTGTGCCAAGGAATCTTGGAGAGGGAGGAAGCTAGCACCATTGTGCCAAGGAATCTTGGACCAGGAGGATCTCAGGTAGGACTAACCGCTAGATCTTGGAGAGGCTATTGTCTGCCCATGTGGCGCCCCAATTAGTGACCGCACAAGAACAGTAAGGAACCTGTGTATGGATACTAGGGTACACAGTTGCCATTCCATAG
>refACCBT
TGGTCTAGAGACCAGGAGGAGGCACAGAATGTGACCACAATGTGTCTTGGAGAGGGAGGAGTAGGTAGTGCCATTCTTCGTGGATCTTGGACCAGGAGGAAGCTAGCACCATTGTGCCAAGGAATCTTGGAGAGGGAGGAAGCTAGCACCATTGTGCCAAGGAATCTTGGACCAGGAGGATCTCAGGTAGGACTAACCGCTAGATCTTGGAGAGGCTATTGTCTGCCCATGTGGCGCCCCAATTAGTGACCGCACAAGAACAGTAAGGAACCTTTGTATGGATACTAGGGTACACAGTTGCCATTCCATAG
>refACCCA
TGGTCTAGAGACCAGGAGGATCTCAGGTAGGACTAACCGCTAGATCTTGGAGAGGGAGGAAGCTAGCACCATTGTGCCAAGGAATCTTGGACCAGGAGGAAGCTAGCACCATTGTGCCAAGGAATCTTGGAGAGGGAGGAAGCTAGCACCATTGTGCCAAGGAATCTTGGACCAGGAGGATCTCAGGTAGGACTAACCGCTAGATCTTGGAGAGGCTATTGTCTGCCCATGTGGCGCCCCAATTAGTGACCGCACAAGAACAGTAAGGAACCCATGTATGGATACTAGGGTACACAGTTGCCATTCCATAG
>refACCCB
TGGTCTAGAGACCAGGAGGAGTAGGTAGTGCCATTCTTCGTGGATCTTGGAGAGGGAGGAAGCTAGCACCATTGTGCCAAGGAATCTTGGACCAGGAGGAAGCTAGCACCATTGTGCCAAGGAATCTTGGAGAGGGAGGAAGCTAGCACCATTGTGCCAAGGAATCTTGGACCAGGAGGATCTCAGGTAGGACTAACCGCTAGATCTTGGAGAGGCTATTGTCTGCCCATGTGGCGCCCCAATTAGTGACCGCACAAGAACAGTAAGGAACCCTTGTATGGATACTAGGGTACACAGTTGCCATTCCATAG
>refACCCC
TGGTCTAGAGACCAGGAGGAAGCTAGCACCATTGTGCCAAGGAATCTTGGAGAGGGAGGAAGCTAGCACCATTGTGCCAAGGAATCTTGGACCAGGAGGAAGCTAGCACCATTGTGCCAAGGAATCTTGGAGAGGGAGGAAGCTAGCACCATTGTGCCAAGGAATCTTGGACCAGGAGGATCTCAGGTAGGACTAACCGCTAGATCTTGGAGAGGCTATTGTCTGCCCATGTGGCGCCCCAATTAGTGACCGCACAAGAACAGTAAGGAACCCCTGTATGGATACTAGGGTACACAGTTGCCATTCCATAG
>refACCCG
TGGTCTAGAGACCAGGAGGACCTATCCACTAGACGAGGTAATTGTCTTGGAGAGGGAGGAAGCTAGCACCATTGTGCCAAGGAATCTTGGACCAGGAGGAAGCTAGCACCATTGTGCCAAGGAATCTTGGAGAGGGAGGAAGCTAGCACCATTGTGCCAAGGAATCTTGGACCAGGAGGATCTCAGGTAGGACTAACCGCTAGATCTTGGAGAGGCTATTGTCTGCCCATGTGGCGCCCCAATTAGTGACCGCACAAGAACAGTAAGGAACCCGTGTATGGATACTAGGGTACACAGTTGCCATTCCATAG
>refACCCT
TGGTCTAGAGACCAGGAGGAGGCACAGAATGTGACCACAATGTGTCTTGGAGAGGGAGGAAGCTAGCACCATTGTGCCAAGGAATCTTGGACCAGGAGGAAGCTAGCACCATTGTGCCAAGGAATCTTGGAGAGGGAGGAAGCTAGCACCATTGTGCCAAGGAATCTTGGACCAGGAGGATCTCAGGTAGGACTAACCGCTAGATCTTGGAGAGGCTATTGTCTGCCCATGTGGCGCCCCAATTAGTGACCGCACAAGAACAGTAAGGAACCCTTGTATGGATACTAGGGTACACAGTTGCCATTCCATAG
>refACCGA
TGGTCTAGAGACCAGGAGGATCTCAGGTAGGACTAACCGCTAGATCTTGGAGAGGGAGGACCTATCCACTAGACGAGGTAATTGTCTTGGACCAGGAGGAAGCTAGCACCATTGTGCCAAGGAATCTTGGAGAGGGAGGAAGCTAGCACCATTGTGCCAAGGAATCTTGGACCAGGAGGATCTCAGGTAGGACTAACCGCTAGATCTTGGAGAGGCTATTGTCTGCCCATGTGGCGCCCCAATTAGTGACCGCACAAGAACAGTAAGGAACCGATGTATGGATACTAGGGTACACAGTTGCCATTCCATAG
>refACCGB
TGGTCTAGAGACCAGGAGGAGTAGGTAGTGCCATTCTTCGTGGATCTTGGAGAGGGAGGACCTATCCACTAGACGAGGTAATTGTCTTGGACCAGGAGGAAGCTAGCACCATTGTGCCAAGGAATCTTGGAGAGGGAGGAAGCTAGCACCATTGTGCCAAGGAATCTTGGACCAGGAGGATCTCAGGTAGGACTAACCGCTAGATCTTGGAGAGGCTATTGTCTGCCCATGTGGCGCCCCAATTAGTGACCGCACAAGAACAGTAAGGAACCGTTGTATGGATACTAGGGTACACAGTTGCCATTCCATAG
>refACCGC
TGGTCTAGAGACCAGGAGGAAGCTAGCACCATTGTGCCAAGGAATCTTGGAGAGGGAGGACCTATCCACTAGACGAGGTAATTGTCTTGGACCAGGAGGAAGCTAGCACCATTGTGCCAAGGAATCTTGGAGAGGGAGGAAGCTAGCACCATTGTGCCAAGGAATCTTGGACCAGGAGGATCTCAGGTAGGACTAACCGCTAGATCTTGGAGAGGCTATTGTCTGCCCATGTGGCGCCCCAATTAGTGACCGCACAAGAACAGTAAGGAACCGCTGTATGGATACTAGGGTACACAGTTGCCATTCCATAG
>refACCGG
TGGTCTAGAGACCAGGAGGACCTATCCACTAGACGAGGTAATTGTCTTGGAGAGGGAGGACCTATCCACTAGACGAGGTAATTGTCTTGGACCAGGAGGAAGCTAGCACCATTGTGCCAAGGAATCTTGGAGAGGGAGGAAGCTAGCACCATTGTGCCAAGGAATCTTGGACCAGGAGGATCTCAGGTAGGACTAACCGCTAGATCTTGGAGAGGCTATTGTCTGCCCATGTGGCGCCCCAATTAGTGACCGCACAAGAACAGTAAGGAACCGGTGTATGGATACTAGGGTACACAGTTGCCATTCCATAG
>refACCGT
TGGTCTAGAGACCAGGAGGAGGCACAGAATGTGACCACAATGTGTCTTGGAGAGGGAGGACCTATCCACTAGACGAGGTAATTGTCTTGGACCAGGAGGAAGCTAGCACCATTGTGCCAAGGAATCTTGGAGAGGGAGGAAGCTAGCACCATTGTGCCAAGGAATCTTGGACCAGGAGGATCTCAGGTAGGACTAACCGCTAGATCTTGGAGAGGCTATTGTCTGCCCATGTGGCGCCCCAATTAGTGACCGCACAAGAACAGTAAGGAACCGTTGTATGGATACTAGGGTACACAGTTGCCATTCCATAG
>refACCTA
TGGTCTAGAGACCAGGAGGATCTCAGGTAGGACTAACCGCTAGATCTTGGAGAGGGAGGAGGCACAGAATGTGACCACAATGTGTCTTGGACCAGGAGGAAGCTAGCACCATTGTGCCAAGGAATCTTGGAGAGGGAGGAAGCTAGCACCATTGTGCCAAGGAATCTTGGACCAGGAGGATCTCAGGTAGGACTAACCGCTAGATCTTGGAGAGGCTATTGTCTGCCCATGTGGCGCCCCAATTAGTGACCGCACAAGAACAGTAAGGAACCTATGTATGGATACTAGGGTACACAGTTGCCATTCCATAG
>refACCTB
TGGTCTAGAGACCAGGAGGAGTAGGTAGTGCCATTCTTCGTGGATCTTGGAGAGGGAGGAGGCACAGAATGTGACCACAATGTGTCTTGGACCAGGAGGAAGCTAGCACCATTGTGCCAAGGAATCTTGGAGAGGGAGGAAGCTAGCACCATTGTGCCAAGGAATCTTGGACCAGGAGGATCTCAGGTAGGACTAACCGCTAGATCTTGGAGAGGCTATTGTCTGCCCATGTGGCGCCCCAATTAGTGACCGCACAAGAACAGTAAGGAACCTTTGTATGGATACTAGGGTACACAGTTGCCATTCCATAG
>refACCTC
TGGTCTAGAGACCAGGAGGAAGCTAGCACCATTGTGCCAAGGAATCTTGGAGAGGGAGGAGGCACAGAATGTGACCACAATGTGTCTTGGACCAGGAGGAAGCTAGCACCATTGTGCCAAGGAATCTTGGAGAGGGAGGAAGCTAGCACCATTGTGCCAAGGAATCTTGGACCAGGAGGATCTCAGGTAGGACTAACCGCTAGATCTTGGAGAGGCTATTGTCTGCCCATGTGGCGCCCCAATTAGTGACCGCACAAGAACAGTAAGGAACCTCTGTATGGATACTAGGGTACACAGTTGCCATTCCATAG
>refACCTG
TGGTCTAGAGACCAGGAGGACCTATCCACTAGACGAGGTAATTGTCTTGGAGAGGGAGGAGGCACAGAATGTGACCACAATGTGTCTTGGACCAGGAGGAAGCTAGCACCATTGTGCCAAGGAATCTTGGAGAGGGAGGAAGCTAGCACCATTGTGCCAAGGAATCTTGGACCAGGAGGATCTCAGGTAGGACTAACCGCTAGATCTTGGAGAGGCTATTGTCTGCCCATGTGGCGCCCCAATTAGTGACCGCACAAGAACAGTAAGGAACCTGTGTATGGATACTAGGGTACACAGTTGCCATTCCATAG
>refACCTT
TGGTCTAGAGACCAGGAGGAGGCACAGAATGTGACCACAATGTGTCTTGGAGAGGGAGGAGGCACAGAATGTGACCACAATGTGTCTTGGACCAGGAGGAAGCTAGCACCATTGTGCCAAGGAATCTTGGAGAGGGAGGAAGCTAGCACCATTGTGCCAAGGAATCTTGGACCAGGAGGATCTCAGGTAGGACTAACCGCTAGATCTTGGAGAGGCTATTGTCTGCCCATGTGGCGCCCCAATTAGTGACCGCACAAGAACAGTAAGGAACCTTTGTATGGATACTAGGGTACACAGTTGCCATTCCATAG
>refACGAA
TGGTCTAGAGACCAGGAGGATCTCAGGTAGGACTAACCGCTAGATCTTGGAGAGGGAGGATCTCAGGTAGGACTAACCGCTAGATCTTGGACCAGGAGGACCTATCCACTAGACGAGGTAATTGTCTTGGAGAGGGAGGAAGCTAGCACCATTGTGCCAAGGAATCTTGGACCAGGAGGATCTCAGGTAGGACTAACCGCTAGATCTTGGAGAGGCTATTGTCTGCCCATGTGGCGCCCCAATTAGTGACCGCACAAGAACAGTAAGGAACGAATGTATGGATACTAGGGTACACAGTTGCCATTCCATAG
>refACGAB
TGGTCTAGAGACCAGGAGGAGTAGGTAGTGCCATTCTTCGTGGATCTTGGAGAGGGAGGATCTCAGGTAGGACTAACCGCTAGATCTTGGACCAGGAGGACCTATCCACTAGACGAGGTAATTGTCTTGGAGAGGGAGGAAGCTAGCACCATTGTGCCAAGGAATCTTGGACCAGGAGGATCTCAGGTAGGACTAACCGCTAGATCTTGGAGAGGCTATTGTCTGCCCATGTGGCGCCCCAATTAGTGACCGCACAAGAACAGTAAGGAACGATTGTATGGATACTAGGGTACACAGTTGCCATTCCATAG
>refACGAC
TGGTCTAGAGACCAGGAGGAAGCTAGCACCATTGTGCCAAGGAATCTTGGAGAGGGAGGATCTCAGGTAGGACTAACCGCTAGATCTTGGACCAGGAGGACCTATCCACTAGACGAGGTAATTGTCTTGGAGAGGGAGGAAGCTAGCACCATTGTGCCAAGGAATCTTGGACCAGGAGGATCTCAGGTAGGACTAACCGCTAGATCTTGGAGAGGCTATTGTCTGCCCATGTGGCGCCCCAATTAGTGACCGCACAAGAACAGTAAGGAACGACTGTATGGATACTAGGGTACACAGTTGCCATTCCATAG
>refACGAG
TGGTCTAGAGACCAGGAGGACCTATCCACTAGACGAGGTAATTGTCTTGGAGAGGGAGGATCTCAGGTAGGACTAACCGCTAGATCTTGGACCAGGAGGACCTATCCACTAGACGAGGTAATTGTCTTGGAGAGGGAGGAAGCTAGCACCATTGTGCCAAGGAATCTTGGACCAGGAGGATCTCAGGTAGGACTAACCGCTAGATCTTGGAGAGGCTATTGTCTGCCCATGTGGCGCCCCAATTAGTGACCGCACAAGAACAGTAAGGAACGAGTGTATGGATACTAGGGTACACAGTTGCCATTCCATAG
>refACGAT
TGGTCTAGAGACCAGGAGGAGGCACAGAATGTGACCACAATGTGTCTTGGAGAGGGAGGATCTCAGGTAGGACTAACCGCTAGATCTTGGACCAGGAGGACCTATCCACTAGACGAGGTAATTGTCTTGGAGAGGGAGGAAGCTAGCACCATTGTGCCAAGGAATCTTGGACCAGGAGGATCTCAGGTAGGACTAACCGCTAGATCTTGGAGAGGCTATTGTCTGCCCATGTGGCGCCCCAATTAGTGACCGCACAAGAACAGTAAGGAACGATTGTATGGATACTAGGGTACACAGTTGCCATTCCATAG
>refACGBA
TGGTCTAGAGACCAGGAGGATCTCAGGTAGGACTAACCGCTAGATCTTGGAGAGGGAGGAGTAGGTAGTGCCATTCTTCGTGGATCTTGGACCAGGAGGACCTATCCACTAGACGAGGTAATTGTCTTGGAGAGGGAGGAAGCTAGCACCATTGTGCCAAGGAATCTTGGACCAGGAGGATCTCAGGTAGGACTAACCGCTAGATCTTGGAGAGGCTATTGTCTGCCCATGTGGCGCCCCAATTAGTGACCGCACAAGAACAGTAAGGAACGTATGTATGGATACTAGGGTACACAGTTGCCATTCCATAG
>refACGBB
TGGTCTAGAGACCAGGAGGAGTAGGTAGTGCCATTCTTCGTGGATCTTGGAGAGGGAGGAGTAGGTAGTGCCATTCTTCGTGGATCTTGGACCAGGAGGACCTATCCACTAGACGAGGTAATTGTCTTGGAGAGGGAGGAAGCTAGCACCATTGTGCCAAGGAATCTTGGACCAGGAGGATCTCAGGTAGGACTAACCGCTAGATCTTGGAGAGGCTATTGTCTGCCCATGTGGCGCCCCAATTAGTGACCGCACAAGAACAGTAAGGAACGTTTGTATGGATACTAGGGTACACAGTTGCCATTCCATAG
>refACGBC
TGGTCTAGAGACCAGGAGGAAGCTAGCACCATTGTGCCAAGGAATCTTGGAGAGGGAGGAGTAGGTAGTGCCATTCTTCGTGGATCTTGGACCAGGAGGACCTATCCACTAGACGAGGTAATTGTCTTGGAGAGGGAGGAAGCTAGCACCATTGTGCCAAGGAATCTTGGACCAGGAGGATCTCAGGTAGGACTAACCGCTAGATCTTGGAGAGGCTATTGTCTGCCCATGTGGCGCCCCAATTAGTGACCGCACAAGAACAGTAAGGAACGTCTGTATGGATACTAGGGTACACAGTTGCCATTCCATAG
>refACGBG
TGGTCTAGAGACCAGGAGGACCTATCCACTAGACGAGGTAATTGTCTTGGAGAGGGAGGAGTAGGTAGTGCCATTCTTCGTGGATCTTGGACCAGGAGGACCTATCCACTAGACGAGGTAATTGTCTTGGAGAGGGAGGAAGCTAGCACCATTGTGCCAAGGAATCTTGGACCAGGAGGATCTCAGGTAGGACTAACCGCTAGATCTTGGAGAGGCTATTGTCTGCCCATGTGGCGCCCCAATTAGTGACCGCACAAGAACAGTAAGGAACGTGTGTATGGATACTAGGGTACACAGTTGCCATTCCATAG
>refACGBT
TGGTCTAGAGACCAGGAGGAGGCACAGAATGTGACCACAATGTGTCTTGGAGAGGGAGGAGTAGGTAGTGCCATTCTTCGTGGATCTTGGACCAGGAGGACCTATCCACTAGACGAGGTAATTGTCTTGGAGAGGGAGGAAGCTAGCACCATTGTGCCAAGGAATCTTGGACCAGGAGGATCTCAGGTAGGACTAACCGCTAGATCTTGGAGAGGCTATTGTCTGCCCATGTGGCGCCCCAATTAGTGACCGCACAAGAACAGTAAGGAACGTTTGTATGGATACTAGGGTACACAGTTGCCATTCCATAG
>refACGCA
TGGTCTAGAGACCAGGAGGATCTCAGGTAGGACTAACCGCTAGATCTTGGAGAGGGAGGAAGCTAGCACCATTGTGCCAAGGAATCTTGGACCAGGAGGACCTATCCACTAGACGAGGTAATTGTCTTGGAGAGGGAGGAAGCTAGCACCATTGTGCCAAGGAATCTTGGACCAGGAGGATCTCAGGTAGGACTAACCGCTAGATCTTGGAGAGGCTATTGTCTGCCCATGTGGCGCCCCAATTAGTGACCGCACAAGAACAGTAAGGAACGCATGTATGGATACTAGGGTACACAGTTGCCATTCCATAG
>refACGCB
TGGTCTAGAGACCAGGAGGAGTAGGTAGTGCCATTCTTCGTGGATCTTGGAGAGGGAGGAAGCTAGCACCATTGTGCCAAGGAATCTTGGACCAGGAGGACCTATCCACTAGACGAGGTAATTGTCTTGGAGAGGGAGGAAGCTAGCACCATTGTGCCAAGGAATCTTGGACCAGGAGGATCTCAGGTAGGACTAACCGCTAGATCTTGGAGAGGCTATTGTCTGCCCATGTGGCGCCCCAATTAGTGACCGCACAAGAACAGTAAGGAACGCTTGTATGGATACTAGGGTACACAGTTGCCATTCCATAG
>refACGCC
TGGTCTAGAGACCAGGAGGAAGCTAGCACCATTGTGCCAAGGAATCTTGGAGAGGGAGGAAGCTAGCACCATTGTGCCAAGGAATCTTGGACCAGGAGGACCTATCCACTAGACGAGGTAATTGTCTTGGAGAGGGAGGAAGCTAGCACCATTGTGCCAAGGAATCTTGGACCAGGAGGATCTCAGGTAGGACTAACCGCTAGATCTTGGAGAGGCTATTGTCTGCCCATGTGGCGCCCCAATTAGTGACCGCACAAGAACAGTAAGGAACGCCTGTATGGATACTAGGGTACACAGTTGCCATTCCATAG
>refACGCG
TGGTCTAGAGACCAGGAGGACCTATCCACTAGACGAGGTAATTGTCTTGGAGAGGGAGGAAGCTAGCACCATTGTGCCAAGGAATCTTGGACCAGGAGGACCTATCCACTAGACGAGGTAATTGTCTTGGAGAGGGAGGAAGCTAGCACCATTGTGCCAAGGAATCTTGGACCAGGAGGATCTCAGGTAGGACTAACCGCTAGATCTTGGAGAGGCTATTGTCTGCCCATGTGGCGCCCCAATTAGTGACCGCACAAGAACAGTAAGGAACGCGTGTATGGATACTAGGGTACACAGTTGCCATTCCATAG
>refACGCT
TGGTCTAGAGACCAGGAGGAGGCACAGAATGTGACCACAATGTGTCTTGGAGAGGGAGGAAGCTAGCACCATTGTGCCAAGGAATCTTGGACCAGGAGGACCTATCCACTAGACGAGGTAATTGTCTTGGAGAGGGAGGAAGCTAGCACCATTGTGCCAAGGAATCTTGGACCAGGAGGATCTCAGGTAGGACTAACCGCTAGATCTTGGAGAGGCTATTGTCTGCCCATGTGGCGCCCCAATTAGTGACCGCACAAGAACAGTAAGGAACGCTTGTATGGATACTAGGGTACACAGTTGCCATTCCATAG
>refACGGA
TGGTCTAGAGACCAGGAGGATCTCAGGTAGGACTAACCGCTAGATCTTGGAGAGGGAGGACCTATCCACTAGACGAGGTAATTGTCTTGGACCAGGAGGACCTATCCACTAGACGAGGTAATTGTCTTGGAGAGGGAGGAAGCTAGCACCATTGTGCCAAGGAATCTTGGACCAGGAGGATCTCAGGTAGGACTAACCGCTAGATCTTGGAGAGGCTATTGTCTGCCCATGTGGCGCCCCAATTAGTGACCGCACAAGAACAGTAAGGAACGGATGTATGGATACTAGGGTACACAGTTGCCATTCCATAG
>refACGGB
TGGTCTAGAGACCAGGAGGAGTAGGTAGTGCCATTCTTCGTGGATCTTGGAGAGGGAGGACCTATCCACTAGACGAGGTAATTGTCTTGGACCAGGAGGACCTATCCACTAGACGAGGTAATTGTCTTGGAGAGGGAGGAAGCTAGCACCATTGTGCCAAGGAATCTTGGACCAGGAGGATCTCAGGTAGGACTAACCGCTAGATCTTGGAGAGGCTATTGTCTGCCCATGTGGCGCCCCAATTAGTGACCGCACAAGAACAGTAAGGAACGGTTGTATGGATACTAGGGTACACAGTTGCCATTCCATAG
>refACGGC
TGGTCTAGAGACCAGGAGGAAGCTAGCACCATTGTGCCAAGGAATCTTGGAGAGGGAGGACCTATCCACTAGACGAGGTAATTGTCTTGGACCAGGAGGACCTATCCACTAGACGAGGTAATTGTCTTGGAGAGGGAGGAAGCTAGCACCATTGTGCCAAGGAATCTTGGACCAGGAGGATCTCAGGTAGGACTAACCGCTAGATCTTGGAGAGGCTATTGTCTGCCCATGTGGCGCCCCAATTAGTGACCGCACAAGAACAGTAAGGAACGGCTGTATGGATACTAGGGTACACAGTTGCCATTCCATAG
>refACGGG
TGGTCTAGAGACCAGGAGGACCTATCCACTAGACGAGGTAATTGTCTTGGAGAGGGAGGACCTATCCACTAGACGAGGTAATTGTCTTGGACCAGGAGGACCTATCCACTAGACGAGGTAATTGTCTTGGAGAGGGAGGAAGCTAGCACCATTGTGCCAAGGAATCTTGGACCAGGAGGATCTCAGGTAGGACTAACCGCTAGATCTTGGAGAGGCTATTGTCTGCCCATGTGGCGCCCCAATTAGTGACCGCACAAGAACAGTAAGGAACGGGTGTATGGATACTAGGGTACACAGTTGCCATTCCATAG
>refACGGT
TGGTCTAGAGACCAGGAGGAGGCACAGAATGTGACCACAATGTGTCTTGGAGAGGGAGGACCTATCCACTAGACGAGGTAATTGTCTTGGACCAGGAGGACCTATCCACTAGACGAGGTAATTGTCTTGGAGAGGGAGGAAGCTAGCACCATTGTGCCAAGGAATCTTGGACCAGGAGGATCTCAGGTAGGACTAACCGCTAGATCTTGGAGAGGCTATTGTCTGCCCATGTGGCGCCCCAATTAGTGACCGCACAAGAACAGTAAGGAACGGTTGTATGGATACTAGGGTACACAGTTGCCATTCCATAG
>refACGTA
TGGTCTAGAGACCAGGAGGATCTCAGGTAGGACTAACCGCTAGATCTTGGAGAGGGAGGAGGCACAGAATGTGACCACAATGTGTCTTGGACCAGGAGGACCTATCCACTAGACGAGGTAATTGTCTTGGAGAGGGAGGAAGCTAGCACCATTGTGCCAAGGAATCTTGGACCAGGAGGATCTCAGGTAGGACTAACCGCTAGATCTTGGAGAGGCTATTGTCTGCCCATGTGGCGCCCCAATTAGTGACCGCACAAGAACAGTAAGGAACGTATGTATGGATACTAGGGTACACAGTTGCCATTCCATAG
>refACGTB
TGGTCTAGAGACCAGGAGGAGTAGGTAGTGCCATTCTTCGTGGATCTTGGAGAGGGAGGAGGCACAGAATGTGACCACAATGTGTCTTGGACCAGGAGGACCTATCCACTAGACGAGGTAATTGTCTTGGAGAGGGAGGAAGCTAGCACCATTGTGCCAAGGAATCTTGGACCAGGAGGATCTCAGGTAGGACTAACCGCTAGATCTTGGAGAGGCTATTGTCTGCCCATGTGGCGCCCCAATTAGTGACCGCACAAGAACAGTAAGGAACGTTTGTATGGATACTAGGGTACACAGTTGCCATTCCATAG
>refACGTC
TGGTCTAGAGACCAGGAGGAAGCTAGCACCATTGTGCCAAGGAATCTTGGAGAGGGAGGAGGCACAGAATGTGACCACAATGTGTCTTGGACCAGGAGGACCTATCCACTAGACGAGGTAATTGTCTTGGAGAGGGAGGAAGCTAGCACCATTGTGCCAAGGAATCTTGGACCAGGAGGATCTCAGGTAGGACTAACCGCTAGATCTTGGAGAGGCTATTGTCTGCCCATGTGGCGCCCCAATTAGTGACCGCACAAGAACAGTAAGGAACGTCTGTATGGATACTAGGGTACACAGTTGCCATTCCATAG
>refACGTG
TGGTCTAGAGACCAGGAGGACCTATCCACTAGACGAGGTAATTGTCTTGGAGAGGGAGGAGGCACAGAATGTGACCACAATGTGTCTTGGACCAGGAGGACCTATCCACTAGACGAGGTAATTGTCTTGGAGAGGGAGGAAGCTAGCACCATTGTGCCAAGGAATCTTGGACCAGGAGGATCTCAGGTAGGACTAACCGCTAGATCTTGGAGAGGCTATTGTCTGCCCATGTGGCGCCCCAATTAGTGACCGCACAAGAACAGTAAGGAACGTGTGTATGGATACTAGGGTACACAGTTGCCATTCCATAG
>refACGTT
TGGTCTAGAGACCAGGAGGAGGCACAGAATGTGACCACAATGTGTCTTGGAGAGGGAGGAGGCACAGAATGTGACCACAATGTGTCTTGGACCAGGAGGACCTATCCACTAGACGAGGTAATTGTCTTGGAGAGGGAGGAAGCTAGCACCATTGTGCCAAGGAATCTTGGACCAGGAGGATCTCAGGTAGGACTAACCGCTAGATCTTGGAGAGGCTATTGTCTGCCCATGTGGCGCCCCAATTAGTGACCGCACAAGAACAGTAAGGAACGTTTGTATGGATACTAGGGTACACAGTTGCCATTCCATAG
>refACTAA
TGGTCTAGAGACCAGGAGGATCTCAGGTAGGACTAACCGCTAGATCTTGGAGAGGGAGGATCTCAGGTAGGACTAACCGCTAGATCTTGGACCAGGAGGAGGCACAGAATGTGACCACAATGTGTCTTGGAGAGGGAGGAAGCTAGCACCATTGTGCCAAGGAATCTTGGACCAGGAGGATCTCAGGTAGGACTAACCGCTAGATCTTGGAGAGGCTATTGTCTGCCCATGTGGCGCCCCAATTAGTGACCGCACAAGAACAGTAAGGAACTAATGTATGGATACTAGGGTACACAGTTGCCATTCCATAG
>refACTAB
TGGTCTAGAGACCAGGAGGAGTAGGTAGTGCCATTCTTCGTGGATCTTGGAGAGGGAGGATCTCAGGTAGGACTAACCGCTAGATCTTGGACCAGGAGGAGGCACAGAATGTGACCACAATGTGTCTTGGAGAGGGAGGAAGCTAGCACCATTGTGCCAAGGAATCTTGGACCAGGAGGATCTCAGGTAGGACTAACCGCTAGATCTTGGAGAGGCTATTGTCTGCCCATGTGGCGCCCCAATTAGTGACCGCACAAGAACAGTAAGGAACTATTGTATGGATACTAGGGTACACAGTTGCCATTCCATAG
>refACTAC
TGGTCTAGAGACCAGGAGGAAGCTAGCACCATTGTGCCAAGGAATCTTGGAGAGGGAGGATCTCAGGTAGGACTAACCGCTAGATCTTGGACCAGGAGGAGGCACAGAATGTGACCACAATGTGTCTTGGAGAGGGAGGAAGCTAGCACCATTGTGCCAAGGAATCTTGGACCAGGAGGATCTCAGGTAGGACTAACCGCTAGATCTTGGAGAGGCTATTGTCTGCCCATGTGGCGCCCCAATTAGTGACCGCACAAGAACAGTAAGGAACTACTGTATGGATACTAGGGTACACAGTTGCCATTCCATAG
>refACTAG
TGGTCTAGAGACCAGGAGGACCTATCCACTAGACGAGGTAATTGTCTTGGAGAGGGAGGATCTCAGGTAGGACTAACCGCTAGATCTTGGACCAGGAGGAGGCACAGAATGTGACCACAATGTGTCTTGGAGAGGGAGGAAGCTAGCACCATTGTGCCAAGGAATCTTGGACCAGGAGGATCTCAGGTAGGACTAACCGCTAGATCTTGGAGAGGCTATTGTCTGCCCATGTGGCGCCCCAATTAGTGACCGCACAAGAACAGTAAGGAACTAGTGTATGGATACTAGGGTACACAGTTGCCATTCCATAG
>refACTAT
TGGTCTAGAGACCAGGAGGAGGCACAGAATGTGACCACAATGTGTCTTGGAGAGGGAGGATCTCAGGTAGGACTAACCGCTAGATCTTGGACCAGGAGGAGGCACAGAATGTGACCACAATGTGTCTTGGAGAGGGAGGAAGCTAGCACCATTGTGCCAAGGAATCTTGGACCAGGAGGATCTCAGGTAGGACTAACCGCTAGATCTTGGAGAGGCTATTGTCTGCCCATGTGGCGCCCCAATTAGTGACCGCACAAGAACAGTAAGGAACTATTGTATGGATACTAGGGTACACAGTTGCCATTCCATAG
>refACTBA
TGGTCTAGAGACCAGGAGGATCTCAGGTAGGACTAACCGCTAGATCTTGGAGAGGGAGGAGTAGGTAGTGCCATTCTTCGTGGATCTTGGACCAGGAGGAGGCACAGAATGTGACCACAATGTGTCTTGGAGAGGGAGGAAGCTAGCACCATTGTGCCAAGGAATCTTGGACCAGGAGGATCTCAGGTAGGACTAACCGCTAGATCTTGGAGAGGCTATTGTCTGCCCATGTGGCGCCCCAATTAGTGACCGCACAAGAACAGTAAGGAACTTATGTATGGATACTAGGGTACACAGTTGCCATTCCATAG
>refACTBB
TGGTCTAGAGACCAGGAGGAGTAGGTAGTGCCATTCTTCGTGGATCTTGGAGAGGGAGGAGTAGGTAGTGCCATTCTTCGTGGATCTTGGACCAGGAGGAGGCACAGAATGTGACCACAATGTGTCTTGGAGAGGGAGGAAGCTAGCACCATTGTGCCAAGGAATCTTGGACCAGGAGGATCTCAGGTAGGACTAACCGCTAGATCTTGGAGAGGCTATTGTCTGCCCATGTGGCGCCCCAATTAGTGACCGCACAAGAACAGTAAGGAACTTTTGTATGGATACTAGGGTACACAGTTGCCATTCCATAG
>refACTBC
TGGTCTAGAGACCAGGAGGAAGCTAGCACCATTGTGCCAAGGAATCTTGGAGAGGGAGGAGTAGGTAGTGCCATTCTTCGTGGATCTTGGACCAGGAGGAGGCACAGAATGTGACCACAATGTGTCTTGGAGAGGGAGGAAGCTAGCACCATTGTGCCAAGGAATCTTGGACCAGGAGGATCTCAGGTAGGACTAACCGCTAGATCTTGGAGAGGCTATTGTCTGCCCATGTGGCGCCCCAATTAGTGACCGCACAAGAACAGTAAGGAACTTCTGTATGGATACTAGGGTACACAGTTGCCATTCCATAG
>refACTBG
TGGTCTAGAGACCAGGAGGACCTATCCACTAGACGAGGTAATTGTCTTGGAGAGGGAGGAGTAGGTAGTGCCATTCTTCGTGGATCTTGGACCAGGAGGAGGCACAGAATGTGACCACAATGTGTCTTGGAGAGGGAGGAAGCTAGCACCATTGTGCCAAGGAATCTTGGACCAGGAGGATCTCAGGTAGGACTAACCGCTAGATCTTGGAGAGGCTATTGTCTGCCCATGTGGCGCCCCAATTAGTGACCGCACAAGAACAGTAAGGAACTTGTGTATGGATACTAGGGTACACAGTTGCCATTCCATAG
>refACTBT
TGGTCTAGAGACCAGGAGGAGGCACAGAATGTGACCACAATGTGTCTTGGAGAGGGAGGAGTAGGTAGTGCCATTCTTCGTGGATCTTGGACCAGGAGGAGGCACAGAATGTGACCACAATGTGTCTTGGAGAGGGAGGAAGCTAGCACCATTGTGCCAAGGAATCTTGGACCAGGAGGATCTCAGGTAGGACTAACCGCTAGATCTTGGAGAGGCTATTGTCTGCCCATGTGGCGCCCCAATTAGTGACCGCACAAGAACAGTAAGGAACTTTTGTATGGATACTAGGGTACACAGTTGCCATTCCATAG
>refACTCA
TGGTCTAGAGACCAGGAGGATCTCAGGTAGGACTAACCGCTAGATCTTGGAGAGGGAGGAAGCTAGCACCATTGTGCCAAGGAATCTTGGACCAGGAGGAGGCACAGAATGTGACCACAATGTGTCTTGGAGAGGGAGGAAGCTAGCACCATTGTGCCAAGGAATCTTGGACCAGGAGGATCTCAGGTAGGACTAACCGCTAGATCTTGGAGAGGCTATTGTCTGCCCATGTGGCGCCCCAATTAGTGACCGCACAAGAACAGTAAGGAACTCATGTATGGATACTAGGGTACACAGTTGCCATTCCATAG
>refACTCB
TGGTCTAGAGACCAGGAGGAGTAGGTAGTGCCATTCTTCGTGGATCTTGGAGAGGGAGGAAGCTAGCACCATTGTGCCAAGGAATCTTGGACCAGGAGGAGGCACAGAATGTGACCACAATGTGTCTTGGAGAGGGAGGAAGCTAGCACCATTGTGCCAAGGAATCTTGGACCAGGAGGATCTCAGGTAGGACTAACCGCTAGATCTTGGAGAGGCTATTGTCTGCCCATGTGGCGCCCCAATTAGTGACCGCACAAGAACAGTAAGGAACTCTTGTATGGATACTAGGGTACACAGTTGCCATTCCATAG
>refACTCC
TGGTCTAGAGACCAGGAGGAAGCTAGCACCATTGTGCCAAGGAATCTTGGAGAGGGAGGAAGCTAGCACCATTGTGCCAAGGAATCTTGGACCAGGAGGAGGCACAGAATGTGACCACAATGTGTCTTGGAGAGGGAGGAAGCTAGCACCATTGTGCCAAGGAATCTTGGACCAGGAGGATCTCAGGTAGGACTAACCGCTAGATCTTGGAGAGGCTATTGTCTGCCCATGTGGCGCCCCAATTAGTGACCGCACAAGAACAGTAAGGAACTCCTGTATGGATACTAGGGTACACAGTTGCCATTCCATAG
>refACTCG
TGGTCTAGAGACCAGGAGGACCTATCCACTAGACGAGGTAATTGTCTTGGAGAGGGAGGAAGCTAGCACCATTGTGCCAAGGAATCTTGGACCAGGAGGAGGCACAGAATGTGACCACAATGTGTCTTGGAGAGGGAGGAAGCTAGCACCATTGTGCCAAGGAATCTTGGACCAGGAGGATCTCAGGTAGGACTAACCGCTAGATCTTGGAGAGGCTATTGTCTGCCCATGTGGCGCCCCAATTAGTGACCGCACAAGAACAGTAAGGAACTCGTGTATGGATACTAGGGTACACAGTTGCCATTCCATAG
>refACTCT
TGGTCTAGAGACCAGGAGGAGGCACAGAATGTGACCACAATGTGTCTTGGAGAGGGAGGAAGCTAGCACCATTGTGCCAAGGAATCTTGGACCAGGAGGAGGCACAGAATGTGACCACAATGTGTCTTGGAGAGGGAGGAAGCTAGCACCATTGTGCCAAGGAATCTTGGACCAGGAGGATCTCAGGTAGGACTAACCGCTAGATCTTGGAGAGGCTATTGTCTGCCCATGTGGCGCCCCAATTAGTGACCGCACAAGAACAGTAAGGAACTCTTGTATGGATACTAGGGTACACAGTTGCCATTCCATAG
>refACTGA
TGGTCTAGAGACCAGGAGGATCTCAGGTAGGACTAACCGCTAGATCTTGGAGAGGGAGGACCTATCCACTAGACGAGGTAATTGTCTTGGACCAGGAGGAGGCACAGAATGTGACCACAATGTGTCTTGGAGAGGGAGGAAGCTAGCACCATTGTGCCAAGGAATCTTGGACCAGGAGGATCTCAGGTAGGACTAACCGCTAGATCTTGGAGAGGCTATTGTCTGCCCATGTGGCGCCCCAATTAGTGACCGCACAAGAACAGTAAGGAACTGATGTATGGATACTAGGGTACACAGTTGCCATTCCATAG
>refACTGB
TGGTCTAGAGACCAGGAGGAGTAGGTAGTGCCATTCTTCGTGGATCTTGGAGAGGGAGGACCTATCCACTAGACGAGGTAATTGTCTTGGACCAGGAGGAGGCACAGAATGTGACCACAATGTGTCTTGGAGAGGGAGGAAGCTAGCACCATTGTGCCAAGGAATCTTGGACCAGGAGGATCTCAGGTAGGACTAACCGCTAGATCTTGGAGAGGCTATTGTCTGCCCATGTGGCGCCCCAATTAGTGACCGCACAAGAACAGTAAGGAACTGTTGTATGGATACTAGGGTACACAGTTGCCATTCCATAG
>refACTGC
TGGTCTAGAGACCAGGAGGAAGCTAGCACCATTGTGCCAAGGAATCTTGGAGAGGGAGGACCTATCCACTAGACGAGGTAATTGTCTTGGACCAGGAGGAGGCACAGAATGTGACCACAATGTGTCTTGGAGAGGGAGGAAGCTAGCACCATTGTGCCAAGGAATCTTGGACCAGGAGGATCTCAGGTAGGACTAACCGCTAGATCTTGGAGAGGCTATTGTCTGCCCATGTGGCGCCCCAATTAGTGACCGCACAAGAACAGTAAGGAACTGCTGTATGGATACTAGGGTACACAGTTGCCATTCCATAG
>refACTGG
TGGTCTAGAGACCAGGAGGACCTATCCACTAGACGAGGTAATTGTCTTGGAGAGGGAGGACCTATCCACTAGACGAGGTAATTGTCTTGGACCAGGAGGAGGCACAGAATGTGACCACAATGTGTCTTGGAGAGGGAGGAAGCTAGCACCATTGTGCCAAGGAATCTTGGACCAGGAGGATCTCAGGTAGGACTAACCGCTAGATCTTGGAGAGGCTATTGTCTGCCCATGTGGCGCCCCAATTAGTGACCGCACAAGAACAGTAAGGAACTGGTGTATGGATACTAGGGTACACAGTTGCCATTCCATAG
>refACTGT
TGGTCTAGAGACCAGGAGGAGGCACAGAATGTGACCACAATGTGTCTTGGAGAGGGAGGACCTATCCACTAGACGAGGTAATTGTCTTGGACCAGGAGGAGGCACAGAATGTGACCACAATGTGTCTTGGAGAGGGAGGAAGCTAGCACCATTGTGCCAAGGAATCTTGGACCAGGAGGATCTCAGGTAGGACTAACCGCTAGATCTTGGAGAGGCTATTGTCTGCCCATGTGGCGCCCCAATTAGTGACCGCACAAGAACAGTAAGGAACTGTTGTATGGATACTAGGGTACACAGTTGCCATTCCATAG
>refACTTA
TGGTCTAGAGACCAGGAGGATCTCAGGTAGGACTAACCGCTAGATCTTGGAGAGGGAGGAGGCACAGAATGTGACCACAATGTGTCTTGGACCAGGAGGAGGCACAGAATGTGACCACAATGTGTCTTGGAGAGGGAGGAAGCTAGCACCATTGTGCCAAGGAATCTTGGACCAGGAGGATCTCAGGTAGGACTAACCGCTAGATCTTGGAGAGGCTATTGTCTGCCCATGTGGCGCCCCAATTAGTGACCGCACAAGAACAGTAAGGAACTTATGTATGGATACTAGGGTACACAGTTGCCATTCCATAG
>refACTTB
TGGTCTAGAGACCAGGAGGAGTAGGTAGTGCCATTCTTCGTGGATCTTGGAGAGGGAGGAGGCACAGAATGTGACCACAATGTGTCTTGGACCAGGAGGAGGCACAGAATGTGACCACAATGTGTCTTGGAGAGGGAGGAAGCTAGCACCATTGTGCCAAGGAATCTTGGACCAGGAGGATCTCAGGTAGGACTAACCGCTAGATCTTGGAGAGGCTATTGTCTGCCCATGTGGCGCCCCAATTAGTGACCGCACAAGAACAGTAAGGAACTTTTGTATGGATACTAGGGTACACAGTTGCCATTCCATAG
>refACTTC
TGGTCTAGAGACCAGGAGGAAGCTAGCACCATTGTGCCAAGGAATCTTGGAGAGGGAGGAGGCACAGAATGTGACCACAATGTGTCTTGGACCAGGAGGAGGCACAGAATGTGACCACAATGTGTCTTGGAGAGGGAGGAAGCTAGCACCATTGTGCCAAGGAATCTTGGACCAGGAGGATCTCAGGTAGGACTAACCGCTAGATCTTGGAGAGGCTATTGTCTGCCCATGTGGCGCCCCAATTAGTGACCGCACAAGAACAGTAAGGAACTTCTGTATGGATACTAGGGTACACAGTTGCCATTCCATAG
>refACTTG
TGGTCTAGAGACCAGGAGGACCTATCCACTAGACGAGGTAATTGTCTTGGAGAGGGAGGAGGCACAGAATGTGACCACAATGTGTCTTGGACCAGGAGGAGGCACAGAATGTGACCACAATGTGTCTTGGAGAGGGAGGAAGCTAGCACCATTGTGCCAAGGAATCTTGGACCAGGAGGATCTCAGGTAGGACTAACCGCTAGATCTTGGAGAGGCTATTGTCTGCCCATGTGGCGCCCCAATTAGTGACCGCACAAGAACAGTAAGGAACTTGTGTATGGATACTAGGGTACACAGTTGCCATTCCATAG
>refACTTT
TGGTCTAGAGACCAGGAGGAGGCACAGAATGTGACCACAATGTGTCTTGGAGAGGGAGGAGGCACAGAATGTGACCACAATGTGTCTTGGACCAGGAGGAGGCACAGAATGTGACCACAATGTGTCTTGGAGAGGGAGGAAGCTAGCACCATTGTGCCAAGGAATCTTGGACCAGGAGGATCTCAGGTAGGACTAACCGCTAGATCTTGGAGAGGCTATTGTCTGCCCATGTGGCGCCCCAATTAGTGACCGCACAAGAACAGTAAGGAACTTTTGTATGGATACTAGGGTACACAGTTGCCATTCCATAG
>refAGAAA
TGGTCTAGAGACCAGGAGGATCTCAGGTAGGACTAACCGCTAGATCTTGGAGAGGGAGGATCTCAGGTAGGACTAACCGCTAGATCTTGGACCAGGAGGATCTCAGGTAGGACTAACCGCTAGATCTTGGAGAGGGAGGACCTATCCACTAGACGAGGTAATTGTCTTGGACCAGGAGGATCTCAGGTAGGACTAACCGCTAGATCTTGGAGAGGCTATTGTCTGCCCATGTGGCGCCCCAATTAGTGACCGCACAAGAACAGTAAGGAAGAAATGTATGGATACTAGGGTACACAGTTGCCATTCCATAG
>refAGAAB
TGGTCTAGAGACCAGGAGGAGTAGGTAGTGCCATTCTTCGTGGATCTTGGAGAGGGAGGATCTCAGGTAGGACTAACCGCTAGATCTTGGACCAGGAGGATCTCAGGTAGGACTAACCGCTAGATCTTGGAGAGGGAGGACCTATCCACTAGACGAGGTAATTGTCTTGGACCAGGAGGATCTCAGGTAGGACTAACCGCTAGATCTTGGAGAGGCTATTGTCTGCCCATGTGGCGCCCCAATTAGTGACCGCACAAGAACAGTAAGGAAGAATTGTATGGATACTAGGGTACACAGTTGCCATTCCATAG
>refAGAAC
TGGTCTAGAGACCAGGAGGAAGCTAGCACCATTGTGCCAAGGAATCTTGGAGAGGGAGGATCTCAGGTAGGACTAACCGCTAGATCTTGGACCAGGAGGATCTCAGGTAGGACTAACCGCTAGATCTTGGAGAGGGAGGACCTATCCACTAGACGAGGTAATTGTCTTGGACCAGGAGGATCTCAGGTAGGACTAACCGCTAGATCTTGGAGAGGCTATTGTCTGCCCATGTGGCGCCCCAATTAGTGACCGCACAAGAACAGTAAGGAAGAACTGTATGGATACTAGGGTACACAGTTGCCATTCCATAG
>refAGAAG
TGGTCTAGAGACCAGGAGGACCTATCCACTAGACGAGGTAATTGTCTTGGAGAGGGAGGATCTCAGGTAGGACTAACCGCTAGATCTTGGACCAGGAGGATCTCAGGTAGGACTAACCGCTAGATCTTGGAGAGGGAGGACCTATCCACTAGACGAGGTAATTGTCTTGGACCAGGAGGATCTCAGGTAGGACTAACCGCTAGATCTTGGAGAGGCTATTGTCTGCCCATGTGGCGCCCCAATTAGTGACCGCACAAGAACAGTAAGGAAGAAGTGTATGGATACTAGGGTACACAGTTGCCATTCCATAG
>refAGAAT
TGGTCTAGAGACCAGGAGGAGGCACAGAATGTGACCACAATGTGTCTTGGAGAGGGAGGATCTCAGGTAGGACTAACCGCTAGATCTTGGACCAGGAGGATCTCAGGTAGGACTAACCGCTAGATCTTGGAGAGGGAGGACCTATCCACTAGACGAGGTAATTGTCTTGGACCAGGAGGATCTCAGGTAGGACTAACCGCTAGATCTTGGAGAGGCTATTGTCTGCCCATGTGGCGCCCCAATTAGTGACCGCACAAGAACAGTAAGGAAGAATTGTATGGATACTAGGGTACACAGTTGCCATTCCATAG
>refAGABA
TGGTCTAGAGACCAGGAGGATCTCAGGTAGGACTAACCGCTAGATCTTGGAGAGGGAGGAGTAGGTAGTGCCATTCTTCGTGGATCTTGGACCAGGAGGATCTCAGGTAGGACTAACCGCTAGATCTTGGAGAGGGAGGACCTATCCACTAGACGAGGTAATTGTCTTGGACCAGGAGGATCTCAGGTAGGACTAACCGCTAGATCTTGGAGAGGCTATTGTCTGCCCATGTGGCGCCCCAATTAGTGACCGCACAAGAACAGTAAGGAAGATATGTATGGATACTAGGGTACACAGTTGCCATTCCATAG
>refAGABB
TGGTCTAGAGACCAGGAGGAGTAGGTAGTGCCATTCTTCGTGGATCTTGGAGAGGGAGGAGTAGGTAGTGCCATTCTTCGTGGATCTTGGACCAGGAGGATCTCAGGTAGGACTAACCGCTAGATCTTGGAGAGGGAGGACCTATCCACTAGACGAGGTAATTGTCTTGGACCAGGAGGATCTCAGGTAGGACTAACCGCTAGATCTTGGAGAGGCTATTGTCTGCCCATGTGGCGCCCCAATTAGTGACCGCACAAGAACAGTAAGGAAGATTTGTATGGATACTAGGGTACACAGTTGCCATTCCATAG
>refAGABC
TGGTCTAGAGACCAGGAGGAAGCTAGCACCATTGTGCCAAGGAATCTTGGAGAGGGAGGAGTAGGTAGTGCCATTCTTCGTGGATCTTGGACCAGGAGGATCTCAGGTAGGACTAACCGCTAGATCTTGGAGAGGGAGGACCTATCCACTAGACGAGGTAATTGTCTTGGACCAGGAGGATCTCAGGTAGGACTAACCGCTAGATCTTGGAGAGGCTATTGTCTGCCCATGTGGCGCCCCAATTAGTGACCGCACAAGAACAGTAAGGAAGATCTGTATGGATACTAGGGTACACAGTTGCCATTCCATAG
>refAGABG
TGGTCTAGAGACCAGGAGGACCTATCCACTAGACGAGGTAATTGTCTTGGAGAGGGAGGAGTAGGTAGTGCCATTCTTCGTGGATCTTGGACCAGGAGGATCTCAGGTAGGACTAACCGCTAGATCTTGGAGAGGGAGGACCTATCCACTAGACGAGGTAATTGTCTTGGACCAGGAGGATCTCAGGTAGGACTAACCGCTAGATCTTGGAGAGGCTATTGTCTGCCCATGTGGCGCCCCAATTAGTGACCGCACAAGAACAGTAAGGAAGATGTGTATGGATACTAGGGTACACAGTTGCCATTCCATAG
>refAGABT
TGGTCTAGAGACCAGGAGGAGGCACAGAATGTGACCACAATGTGTCTTGGAGAGGGAGGAGTAGGTAGTGCCATTCTTCGTGGATCTTGGACCAGGAGGATCTCAGGTAGGACTAACCGCTAGATCTTGGAGAGGGAGGACCTATCCACTAGACGAGGTAATTGTCTTGGACCAGGAGGATCTCAGGTAGGACTAACCGCTAGATCTTGGAGAGGCTATTGTCTGCCCATGTGGCGCCCCAATTAGTGACCGCACAAGAACAGTAAGGAAGATTTGTATGGATACTAGGGTACACAGTTGCCATTCCATAG
>refAGACA
TGGTCTAGAGACCAGGAGGATCTCAGGTAGGACTAACCGCTAGATCTTGGAGAGGGAGGAAGCTAGCACCATTGTGCCAAGGAATCTTGGACCAGGAGGATCTCAGGTAGGACTAACCGCTAGATCTTGGAGAGGGAGGACCTATCCACTAGACGAGGTAATTGTCTTGGACCAGGAGGATCTCAGGTAGGACTAACCGCTAGATCTTGGAGAGGCTATTGTCTGCCCATGTGGCGCCCCAATTAGTGACCGCACAAGAACAGTAAGGAAGACATGTATGGATACTAGGGTACACAGTTGCCATTCCATAG
>refAGACB
TGGTCTAGAGACCAGGAGGAGTAGGTAGTGCCATTCTTCGTGGATCTTGGAGAGGGAGGAAGCTAGCACCATTGTGCCAAGGAATCTTGGACCAGGAGGATCTCAGGTAGGACTAACCGCTAGATCTTGGAGAGGGAGGACCTATCCACTAGACGAGGTAATTGTCTTGGACCAGGAGGATCTCAGGTAGGACTAACCGCTAGATCTTGGAGAGGCTATTGTCTGCCCATGTGGCGCCCCAATTAGTGACCGCACAAGAACAGTAAGGAAGACTTGTATGGATACTAGGGTACACAGTTGCCATTCCATAG
>refAGACC
TGGTCTAGAGACCAGGAGGAAGCTAGCACCATTGTGCCAAGGAATCTTGGAGAGGGAGGAAGCTAGCACCATTGTGCCAAGGAATCTTGGACCAGGAGGATCTCAGGTAGGACTAACCGCTAGATCTTGGAGAGGGAGGACCTATCCACTAGACGAGGTAATTGTCTTGGACCAGGAGGATCTCAGGTAGGACTAACCGCTAGATCTTGGAGAGGCTATTGTCTGCCCATGTGGCGCCCCAATTAGTGACCGCACAAGAACAGTAAGGAAGACCTGTATGGATACTAGGGTACACAGTTGCCATTCCATAG
>refAGACG
TGGTCTAGAGACCAGGAGGACCTATCCACTAGACGAGGTAATTGTCTTGGAGAGGGAGGAAGCTAGCACCATTGTGCCAAGGAATCTTGGACCAGGAGGATCTCAGGTAGGACTAACCGCTAGATCTTGGAGAGGGAGGACCTATCCACTAGACGAGGTAATTGTCTTGGACCAGGAGGATCTCAGGTAGGACTAACCGCTAGATCTTGGAGAGGCTATTGTCTGCCCATGTGGCGCCCCAATTAGTGACCGCACAAGAACAGTAAGGAAGACGTGTATGGATACTAGGGTACACAGTTGCCATTCCATAG
>refAGACT
TGGTCTAGAGACCAGGAGGAGGCACAGAATGTGACCACAATGTGTCTTGGAGAGGGAGGAAGCTAGCACCATTGTGCCAAGGAATCTTGGACCAGGAGGATCTCAGGTAGGACTAACCGCTAGATCTTGGAGAGGGAGGACCTATCCACTAGACGAGGTAATTGTCTTGGACCAGGAGGATCTCAGGTAGGACTAACCGCTAGATCTTGGAGAGGCTATTGTCTGCCCATGTGGCGCCCCAATTAGTGACCGCACAAGAACAGTAAGGAAGACTTGTATGGATACTAGGGTACACAGTTGCCATTCCATAG
>refAGAGA
TGGTCTAGAGACCAGGAGGATCTCAGGTAGGACTAACCGCTAGATCTTGGAGAGGGAGGACCTATCCACTAGACGAGGTAATTGTCTTGGACCAGGAGGATCTCAGGTAGGACTAACCGCTAGATCTTGGAGAGGGAGGACCTATCCACTAGACGAGGTAATTGTCTTGGACCAGGAGGATCTCAGGTAGGACTAACCGCTAGATCTTGGAGAGGCTATTGTCTGCCCATGTGGCGCCCCAATTAGTGACCGCACAAGAACAGTAAGGAAGAGATGTATGGATACTAGGGTACACAGTTGCCATTCCATAG
>refAGAGB
TGGTCTAGAGACCAGGAGGAGTAGGTAGTGCCATTCTTCGTGGATCTTGGAGAGGGAGGACCTATCCACTAGACGAGGTAATTGTCTTGGACCAGGAGGATCTCAGGTAGGACTAACCGCTAGATCTTGGAGAGGGAGGACCTATCCACTAGACGAGGTAATTGTCTTGGACCAGGAGGATCTCAGGTAGGACTAACCGCTAGATCTTGGAGAGGCTATTGTCTGCCCATGTGGCGCCCCAATTAGTGACCGCACAAGAACAGTAAGGAAGAGTTGTATGGATACTAGGGTACACAGTTGCCATTCCATAG
>refAGAGC
TGGTCTAGAGACCAGGAGGAAGCTAGCACCATTGTGCCAAGGAATCTTGGAGAGGGAGGACCTATCCACTAGACGAGGTAATTGTCTTGGACCAGGAGGATCTCAGGTAGGACTAACCGCTAGATCTTGGAGAGGGAGGACCTATCCACTAGACGAGGTAATTGTCTTGGACCAGGAGGATCTCAGGTAGGACTAACCGCTAGATCTTGGAGAGGCTATTGTCTGCCCATGTGGCGCCCCAATTAGTGACCGCACAAGAACAGTAAGGAAGAGCTGTATGGATACTAGGGTACACAGTTGCCATTCCATAG
>refAGAGG
TGGTCTAGAGACCAGGAGGACCTATCCACTAGACGAGGTAATTGTCTTGGAGAGGGAGGACCTATCCACTAGACGAGGTAATTGTCTTGGACCAGGAGGATCTCAGGTAGGACTAACCGCTAGATCTTGGAGAGGGAGGACCTATCCACTAGACGAGGTAATTGTCTTGGACCAGGAGGATCTCAGGTAGGACTAACCGCTAGATCTTGGAGAGGCTATTGTCTGCCCATGTGGCGCCCCAATTAGTGACCGCACAAGAACAGTAAGGAAGAGGTGTATGGATACTAGGGTACACAGTTGCCATTCCATAG
>refAGAGT
TGGTCTAGAGACCAGGAGGAGGCACAGAATGTGACCACAATGTGTCTTGGAGAGGGAGGACCTATCCACTAGACGAGGTAATTGTCTTGGACCAGGAGGATCTCAGGTAGGACTAACCGCTAGATCTTGGAGAGGGAGGACCTATCCACTAGACGAGGTAATTGTCTTGGACCAGGAGGATCTCAGGTAGGACTAACCGCTAGATCTTGGAGAGGCTATTGTCTGCCCATGTGGCGCCCCAATTAGTGACCGCACAAGAACAGTAAGGAAGAGTTGTATGGATACTAGGGTACACAGTTGCCATTCCATAG
>refAGATA
TGGTCTAGAGACCAGGAGGATCTCAGGTAGGACTAACCGCTAGATCTTGGAGAGGGAGGAGGCACAGAATGTGACCACAATGTGTCTTGGACCAGGAGGATCTCAGGTAGGACTAACCGCTAGATCTTGGAGAGGGAGGACCTATCCACTAGACGAGGTAATTGTCTTGGACCAGGAGGATCTCAGGTAGGACTAACCGCTAGATCTTGGAGAGGCTATTGTCTGCCCATGTGGCGCCCCAATTAGTGACCGCACAAGAACAGTAAGGAAGATATGTATGGATACTAGGGTACACAGTTGCCATTCCATAG
>refAGATB
TGGTCTAGAGACCAGGAGGAGTAGGTAGTGCCATTCTTCGTGGATCTTGGAGAGGGAGGAGGCACAGAATGTGACCACAATGTGTCTTGGACCAGGAGGATCTCAGGTAGGACTAACCGCTAGATCTTGGAGAGGGAGGACCTATCCACTAGACGAGGTAATTGTCTTGGACCAGGAGGATCTCAGGTAGGACTAACCGCTAGATCTTGGAGAGGCTATTGTCTGCCCATGTGGCGCCCCAATTAGTGACCGCACAAGAACAGTAAGGAAGATTTGTATGGATACTAGGGTACACAGTTGCCATTCCATAG
>refAGATC
TGGTCTAGAGACCAGGAGGAAGCTAGCACCATTGTGCCAAGGAATCTTGGAGAGGGAGGAGGCACAGAATGTGACCACAATGTGTCTTGGACCAGGAGGATCTCAGGTAGGACTAACCGCTAGATCTTGGAGAGGGAGGACCTATCCACTAGACGAGGTAATTGTCTTGGACCAGGAGGATCTCAGGTAGGACTAACCGCTAGATCTTGGAGAGGCTATTGTCTGCCCATGTGGCGCCCCAATTAGTGACCGCACAAGAACAGTAAGGAAGATCTGTATGGATACTAGGGTACACAGTTGCCATTCCATAG
>refAGATG
TGGTCTAGAGACCAGGAGGACCTATCCACTAGACGAGGTAATTGTCTTGGAGAGGGAGGAGGCACAGAATGTGACCACAATGTGTCTTGGACCAGGAGGATCTCAGGTAGGACTAACCGCTAGATCTTGGAGAGGGAGGACCTATCCACTAGACGAGGTAATTGTCTTGGACCAGGAGGATCTCAGGTAGGACTAACCGCTAGATCTTGGAGAGGCTATTGTCTGCCCATGTGGCGCCCCAATTAGTGACCGCACAAGAACAGTAAGGAAGATGTGTATGGATACTAGGGTACACAGTTGCCATTCCATAG
>refAGATT
TGGTCTAGAGACCAGGAGGAGGCACAGAATGTGACCACAATGTGTCTTGGAGAGGGAGGAGGCACAGAATGTGACCACAATGTGTCTTGGACCAGGAGGATCTCAGGTAGGACTAACCGCTAGATCTTGGAGAGGGAGGACCTATCCACTAGACGAGGTAATTGTCTTGGACCAGGAGGATCTCAGGTAGGACTAACCGCTAGATCTTGGAGAGGCTATTGTCTGCCCATGTGGCGCCCCAATTAGTGACCGCACAAGAACAGTAAGGAAGATTTGTATGGATACTAGGGTACACAGTTGCCATTCCATAG
>refAGBAA
TGGTCTAGAGACCAGGAGGATCTCAGGTAGGACTAACCGCTAGATCTTGGAGAGGGAGGATCTCAGGTAGGACTAACCGCTAGATCTTGGACCAGGAGGAGTAGGTAGTGCCATTCTTCGTGGATCTTGGAGAGGGAGGACCTATCCACTAGACGAGGTAATTGTCTTGGACCAGGAGGATCTCAGGTAGGACTAACCGCTAGATCTTGGAGAGGCTATTGTCTGCCCATGTGGCGCCCCAATTAGTGACCGCACAAGAACAGTAAGGAAGTAATGTATGGATACTAGGGTACACAGTTGCCATTCCATAG
>refAGBAB
TGGTCTAGAGACCAGGAGGAGTAGGTAGTGCCATTCTTCGTGGATCTTGGAGAGGGAGGATCTCAGGTAGGACTAACCGCTAGATCTTGGACCAGGAGGAGTAGGTAGTGCCATTCTTCGTGGATCTTGGAGAGGGAGGACCTATCCACTAGACGAGGTAATTGTCTTGGACCAGGAGGATCTCAGGTAGGACTAACCGCTAGATCTTGGAGAGGCTATTGTCTGCCCATGTGGCGCCCCAATTAGTGACCGCACAAGAACAGTAAGGAAGTATTGTATGGATACTAGGGTACACAGTTGCCATTCCATAG
>refAGBAC
TGGTCTAGAGACCAGGAGGAAGCTAGCACCATTGTGCCAAGGAATCTTGGAGAGGGAGGATCTCAGGTAGGACTAACCGCTAGATCTTGGACCAGGAGGAGTAGGTAGTGCCATTCTTCGTGGATCTTGGAGAGGGAGGACCTATCCACTAGACGAGGTAATTGTCTTGGACCAGGAGGATCTCAGGTAGGACTAACCGCTAGATCTTGGAGAGGCTATTGTCTGCCCATGTGGCGCCCCAATTAGTGACCGCACAAGAACAGTAAGGAAGTACTGTATGGATACTAGGGTACACAGTTGCCATTCCATAG
>refAGBAG
TGGTCTAGAGACCAGGAGGACCTATCCACTAGACGAGGTAATTGTCTTGGAGAGGGAGGATCTCAGGTAGGACTAACCGCTAGATCTTGGACCAGGAGGAGTAGGTAGTGCCATTCTTCGTGGATCTTGGAGAGGGAGGACCTATCCACTAGACGAGGTAATTGTCTTGGACCAGGAGGATCTCAGGTAGGACTAACCGCTAGATCTTGGAGAGGCTATTGTCTGCCCATGTGGCGCCCCAATTAGTGACCGCACAAGAACAGTAAGGAAGTAGTGTATGGATACTAGGGTACACAGTTGCCATTCCATAG
>refAGBAT
TGGTCTAGAGACCAGGAGGAGGCACAGAATGTGACCACAATGTGTCTTGGAGAGGGAGGATCTCAGGTAGGACTAACCGCTAGATCTTGGACCAGGAGGAGTAGGTAGTGCCATTCTTCGTGGATCTTGGAGAGGGAGGACCTATCCACTAGACGAGGTAATTGTCTTGGACCAGGAGGATCTCAGGTAGGACTAACCGCTAGATCTTGGAGAGGCTATTGTCTGCCCATGTGGCGCCCCAATTAGTGACCGCACAAGAACAGTAAGGAAGTATTGTATGGATACTAGGGTACACAGTTGCCATTCCATAG
>refAGBBA
TGGTCTAGAGACCAGGAGGATCTCAGGTAGGACTAACCGCTAGATCTTGGAGAGGGAGGAGTAGGTAGTGCCATTCTTCGTGGATCTTGGACCAGGAGGAGTAGGTAGTGCCATTCTTCGTGGATCTTGGAGAGGGAGGACCTATCCACTAGACGAGGTAATTGTCTTGGACCAGGAGGATCTCAGGTAGGACTAACCGCTAGATCTTGGAGAGGCTATTGTCTGCCCATGTGGCGCCCCAATTAGTGACCGCACAAGAACAGTAAGGAAGTTATGTATGGATACTAGGGTACACAGTTGCCATTCCATAG
>refAGBBB
TGGTCTAGAGACCAGGAGGAGTAGGTAGTGCCATTCTTCGTGGATCTTGGAGAGGGAGGAGTAGGTAGTGCCATTCTTCGTGGATCTTGGACCAGGAGGAGTAGGTAGTGCCATTCTTCGTGGATCTTGGAGAGGGAGGACCTATCCACTAGACGAGGTAATTGTCTTGGACCAGGAGGATCTCAGGTAGGACTAACCGCTAGATCTTGGAGAGGCTATTGTCTGCCCATGTGGCGCCCCAATTAGTGACCGCACAAGAACAGTAAGGAAGTTTTGTATGGATACTAGGGTACACAGTTGCCATTCCATAG
>refAGBBC
TGGTCTAGAGACCAGGAGGAAGCTAGCACCATTGTGCCAAGGAATCTTGGAGAGGGAGGAGTAGGTAGTGCCATTCTTCGTGGATCTTGGACCAGGAGGAGTAGGTAGTGCCATTCTTCGTGGATCTTGGAGAGGGAGGACCTATCCACTAGACGAGGTAATTGTCTTGGACCAGGAGGATCTCAGGTAGGACTAACCGCTAGATCTTGGAGAGGCTATTGTCTGCCCATGTGGCGCCCCAATTAGTGACCGCACAAGAACAGTAAGGAAGTTCTGTATGGATACTAGGGTACACAGTTGCCATTCCATAG
>refAGBBG
TGGTCTAGAGACCAGGAGGACCTATCCACTAGACGAGGTAATTGTCTTGGAGAGGGAGGAGTAGGTAGTGCCATTCTTCGTGGATCTTGGACCAGGAGGAGTAGGTAGTGCCATTCTTCGTGGATCTTGGAGAGGGAGGACCTATCCACTAGACGAGGTAATTGTCTTGGACCAGGAGGATCTCAGGTAGGACTAACCGCTAGATCTTGGAGAGGCTATTGTCTGCCCATGTGGCGCCCCAATTAGTGACCGCACAAGAACAGTAAGGAAGTTGTGTATGGATACTAGGGTACACAGTTGCCATTCCATAG
>refAGBBT
TGGTCTAGAGACCAGGAGGAGGCACAGAATGTGACCACAATGTGTCTTGGAGAGGGAGGAGTAGGTAGTGCCATTCTTCGTGGATCTTGGACCAGGAGGAGTAGGTAGTGCCATTCTTCGTGGATCTTGGAGAGGGAGGACCTATCCACTAGACGAGGTAATTGTCTTGGACCAGGAGGATCTCAGGTAGGACTAACCGCTAGATCTTGGAGAGGCTATTGTCTGCCCATGTGGCGCCCCAATTAGTGACCGCACAAGAACAGTAAGGAAGTTTTGTATGGATACTAGGGTACACAGTTGCCATTCCATAG
>refAGBCA
TGGTCTAGAGACCAGGAGGATCTCAGGTAGGACTAACCGCTAGATCTTGGAGAGGGAGGAAGCTAGCACCATTGTGCCAAGGAATCTTGGACCAGGAGGAGTAGGTAGTGCCATTCTTCGTGGATCTTGGAGAGGGAGGACCTATCCACTAGACGAGGTAATTGTCTTGGACCAGGAGGATCTCAGGTAGGACTAACCGCTAGATCTTGGAGAGGCTATTGTCTGCCCATGTGGCGCCCCAATTAGTGACCGCACAAGAACAGTAAGGAAGTCATGTATGGATACTAGGGTACACAGTTGCCATTCCATAG
>refAGBCB
TGGTCTAGAGACCAGGAGGAGTAGGTAGTGCCATTCTTCGTGGATCTTGGAGAGGGAGGAAGCTAGCACCATTGTGCCAAGGAATCTTGGACCAGGAGGAGTAGGTAGTGCCATTCTTCGTGGATCTTGGAGAGGGAGGACCTATCCACTAGACGAGGTAATTGTCTTGGACCAGGAGGATCTCAGGTAGGACTAACCGCTAGATCTTGGAGAGGCTATTGTCTGCCCATGTGGCGCCCCAATTAGTGACCGCACAAGAACAGTAAGGAAGTCTTGTATGGATACTAGGGTACACAGTTGCCATTCCATAG
>refAGBCC
TGGTCTAGAGACCAGGAGGAAGCTAGCACCATTGTGCCAAGGAATCTTGGAGAGGGAGGAAGCTAGCACCATTGTGCCAAGGAATCTTGGACCAGGAGGAGTAGGTAGTGCCATTCTTCGTGGATCTTGGAGAGGGAGGACCTATCCACTAGACGAGGTAATTGTCTTGGACCAGGAGGATCTCAGGTAGGACTAACCGCTAGATCTTGGAGAGGCTATTGTCTGCCCATGTGGCGCCCCAATTAGTGACCGCACAAGAACAGTAAGGAAGTCCTGTATGGATACTAGGGTACACAGTTGCCATTCCATAG
>refAGBCG
TGGTCTAGAGACCAGGAGGACCTATCCACTAGACGAGGTAATTGTCTTGGAGAGGGAGGAAGCTAGCACCATTGTGCCAAGGAATCTTGGACCAGGAGGAGTAGGTAGTGCCATTCTTCGTGGATCTTGGAGAGGGAGGACCTATCCACTAGACGAGGTAATTGTCTTGGACCAGGAGGATCTCAGGTAGGACTAACCGCTAGATCTTGGAGAGGCTATTGTCTGCCCATGTGGCGCCCCAATTAGTGACCGCACAAGAACAGTAAGGAAGTCGTGTATGGATACTAGGGTACACAGTTGCCATTCCATAG
>refAGBCT
TGGTCTAGAGACCAGGAGGAGGCACAGAATGTGACCACAATGTGTCTTGGAGAGGGAGGAAGCTAGCACCATTGTGCCAAGGAATCTTGGACCAGGAGGAGTAGGTAGTGCCATTCTTCGTGGATCTTGGAGAGGGAGGACCTATCCACTAGACGAGGTAATTGTCTTGGACCAGGAGGATCTCAGGTAGGACTAACCGCTAGATCTTGGAGAGGCTATTGTCTGCCCATGTGGCGCCCCAATTAGTGACCGCACAAGAACAGTAAGGAAGTCTTGTATGGATACTAGGGTACACAGTTGCCATTCCATAG
>refAGBGA
TGGTCTAGAGACCAGGAGGATCTCAGGTAGGACTAACCGCTAGATCTTGGAGAGGGAGGACCTATCCACTAGACGAGGTAATTGTCTTGGACCAGGAGGAGTAGGTAGTGCCATTCTTCGTGGATCTTGGAGAGGGAGGACCTATCCACTAGACGAGGTAATTGTCTTGGACCAGGAGGATCTCAGGTAGGACTAACCGCTAGATCTTGGAGAGGCTATTGTCTGCCCATGTGGCGCCCCAATTAGTGACCGCACAAGAACAGTAAGGAAGTGATGTATGGATACTAGGGTACACAGTTGCCATTCCATAG
>refAGBGB
TGGTCTAGAGACCAGGAGGAGTAGGTAGTGCCATTCTTCGTGGATCTTGGAGAGGGAGGACCTATCCACTAGACGAGGTAATTGTCTTGGACCAGGAGGAGTAGGTAGTGCCATTCTTCGTGGATCTTGGAGAGGGAGGACCTATCCACTAGACGAGGTAATTGTCTTGGACCAGGAGGATCTCAGGTAGGACTAACCGCTAGATCTTGGAGAGGCTATTGTCTGCCCATGTGGCGCCCCAATTAGTGACCGCACAAGAACAGTAAGGAAGTGTTGTATGGATACTAGGGTACACAGTTGCCATTCCATAG
>refAGBGC
TGGTCTAGAGACCAGGAGGAAGCTAGCACCATTGTGCCAAGGAATCTTGGAGAGGGAGGACCTATCCACTAGACGAGGTAATTGTCTTGGACCAGGAGGAGTAGGTAGTGCCATTCTTCGTGGATCTTGGAGAGGGAGGACCTATCCACTAGACGAGGTAATTGTCTTGGACCAGGAGGATCTCAGGTAGGACTAACCGCTAGATCTTGGAGAGGCTATTGTCTGCCCATGTGGCGCCCCAATTAGTGACCGCACAAGAACAGTAAGGAAGTGCTGTATGGATACTAGGGTACACAGTTGCCATTCCATAG
>refAGBGG
TGGTCTAGAGACCAGGAGGACCTATCCACTAGACGAGGTAATTGTCTTGGAGAGGGAGGACCTATCCACTAGACGAGGTAATTGTCTTGGACCAGGAGGAGTAGGTAGTGCCATTCTTCGTGGATCTTGGAGAGGGAGGACCTATCCACTAGACGAGGTAATTGTCTTGGACCAGGAGGATCTCAGGTAGGACTAACCGCTAGATCTTGGAGAGGCTATTGTCTGCCCATGTGGCGCCCCAATTAGTGACCGCACAAGAACAGTAAGGAAGTGGTGTATGGATACTAGGGTACACAGTTGCCATTCCATAG
>refAGBGT
TGGTCTAGAGACCAGGAGGAGGCACAGAATGTGACCACAATGTGTCTTGGAGAGGGAGGACCTATCCACTAGACGAGGTAATTGTCTTGGACCAGGAGGAGTAGGTAGTGCCATTCTTCGTGGATCTTGGAGAGGGAGGACCTATCCACTAGACGAGGTAATTGTCTTGGACCAGGAGGATCTCAGGTAGGACTAACCGCTAGATCTTGGAGAGGCTATTGTCTGCCCATGTGGCGCCCCAATTAGTGACCGCACAAGAACAGTAAGGAAGTGTTGTATGGATACTAGGGTACACAGTTGCCATTCCATAG
>refAGBTA
TGGTCTAGAGACCAGGAGGATCTCAGGTAGGACTAACCGCTAGATCTTGGAGAGGGAGGAGGCACAGAATGTGACCACAATGTGTCTTGGACCAGGAGGAGTAGGTAGTGCCATTCTTCGTGGATCTTGGAGAGGGAGGACCTATCCACTAGACGAGGTAATTGTCTTGGACCAGGAGGATCTCAGGTAGGACTAACCGCTAGATCTTGGAGAGGCTATTGTCTGCCCATGTGGCGCCCCAATTAGTGACCGCACAAGAACAGTAAGGAAGTTATGTATGGATACTAGGGTACACAGTTGCCATTCCATAG
>refAGBTB
TGGTCTAGAGACCAGGAGGAGTAGGTAGTGCCATTCTTCGTGGATCTTGGAGAGGGAGGAGGCACAGAATGTGACCACAATGTGTCTTGGACCAGGAGGAGTAGGTAGTGCCATTCTTCGTGGATCTTGGAGAGGGAGGACCTATCCACTAGACGAGGTAATTGTCTTGGACCAGGAGGATCTCAGGTAGGACTAACCGCTAGATCTTGGAGAGGCTATTGTCTGCCCATGTGGCGCCCCAATTAGTGACCGCACAAGAACAGTAAGGAAGTTTTGTATGGATACTAGGGTACACAGTTGCCATTCCATAG
>refAGBTC
TGGTCTAGAGACCAGGAGGAAGCTAGCACCATTGTGCCAAGGAATCTTGGAGAGGGAGGAGGCACAGAATGTGACCACAATGTGTCTTGGACCAGGAGGAGTAGGTAGTGCCATTCTTCGTGGATCTTGGAGAGGGAGGACCTATCCACTAGACGAGGTAATTGTCTTGGACCAGGAGGATCTCAGGTAGGACTAACCGCTAGATCTTGGAGAGGCTATTGTCTGCCCATGTGGCGCCCCAATTAGTGACCGCACAAGAACAGTAAGGAAGTTCTGTATGGATACTAGGGTACACAGTTGCCATTCCATAG
>refAGBTG
TGGTCTAGAGACCAGGAGGACCTATCCACTAGACGAGGTAATTGTCTTGGAGAGGGAGGAGGCACAGAATGTGACCACAATGTGTCTTGGACCAGGAGGAGTAGGTAGTGCCATTCTTCGTGGATCTTGGAGAGGGAGGACCTATCCACTAGACGAGGTAATTGTCTTGGACCAGGAGGATCTCAGGTAGGACTAACCGCTAGATCTTGGAGAGGCTATTGTCTGCCCATGTGGCGCCCCAATTAGTGACCGCACAAGAACAGTAAGGAAGTTGTGTATGGATACTAGGGTACACAGTTGCCATTCCATAG
>refAGBTT
TGGTCTAGAGACCAGGAGGAGGCACAGAATGTGACCACAATGTGTCTTGGAGAGGGAGGAGGCACAGAATGTGACCACAATGTGTCTTGGACCAGGAGGAGTAGGTAGTGCCATTCTTCGTGGATCTTGGAGAGGGAGGACCTATCCACTAGACGAGGTAATTGTCTTGGACCAGGAGGATCTCAGGTAGGACTAACCGCTAGATCTTGGAGAGGCTATTGTCTGCCCATGTGGCGCCCCAATTAGTGACCGCACAAGAACAGTAAGGAAGTTTTGTATGGATACTAGGGTACACAGTTGCCATTCCATAG
>refAGCAA
TGGTCTAGAGACCAGGAGGATCTCAGGTAGGACTAACCGCTAGATCTTGGAGAGGGAGGATCTCAGGTAGGACTAACCGCTAGATCTTGGACCAGGAGGAAGCTAGCACCATTGTGCCAAGGAATCTTGGAGAGGGAGGACCTATCCACTAGACGAGGTAATTGTCTTGGACCAGGAGGATCTCAGGTAGGACTAACCGCTAGATCTTGGAGAGGCTATTGTCTGCCCATGTGGCGCCCCAATTAGTGACCGCACAAGAACAGTAAGGAAGCAATGTATGGATACTAGGGTACACAGTTGCCATTCCATAG
>refAGCAB
TGGTCTAGAGACCAGGAGGAGTAGGTAGTGCCATTCTTCGTGGATCTTGGAGAGGGAGGATCTCAGGTAGGACTAACCGCTAGATCTTGGACCAGGAGGAAGCTAGCACCATTGTGCCAAGGAATCTTGGAGAGGGAGGACCTATCCACTAGACGAGGTAATTGTCTTGGACCAGGAGGATCTCAGGTAGGACTAACCGCTAGATCTTGGAGAGGCTATTGTCTGCCCATGTGGCGCCCCAATTAGTGACCGCACAAGAACAGTAAGGAAGCATTGTATGGATACTAGGGTACACAGTTGCCATTCCATAG
>refAGCAC
TGGTCTAGAGACCAGGAGGAAGCTAGCACCATTGTGCCAAGGAATCTTGGAGAGGGAGGATCTCAGGTAGGACTAACCGCTAGATCTTGGACCAGGAGGAAGCTAGCACCATTGTGCCAAGGAATCTTGGAGAGGGAGGACCTATCCACTAGACGAGGTAATTGTCTTGGACCAGGAGGATCTCAGGTAGGACTAACCGCTAGATCTTGGAGAGGCTATTGTCTGCCCATGTGGCGCCCCAATTAGTGACCGCACAAGAACAGTAAGGAAGCACTGTATGGATACTAGGGTACACAGTTGCCATTCCATAG
>refAGCAG
TGGTCTAGAGACCAGGAGGACCTATCCACTAGACGAGGTAATTGTCTTGGAGAGGGAGGATCTCAGGTAGGACTAACCGCTAGATCTTGGACCAGGAGGAAGCTAGCACCATTGTGCCAAGGAATCTTGGAGAGGGAGGACCTATCCACTAGACGAGGTAATTGTCTTGGACCAGGAGGATCTCAGGTAGGACTAACCGCTAGATCTTGGAGAGGCTATTGTCTGCCCATGTGGCGCCCCAATTAGTGACCGCACAAGAACAGTAAGGAAGCAGTGTATGGATACTAGGGTACACAGTTGCCATTCCATAG
>refAGCAT
TGGTCTAGAGACCAGGAGGAGGCACAGAATGTGACCACAATGTGTCTTGGAGAGGGAGGATCTCAGGTAGGACTAACCGCTAGATCTTGGACCAGGAGGAAGCTAGCACCATTGTGCCAAGGAATCTTGGAGAGGGAGGACCTATCCACTAGACGAGGTAATTGTCTTGGACCAGGAGGATCTCAGGTAGGACTAACCGCTAGATCTTGGAGAGGCTATTGTCTGCCCATGTGGCGCCCCAATTAGTGACCGCACAAGAACAGTAAGGAAGCATTGTATGGATACTAGGGTACACAGTTGCCATTCCATAG
>refAGCBA
TGGTCTAGAGACCAGGAGGATCTCAGGTAGGACTAACCGCTAGATCTTGGAGAGGGAGGAGTAGGTAGTGCCATTCTTCGTGGATCTTGGACCAGGAGGAAGCTAGCACCATTGTGCCAAGGAATCTTGGAGAGGGAGGACCTATCCACTAGACGAGGTAATTGTCTTGGACCAGGAGGATCTCAGGTAGGACTAACCGCTAGATCTTGGAGAGGCTATTGTCTGCCCATGTGGCGCCCCAATTAGTGACCGCACAAGAACAGTAAGGAAGCTATGTATGGATACTAGGGTACACAGTTGCCATTCCATAG
>refAGCBB
TGGTCTAGAGACCAGGAGGAGTAGGTAGTGCCATTCTTCGTGGATCTTGGAGAGGGAGGAGTAGGTAGTGCCATTCTTCGTGGATCTTGGACCAGGAGGAAGCTAGCACCATTGTGCCAAGGAATCTTGGAGAGGGAGGACCTATCCACTAGACGAGGTAATTGTCTTGGACCAGGAGGATCTCAGGTAGGACTAACCGCTAGATCTTGGAGAGGCTATTGTCTGCCCATGTGGCGCCCCAATTAGTGACCGCACAAGAACAGTAAGGAAGCTTTGTATGGATACTAGGGTACACAGTTGCCATTCCATAG
>refAGCBC
TGGTCTAGAGACCAGGAGGAAGCTAGCACCATTGTGCCAAGGAATCTTGGAGAGGGAGGAGTAGGTAGTGCCATTCTTCGTGGATCTTGGACCAGGAGGAAGCTAGCACCATTGTGCCAAGGAATCTTGGAGAGGGAGGACCTATCCACTAGACGAGGTAATTGTCTTGGACCAGGAGGATCTCAGGTAGGACTAACCGCTAGATCTTGGAGAGGCTATTGTCTGCCCATGTGGCGCCCCAATTAGTGACCGCACAAGAACAGTAAGGAAGCTCTGTATGGATACTAGGGTACACAGTTGCCATTCCATAG
>refAGCBG
TGGTCTAGAGACCAGGAGGACCTATCCACTAGACGAGGTAATTGTCTTGGAGAGGGAGGAGTAGGTAGTGCCATTCTTCGTGGATCTTGGACCAGGAGGAAGCTAGCACCATTGTGCCAAGGAATCTTGGAGAGGGAGGACCTATCCACTAGACGAGGTAATTGTCTTGGACCAGGAGGATCTCAGGTAGGACTAACCGCTAGATCTTGGAGAGGCTATTGTCTGCCCATGTGGCGCCCCAATTAGTGACCGCACAAGAACAGTAAGGAAGCTGTGTATGGATACTAGGGTACACAGTTGCCATTCCATAG
>refAGCBT
TGGTCTAGAGACCAGGAGGAGGCACAGAATGTGACCACAATGTGTCTTGGAGAGGGAGGAGTAGGTAGTGCCATTCTTCGTGGATCTTGGACCAGGAGGAAGCTAGCACCATTGTGCCAAGGAATCTTGGAGAGGGAGGACCTATCCACTAGACGAGGTAATTGTCTTGGACCAGGAGGATCTCAGGTAGGACTAACCGCTAGATCTTGGAGAGGCTATTGTCTGCCCATGTGGCGCCCCAATTAGTGACCGCACAAGAACAGTAAGGAAGCTTTGTATGGATACTAGGGTACACAGTTGCCATTCCATAG
>refAGCCA
TGGTCTAGAGACCAGGAGGATCTCAGGTAGGACTAACCGCTAGATCTTGGAGAGGGAGGAAGCTAGCACCATTGTGCCAAGGAATCTTGGACCAGGAGGAAGCTAGCACCATTGTGCCAAGGAATCTTGGAGAGGGAGGACCTATCCACTAGACGAGGTAATTGTCTTGGACCAGGAGGATCTCAGGTAGGACTAACCGCTAGATCTTGGAGAGGCTATTGTCTGCCCATGTGGCGCCCCAATTAGTGACCGCACAAGAACAGTAAGGAAGCCATGTATGGATACTAGGGTACACAGTTGCCATTCCATAG
>refAGCCB
TGGTCTAGAGACCAGGAGGAGTAGGTAGTGCCATTCTTCGTGGATCTTGGAGAGGGAGGAAGCTAGCACCATTGTGCCAAGGAATCTTGGACCAGGAGGAAGCTAGCACCATTGTGCCAAGGAATCTTGGAGAGGGAGGACCTATCCACTAGACGAGGTAATTGTCTTGGACCAGGAGGATCTCAGGTAGGACTAACCGCTAGATCTTGGAGAGGCTATTGTCTGCCCATGTGGCGCCCCAATTAGTGACCGCACAAGAACAGTAAGGAAGCCTTGTATGGATACTAGGGTACACAGTTGCCATTCCATAG
>refAGCCC
TGGTCTAGAGACCAGGAGGAAGCTAGCACCATTGTGCCAAGGAATCTTGGAGAGGGAGGAAGCTAGCACCATTGTGCCAAGGAATCTTGGACCAGGAGGAAGCTAGCACCATTGTGCCAAGGAATCTTGGAGAGGGAGGACCTATCCACTAGACGAGGTAATTGTCTTGGACCAGGAGGATCTCAGGTAGGACTAACCGCTAGATCTTGGAGAGGCTATTGTCTGCCCATGTGGCGCCCCAATTAGTGACCGCACAAGAACAGTAAGGAAGCCCTGTATGGATACTAGGGTACACAGTTGCCATTCCATAG
>refAGCCG
TGGTCTAGAGACCAGGAGGACCTATCCACTAGACGAGGTAATTGTCTTGGAGAGGGAGGAAGCTAGCACCATTGTGCCAAGGAATCTTGGACCAGGAGGAAGCTAGCACCATTGTGCCAAGGAATCTTGGAGAGGGAGGACCTATCCACTAGACGAGGTAATTGTCTTGGACCAGGAGGATCTCAGGTAGGACTAACCGCTAGATCTTGGAGAGGCTATTGTCTGCCCATGTGGCGCCCCAATTAGTGACCGCACAAGAACAGTAAGGAAGCCGTGTATGGATACTAGGGTACACAGTTGCCATTCCATAG
>refAGCCT
TGGTCTAGAGACCAGGAGGAGGCACAGAATGTGACCACAATGTGTCTTGGAGAGGGAGGAAGCTAGCACCATTGTGCCAAGGAATCTTGGACCAGGAGGAAGCTAGCACCATTGTGCCAAGGAATCTTGGAGAGGGAGGACCTATCCACTAGACGAGGTAATTGTCTTGGACCAGGAGGATCTCAGGTAGGACTAACCGCTAGATCTTGGAGAGGCTATTGTCTGCCCATGTGGCGCCCCAATTAGTGACCGCACAAGAACAGTAAGGAAGCCTTGTATGGATACTAGGGTACACAGTTGCCATTCCATAG
>refAGCGA
TGGTCTAGAGACCAGGAGGATCTCAGGTAGGACTAACCGCTAGATCTTGGAGAGGGAGGACCTATCCACTAGACGAGGTAATTGTCTTGGACCAGGAGGAAGCTAGCACCATTGTGCCAAGGAATCTTGGAGAGGGAGGACCTATCCACTAGACGAGGTAATTGTCTTGGACCAGGAGGATCTCAGGTAGGACTAACCGCTAGATCTTGGAGAGGCTATTGTCTGCCCATGTGGCGCCCCAATTAGTGACCGCACAAGAACAGTAAGGAAGCGATGTATGGATACTAGGGTACACAGTTGCCATTCCATAG
>refAGCGB
TGGTCTAGAGACCAGGAGGAGTAGGTAGTGCCATTCTTCGTGGATCTTGGAGAGGGAGGACCTATCCACTAGACGAGGTAATTGTCTTGGACCAGGAGGAAGCTAGCACCATTGTGCCAAGGAATCTTGGAGAGGGAGGACCTATCCACTAGACGAGGTAATTGTCTTGGACCAGGAGGATCTCAGGTAGGACTAACCGCTAGATCTTGGAGAGGCTATTGTCTGCCCATGTGGCGCCCCAATTAGTGACCGCACAAGAACAGTAAGGAAGCGTTGTATGGATACTAGGGTACACAGTTGCCATTCCATAG
>refAGCGC
TGGTCTAGAGACCAGGAGGAAGCTAGCACCATTGTGCCAAGGAATCTTGGAGAGGGAGGACCTATCCACTAGACGAGGTAATTGTCTTGGACCAGGAGGAAGCTAGCACCATTGTGCCAAGGAATCTTGGAGAGGGAGGACCTATCCACTAGACGAGGTAATTGTCTTGGACCAGGAGGATCTCAGGTAGGACTAACCGCTAGATCTTGGAGAGGCTATTGTCTGCCCATGTGGCGCCCCAATTAGTGACCGCACAAGAACAGTAAGGAAGCGCTGTATGGATACTAGGGTACACAGTTGCCATTCCATAG
>refAGCGG
TGGTCTAGAGACCAGGAGGACCTATCCACTAGACGAGGTAATTGTCTTGGAGAGGGAGGACCTATCCACTAGACGAGGTAATTGTCTTGGACCAGGAGGAAGCTAGCACCATTGTGCCAAGGAATCTTGGAGAGGGAGGACCTATCCACTAGACGAGGTAATTGTCTTGGACCAGGAGGATCTCAGGTAGGACTAACCGCTAGATCTTGGAGAGGCTATTGTCTGCCCATGTGGCGCCCCAATTAGTGACCGCACAAGAACAGTAAGGAAGCGGTGTATGGATACTAGGGTACACAGTTGCCATTCCATAG
>refAGCGT
TGGTCTAGAGACCAGGAGGAGGCACAGAATGTGACCACAATGTGTCTTGGAGAGGGAGGACCTATCCACTAGACGAGGTAATTGTCTTGGACCAGGAGGAAGCTAGCACCATTGTGCCAAGGAATCTTGGAGAGGGAGGACCTATCCACTAGACGAGGTAATTGTCTTGGACCAGGAGGATCTCAGGTAGGACTAACCGCTAGATCTTGGAGAGGCTATTGTCTGCCCATGTGGCGCCCCAATTAGTGACCGCACAAGAACAGTAAGGAAGCGTTGTATGGATACTAGGGTACACAGTTGCCATTCCATAG
>refAGCTA
TGGTCTAGAGACCAGGAGGATCTCAGGTAGGACTAACCGCTAGATCTTGGAGAGGGAGGAGGCACAGAATGTGACCACAATGTGTCTTGGACCAGGAGGAAGCTAGCACCATTGTGCCAAGGAATCTTGGAGAGGGAGGACCTATCCACTAGACGAGGTAATTGTCTTGGACCAGGAGGATCTCAGGTAGGACTAACCGCTAGATCTTGGAGAGGCTATTGTCTGCCCATGTGGCGCCCCAATTAGTGACCGCACAAGAACAGTAAGGAAGCTATGTATGGATACTAGGGTACACAGTTGCCATTCCATAG
>refAGCTB
TGGTCTAGAGACCAGGAGGAGTAGGTAGTGCCATTCTTCGTGGATCTTGGAGAGGGAGGAGGCACAGAATGTGACCACAATGTGTCTTGGACCAGGAGGAAGCTAGCACCATTGTGCCAAGGAATCTTGGAGAGGGAGGACCTATCCACTAGACGAGGTAATTGTCTTGGACCAGGAGGATCTCAGGTAGGACTAACCGCTAGATCTTGGAGAGGCTATTGTCTGCCCATGTGGCGCCCCAATTAGTGACCGCACAAGAACAGTAAGGAAGCTTTGTATGGATACTAGGGTACACAGTTGCCATTCCATAG
>refAGCTC
TGGTCTAGAGACCAGGAGGAAGCTAGCACCATTGTGCCAAGGAATCTTGGAGAGGGAGGAGGCACAGAATGTGACCACAATGTGTCTTGGACCAGGAGGAAGCTAGCACCATTGTGCCAAGGAATCTTGGAGAGGGAGGACCTATCCACTAGACGAGGTAATTGTCTTGGACCAGGAGGATCTCAGGTAGGACTAACCGCTAGATCTTGGAGAGGCTATTGTCTGCCCATGTGGCGCCCCAATTAGTGACCGCACAAGAACAGTAAGGAAGCTCTGTATGGATACTAGGGTACACAGTTGCCATTCCATAG
>refAGCTG
TGGTCTAGAGACCAGGAGGACCTATCCACTAGACGAGGTAATTGTCTTGGAGAGGGAGGAGGCACAGAATGTGACCACAATGTGTCTTGGACCAGGAGGAAGCTAGCACCATTGTGCCAAGGAATCTTGGAGAGGGAGGACCTATCCACTAGACGAGGTAATTGTCTTGGACCAGGAGGATCTCAGGTAGGACTAACCGCTAGATCTTGGAGAGGCTATTGTCTGCCCATGTGGCGCCCCAATTAGTGACCGCACAAGAACAGTAAGGAAGCTGTGTATGGATACTAGGGTACACAGTTGCCATTCCATAG
>refAGCTT
TGGTCTAGAGACCAGGAGGAGGCACAGAATGTGACCACAATGTGTCTTGGAGAGGGAGGAGGCACAGAATGTGACCACAATGTGTCTTGGACCAGGAGGAAGCTAGCACCATTGTGCCAAGGAATCTTGGAGAGGGAGGACCTATCCACTAGACGAGGTAATTGTCTTGGACCAGGAGGATCTCAGGTAGGACTAACCGCTAGATCTTGGAGAGGCTATTGTCTGCCCATGTGGCGCCCCAATTAGTGACCGCACAAGAACAGTAAGGAAGCTTTGTATGGATACTAGGGTACACAGTTGCCATTCCATAG
>refAGGAA
TGGTCTAGAGACCAGGAGGATCTCAGGTAGGACTAACCGCTAGATCTTGGAGAGGGAGGATCTCAGGTAGGACTAACCGCTAGATCTTGGACCAGGAGGACCTATCCACTAGACGAGGTAATTGTCTTGGAGAGGGAGGACCTATCCACTAGACGAGGTAATTGTCTTGGACCAGGAGGATCTCAGGTAGGACTAACCGCTAGATCTTGGAGAGGCTATTGTCTGCCCATGTGGCGCCCCAATTAGTGACCGCACAAGAACAGTAAGGAAGGAATGTATGGATACTAGGGTACACAGTTGCCATTCCATAG
>refAGGAB
TGGTCTAGAGACCAGGAGGAGTAGGTAGTGCCATTCTTCGTGGATCTTGGAGAGGGAGGATCTCAGGTAGGACTAACCGCTAGATCTTGGACCAGGAGGACCTATCCACTAGACGAGGTAATTGTCTTGGAGAGGGAGGACCTATCCACTAGACGAGGTAATTGTCTTGGACCAGGAGGATCTCAGGTAGGACTAACCGCTAGATCTTGGAGAGGCTATTGTCTGCCCATGTGGCGCCCCAATTAGTGACCGCACAAGAACAGTAAGGAAGGATTGTATGGATACTAGGGTACACAGTTGCCATTCCATAG
>refAGGAC
TGGTCTAGAGACCAGGAGGAAGCTAGCACCATTGTGCCAAGGAATCTTGGAGAGGGAGGATCTCAGGTAGGACTAACCGCTAGATCTTGGACCAGGAGGACCTATCCACTAGACGAGGTAATTGTCTTGGAGAGGGAGGACCTATCCACTAGACGAGGTAATTGTCTTGGACCAGGAGGATCTCAGGTAGGACTAACCGCTAGATCTTGGAGAGGCTATTGTCTGCCCATGTGGCGCCCCAATTAGTGACCGCACAAGAACAGTAAGGAAGGACTGTATGGATACTAGGGTACACAGTTGCCATTCCATAG
>refAGGAG
TGGTCTAGAGACCAGGAGGACCTATCCACTAGACGAGGTAATTGTCTTGGAGAGGGAGGATCTCAGGTAGGACTAACCGCTAGATCTTGGACCAGGAGGACCTATCCACTAGACGAGGTAATTGTCTTGGAGAGGGAGGACCTATCCACTAGACGAGGTAATTGTCTTGGACCAGGAGGATCTCAGGTAGGACTAACCGCTAGATCTTGGAGAGGCTATTGTCTGCCCATGTGGCGCCCCAATTAGTGACCGCACAAGAACAGTAAGGAAGGAGTGTATGGATACTAGGGTACACAGTTGCCATTCCATAG
>refAGGAT
TGGTCTAGAGACCAGGAGGAGGCACAGAATGTGACCACAATGTGTCTTGGAGAGGGAGGATCTCAGGTAGGACTAACCGCTAGATCTTGGACCAGGAGGACCTATCCACTAGACGAGGTAATTGTCTTGGAGAGGGAGGACCTATCCACTAGACGAGGTAATTGTCTTGGACCAGGAGGATCTCAGGTAGGACTAACCGCTAGATCTTGGAGAGGCTATTGTCTGCCCATGTGGCGCCCCAATTAGTGACCGCACAAGAACAGTAAGGAAGGATTGTATGGATACTAGGGTACACAGTTGCCATTCCATAG
>refAGGBA
TGGTCTAGAGACCAGGAGGATCTCAGGTAGGACTAACCGCTAGATCTTGGAGAGGGAGGAGTAGGTAGTGCCATTCTTCGTGGATCTTGGACCAGGAGGACCTATCCACTAGACGAGGTAATTGTCTTGGAGAGGGAGGACCTATCCACTAGACGAGGTAATTGTCTTGGACCAGGAGGATCTCAGGTAGGACTAACCGCTAGATCTTGGAGAGGCTATTGTCTGCCCATGTGGCGCCCCAATTAGTGACCGCACAAGAACAGTAAGGAAGGTATGTATGGATACTAGGGTACACAGTTGCCATTCCATAG
>refAGGBB
TGGTCTAGAGACCAGGAGGAGTAGGTAGTGCCATTCTTCGTGGATCTTGGAGAGGGAGGAGTAGGTAGTGCCATTCTTCGTGGATCTTGGACCAGGAGGACCTATCCACTAGACGAGGTAATTGTCTTGGAGAGGGAGGACCTATCCACTAGACGAGGTAATTGTCTTGGACCAGGAGGATCTCAGGTAGGACTAACCGCTAGATCTTGGAGAGGCTATTGTCTGCCCATGTGGCGCCCCAATTAGTGACCGCACAAGAACAGTAAGGAAGGTTTGTATGGATACTAGGGTACACAGTTGCCATTCCATAG
>refAGGBC
TGGTCTAGAGACCAGGAGGAAGCTAGCACCATTGTGCCAAGGAATCTTGGAGAGGGAGGAGTAGGTAGTGCCATTCTTCGTGGATCTTGGACCAGGAGGACCTATCCACTAGACGAGGTAATTGTCTTGGAGAGGGAGGACCTATCCACTAGACGAGGTAATTGTCTTGGACCAGGAGGATCTCAGGTAGGACTAACCGCTAGATCTTGGAGAGGCTATTGTCTGCCCATGTGGCGCCCCAATTAGTGACCGCACAAGAACAGTAAGGAAGGTCTGTATGGATACTAGGGTACACAGTTGCCATTCCATAG
>refAGGBG
TGGTCTAGAGACCAGGAGGACCTATCCACTAGACGAGGTAATTGTCTTGGAGAGGGAGGAGTAGGTAGTGCCATTCTTCGTGGATCTTGGACCAGGAGGACCTATCCACTAGACGAGGTAATTGTCTTGGAGAGGGAGGACCTATCCACTAGACGAGGTAATTGTCTTGGACCAGGAGGATCTCAGGTAGGACTAACCGCTAGATCTTGGAGAGGCTATTGTCTGCCCATGTGGCGCCCCAATTAGTGACCGCACAAGAACAGTAAGGAAGGTGTGTATGGATACTAGGGTACACAGTTGCCATTCCATAG
>refAGGBT
TGGTCTAGAGACCAGGAGGAGGCACAGAATGTGACCACAATGTGTCTTGGAGAGGGAGGAGTAGGTAGTGCCATTCTTCGTGGATCTTGGACCAGGAGGACCTATCCACTAGACGAGGTAATTGTCTTGGAGAGGGAGGACCTATCCACTAGACGAGGTAATTGTCTTGGACCAGGAGGATCTCAGGTAGGACTAACCGCTAGATCTTGGAGAGGCTATTGTCTGCCCATGTGGCGCCCCAATTAGTGACCGCACAAGAACAGTAAGGAAGGTTTGTATGGATACTAGGGTACACAGTTGCCATTCCATAG
>refAGGCA
TGGTCTAGAGACCAGGAGGATCTCAGGTAGGACTAACCGCTAGATCTTGGAGAGGGAGGAAGCTAGCACCATTGTGCCAAGGAATCTTGGACCAGGAGGACCTATCCACTAGACGAGGTAATTGTCTTGGAGAGGGAGGACCTATCCACTAGACGAGGTAATTGTCTTGGACCAGGAGGATCTCAGGTAGGACTAACCGCTAGATCTTGGAGAGGCTATTGTCTGCCCATGTGGCGCCCCAATTAGTGACCGCACAAGAACAGTAAGGAAGGCATGTATGGATACTAGGGTACACAGTTGCCATTCCATAG
>refAGGCB
TGGTCTAGAGACCAGGAGGAGTAGGTAGTGCCATTCTTCGTGGATCTTGGAGAGGGAGGAAGCTAGCACCATTGTGCCAAGGAATCTTGGACCAGGAGGACCTATCCACTAGACGAGGTAATTGTCTTGGAGAGGGAGGACCTATCCACTAGACGAGGTAATTGTCTTGGACCAGGAGGATCTCAGGTAGGACTAACCGCTAGATCTTGGAGAGGCTATTGTCTGCCCATGTGGCGCCCCAATTAGTGACCGCACAAGAACAGTAAGGAAGGCTTGTATGGATACTAGGGTACACAGTTGCCATTCCATAG
>refAGGCC
TGGTCTAGAGACCAGGAGGAAGCTAGCACCATTGTGCCAAGGAATCTTGGAGAGGGAGGAAGCTAGCACCATTGTGCCAAGGAATCTTGGACCAGGAGGACCTATCCACTAGACGAGGTAATTGTCTTGGAGAGGGAGGACCTATCCACTAGACGAGGTAATTGTCTTGGACCAGGAGGATCTCAGGTAGGACTAACCGCTAGATCTTGGAGAGGCTATTGTCTGCCCATGTGGCGCCCCAATTAGTGACCGCACAAGAACAGTAAGGAAGGCCTGTATGGATACTAGGGTACACAGTTGCCATTCCATAG
>refAGGCG
TGGTCTAGAGACCAGGAGGACCTATCCACTAGACGAGGTAATTGTCTTGGAGAGGGAGGAAGCTAGCACCATTGTGCCAAGGAATCTTGGACCAGGAGGACCTATCCACTAGACGAGGTAATTGTCTTGGAGAGGGAGGACCTATCCACTAGACGAGGTAATTGTCTTGGACCAGGAGGATCTCAGGTAGGACTAACCGCTAGATCTTGGAGAGGCTATTGTCTGCCCATGTGGCGCCCCAATTAGTGACCGCACAAGAACAGTAAGGAAGGCGTGTATGGATACTAGGGTACACAGTTGCCATTCCATAG
>refAGGCT
TGGTCTAGAGACCAGGAGGAGGCACAGAATGTGACCACAATGTGTCTTGGAGAGGGAGGAAGCTAGCACCATTGTGCCAAGGAATCTTGGACCAGGAGGACCTATCCACTAGACGAGGTAATTGTCTTGGAGAGGGAGGACCTATCCACTAGACGAGGTAATTGTCTTGGACCAGGAGGATCTCAGGTAGGACTAACCGCTAGATCTTGGAGAGGCTATTGTCTGCCCATGTGGCGCCCCAATTAGTGACCGCACAAGAACAGTAAGGAAGGCTTGTATGGATACTAGGGTACACAGTTGCCATTCCATAG
>refAGGGA
TGGTCTAGAGACCAGGAGGATCTCAGGTAGGACTAACCGCTAGATCTTGGAGAGGGAGGACCTATCCACTAGACGAGGTAATTGTCTTGGACCAGGAGGACCTATCCACTAGACGAGGTAATTGTCTTGGAGAGGGAGGACCTATCCACTAGACGAGGTAATTGTCTTGGACCAGGAGGATCTCAGGTAGGACTAACCGCTAGATCTTGGAGAGGCTATTGTCTGCCCATGTGGCGCCCCAATTAGTGACCGCACAAGAACAGTAAGGAAGGGATGTATGGATACTAGGGTACACAGTTGCCATTCCATAG
>refAGGGB
TGGTCTAGAGACCAGGAGGAGTAGGTAGTGCCATTCTTCGTGGATCTTGGAGAGGGAGGACCTATCCACTAGACGAGGTAATTGTCTTGGACCAGGAGGACCTATCCACTAGACGAGGTAATTGTCTTGGAGAGGGAGGACCTATCCACTAGACGAGGTAATTGTCTTGGACCAGGAGGATCTCAGGTAGGACTAACCGCTAGATCTTGGAGAGGCTATTGTCTGCCCATGTGGCGCCCCAATTAGTGACCGCACAAGAACAGTAAGGAAGGGTTGTATGGATACTAGGGTACACAGTTGCCATTCCATAG
>refAGGGC
TGGTCTAGAGACCAGGAGGAAGCTAGCACCATTGTGCCAAGGAATCTTGGAGAGGGAGGACCTATCCACTAGACGAGGTAATTGTCTTGGACCAGGAGGACCTATCCACTAGACGAGGTAATTGTCTTGGAGAGGGAGGACCTATCCACTAGACGAGGTAATTGTCTTGGACCAGGAGGATCTCAGGTAGGACTAACCGCTAGATCTTGGAGAGGCTATTGTCTGCCCATGTGGCGCCCCAATTAGTGACCGCACAAGAACAGTAAGGAAGGGCTGTATGGATACTAGGGTACACAGTTGCCATTCCATAG
>refAGGGG
TGGTCTAGAGACCAGGAGGACCTATCCACTAGACGAGGTAATTGTCTTGGAGAGGGAGGACCTATCCACTAGACGAGGTAATTGTCTTGGACCAGGAGGACCTATCCACTAGACGAGGTAATTGTCTTGGAGAGGGAGGACCTATCCACTAGACGAGGTAATTGTCTTGGACCAGGAGGATCTCAGGTAGGACTAACCGCTAGATCTTGGAGAGGCTATTGTCTGCCCATGTGGCGCCCCAATTAGTGACCGCACAAGAACAGTAAGGAAGGGGTGTATGGATACTAGGGTACACAGTTGCCATTCCATAG
>refAGGGT
TGGTCTAGAGACCAGGAGGAGGCACAGAATGTGACCACAATGTGTCTTGGAGAGGGAGGACCTATCCACTAGACGAGGTAATTGTCTTGGACCAGGAGGACCTATCCACTAGACGAGGTAATTGTCTTGGAGAGGGAGGACCTATCCACTAGACGAGGTAATTGTCTTGGACCAGGAGGATCTCAGGTAGGACTAACCGCTAGATCTTGGAGAGGCTATTGTCTGCCCATGTGGCGCCCCAATTAGTGACCGCACAAGAACAGTAAGGAAGGGTTGTATGGATACTAGGGTACACAGTTGCCATTCCATAG
>refAGGTA
TGGTCTAGAGACCAGGAGGATCTCAGGTAGGACTAACCGCTAGATCTTGGAGAGGGAGGAGGCACAGAATGTGACCACAATGTGTCTTGGACCAGGAGGACCTATCCACTAGACGAGGTAATTGTCTTGGAGAGGGAGGACCTATCCACTAGACGAGGTAATTGTCTTGGACCAGGAGGATCTCAGGTAGGACTAACCGCTAGATCTTGGAGAGGCTATTGTCTGCCCATGTGGCGCCCCAATTAGTGACCGCACAAGAACAGTAAGGAAGGTATGTATGGATACTAGGGTACACAGTTGCCATTCCATAG
>refAGGTB
TGGTCTAGAGACCAGGAGGAGTAGGTAGTGCCATTCTTCGTGGATCTTGGAGAGGGAGGAGGCACAGAATGTGACCACAATGTGTCTTGGACCAGGAGGACCTATCCACTAGACGAGGTAATTGTCTTGGAGAGGGAGGACCTATCCACTAGACGAGGTAATTGTCTTGGACCAGGAGGATCTCAGGTAGGACTAACCGCTAGATCTTGGAGAGGCTATTGTCTGCCCATGTGGCGCCCCAATTAGTGACCGCACAAGAACAGTAAGGAAGGTTTGTATGGATACTAGGGTACACAGTTGCCATTCCATAG
>refAGGTC
TGGTCTAGAGACCAGGAGGAAGCTAGCACCATTGTGCCAAGGAATCTTGGAGAGGGAGGAGGCACAGAATGTGACCACAATGTGTCTTGGACCAGGAGGACCTATCCACTAGACGAGGTAATTGTCTTGGAGAGGGAGGACCTATCCACTAGACGAGGTAATTGTCTTGGACCAGGAGGATCTCAGGTAGGACTAACCGCTAGATCTTGGAGAGGCTATTGTCTGCCCATGTGGCGCCCCAATTAGTGACCGCACAAGAACAGTAAGGAAGGTCTGTATGGATACTAGGGTACACAGTTGCCATTCCATAG
>refAGGTG
TGGTCTAGAGACCAGGAGGACCTATCCACTAGACGAGGTAATTGTCTTGGAGAGGGAGGAGGCACAGAATGTGACCACAATGTGTCTTGGACCAGGAGGACCTATCCACTAGACGAGGTAATTGTCTTGGAGAGGGAGGACCTATCCACTAGACGAGGTAATTGTCTTGGACCAGGAGGATCTCAGGTAGGACTAACCGCTAGATCTTGGAGAGGCTATTGTCTGCCCATGTGGCGCCCCAATTAGTGACCGCACAAGAACAGTAAGGAAGGTGTGTATGGATACTAGGGTACACAGTTGCCATTCCATAG
>refAGGTT
TGGTCTAGAGACCAGGAGGAGGCACAGAATGTGACCACAATGTGTCTTGGAGAGGGAGGAGGCACAGAATGTGACCACAATGTGTCTTGGACCAGGAGGACCTATCCACTAGACGAGGTAATTGTCTTGGAGAGGGAGGACCTATCCACTAGACGAGGTAATTGTCTTGGACCAGGAGGATCTCAGGTAGGACTAACCGCTAGATCTTGGAGAGGCTATTGTCTGCCCATGTGGCGCCCCAATTAGTGACCGCACAAGAACAGTAAGGAAGGTTTGTATGGATACTAGGGTACACAGTTGCCATTCCATAG
>refAGTAA
TGGTCTAGAGACCAGGAGGATCTCAGGTAGGACTAACCGCTAGATCTTGGAGAGGGAGGATCTCAGGTAGGACTAACCGCTAGATCTTGGACCAGGAGGAGGCACAGAATGTGACCACAATGTGTCTTGGAGAGGGAGGACCTATCCACTAGACGAGGTAATTGTCTTGGACCAGGAGGATCTCAGGTAGGACTAACCGCTAGATCTTGGAGAGGCTATTGTCTGCCCATGTGGCGCCCCAATTAGTGACCGCACAAGAACAGTAAGGAAGTAATGTATGGATACTAGGGTACACAGTTGCCATTCCATAG
>refAGTAB
TGGTCTAGAGACCAGGAGGAGTAGGTAGTGCCATTCTTCGTGGATCTTGGAGAGGGAGGATCTCAGGTAGGACTAACCGCTAGATCTTGGACCAGGAGGAGGCACAGAATGTGACCACAATGTGTCTTGGAGAGGGAGGACCTATCCACTAGACGAGGTAATTGTCTTGGACCAGGAGGATCTCAGGTAGGACTAACCGCTAGATCTTGGAGAGGCTATTGTCTGCCCATGTGGCGCCCCAATTAGTGACCGCACAAGAACAGTAAGGAAGTATTGTATGGATACTAGGGTACACAGTTGCCATTCCATAG
>refAGTAC
TGGTCTAGAGACCAGGAGGAAGCTAGCACCATTGTGCCAAGGAATCTTGGAGAGGGAGGATCTCAGGTAGGACTAACCGCTAGATCTTGGACCAGGAGGAGGCACAGAATGTGACCACAATGTGTCTTGGAGAGGGAGGACCTATCCACTAGACGAGGTAATTGTCTTGGACCAGGAGGATCTCAGGTAGGACTAACCGCTAGATCTTGGAGAGGCTATTGTCTGCCCATGTGGCGCCCCAATTAGTGACCGCACAAGAACAGTAAGGAAGTACTGTATGGATACTAGGGTACACAGTTGCCATTCCATAG
>refAGTAG
TGGTCTAGAGACCAGGAGGACCTATCCACTAGACGAGGTAATTGTCTTGGAGAGGGAGGATCTCAGGTAGGACTAACCGCTAGATCTTGGACCAGGAGGAGGCACAGAATGTGACCACAATGTGTCTTGGAGAGGGAGGACCTATCCACTAGACGAGGTAATTGTCTTGGACCAGGAGGATCTCAGGTAGGACTAACCGCTAGATCTTGGAGAGGCTATTGTCTGCCCATGTGGCGCCCCAATTAGTGACCGCACAAGAACAGTAAGGAAGTAGTGTATGGATACTAGGGTACACAGTTGCCATTCCATAG
>refAGTAT
TGGTCTAGAGACCAGGAGGAGGCACAGAATGTGACCACAATGTGTCTTGGAGAGGGAGGATCTCAGGTAGGACTAACCGCTAGATCTTGGACCAGGAGGAGGCACAGAATGTGACCACAATGTGTCTTGGAGAGGGAGGACCTATCCACTAGACGAGGTAATTGTCTTGGACCAGGAGGATCTCAGGTAGGACTAACCGCTAGATCTTGGAGAGGCTATTGTCTGCCCATGTGGCGCCCCAATTAGTGACCGCACAAGAACAGTAAGGAAGTATTGTATGGATACTAGGGTACACAGTTGCCATTCCATAG
>refAGTBA
TGGTCTAGAGACCAGGAGGATCTCAGGTAGGACTAACCGCTAGATCTTGGAGAGGGAGGAGTAGGTAGTGCCATTCTTCGTGGATCTTGGACCAGGAGGAGGCACAGAATGTGACCACAATGTGTCTTGGAGAGGGAGGACCTATCCACTAGACGAGGTAATTGTCTTGGACCAGGAGGATCTCAGGTAGGACTAACCGCTAGATCTTGGAGAGGCTATTGTCTGCCCATGTGGCGCCCCAATTAGTGACCGCACAAGAACAGTAAGGAAGTTATGTATGGATACTAGGGTACACAGTTGCCATTCCATAG
>refAGTBB
TGGTCTAGAGACCAGGAGGAGTAGGTAGTGCCATTCTTCGTGGATCTTGGAGAGGGAGGAGTAGGTAGTGCCATTCTTCGTGGATCTTGGACCAGGAGGAGGCACAGAATGTGACCACAATGTGTCTTGGAGAGGGAGGACCTATCCACTAGACGAGGTAATTGTCTTGGACCAGGAGGATCTCAGGTAGGACTAACCGCTAGATCTTGGAGAGGCTATTGTCTGCCCATGTGGCGCCCCAATTAGTGACCGCACAAGAACAGTAAGGAAGTTTTGTATGGATACTAGGGTACACAGTTGCCATTCCATAG
>refAGTBC
TGGTCTAGAGACCAGGAGGAAGCTAGCACCATTGTGCCAAGGAATCTTGGAGAGGGAGGAGTAGGTAGTGCCATTCTTCGTGGATCTTGGACCAGGAGGAGGCACAGAATGTGACCACAATGTGTCTTGGAGAGGGAGGACCTATCCACTAGACGAGGTAATTGTCTTGGACCAGGAGGATCTCAGGTAGGACTAACCGCTAGATCTTGGAGAGGCTATTGTCTGCCCATGTGGCGCCCCAATTAGTGACCGCACAAGAACAGTAAGGAAGTTCTGTATGGATACTAGGGTACACAGTTGCCATTCCATAG
>refAGTBG
TGGTCTAGAGACCAGGAGGACCTATCCACTAGACGAGGTAATTGTCTTGGAGAGGGAGGAGTAGGTAGTGCCATTCTTCGTGGATCTTGGACCAGGAGGAGGCACAGAATGTGACCACAATGTGTCTTGGAGAGGGAGGACCTATCCACTAGACGAGGTAATTGTCTTGGACCAGGAGGATCTCAGGTAGGACTAACCGCTAGATCTTGGAGAGGCTATTGTCTGCCCATGTGGCGCCCCAATTAGTGACCGCACAAGAACAGTAAGGAAGTTGTGTATGGATACTAGGGTACACAGTTGCCATTCCATAG
>refAGTBT
TGGTCTAGAGACCAGGAGGAGGCACAGAATGTGACCACAATGTGTCTTGGAGAGGGAGGAGTAGGTAGTGCCATTCTTCGTGGATCTTGGACCAGGAGGAGGCACAGAATGTGACCACAATGTGTCTTGGAGAGGGAGGACCTATCCACTAGACGAGGTAATTGTCTTGGACCAGGAGGATCTCAGGTAGGACTAACCGCTAGATCTTGGAGAGGCTATTGTCTGCCCATGTGGCGCCCCAATTAGTGACCGCACAAGAACAGTAAGGAAGTTTTGTATGGATACTAGGGTACACAGTTGCCATTCCATAG
>refAGTCA
TGGTCTAGAGACCAGGAGGATCTCAGGTAGGACTAACCGCTAGATCTTGGAGAGGGAGGAAGCTAGCACCATTGTGCCAAGGAATCTTGGACCAGGAGGAGGCACAGAATGTGACCACAATGTGTCTTGGAGAGGGAGGACCTATCCACTAGACGAGGTAATTGTCTTGGACCAGGAGGATCTCAGGTAGGACTAACCGCTAGATCTTGGAGAGGCTATTGTCTGCCCATGTGGCGCCCCAATTAGTGACCGCACAAGAACAGTAAGGAAGTCATGTATGGATACTAGGGTACACAGTTGCCATTCCATAG
>refAGTCB
TGGTCTAGAGACCAGGAGGAGTAGGTAGTGCCATTCTTCGTGGATCTTGGAGAGGGAGGAAGCTAGCACCATTGTGCCAAGGAATCTTGGACCAGGAGGAGGCACAGAATGTGACCACAATGTGTCTTGGAGAGGGAGGACCTATCCACTAGACGAGGTAATTGTCTTGGACCAGGAGGATCTCAGGTAGGACTAACCGCTAGATCTTGGAGAGGCTATTGTCTGCCCATGTGGCGCCCCAATTAGTGACCGCACAAGAACAGTAAGGAAGTCTTGTATGGATACTAGGGTACACAGTTGCCATTCCATAG
>refAGTCC
TGGTCTAGAGACCAGGAGGAAGCTAGCACCATTGTGCCAAGGAATCTTGGAGAGGGAGGAAGCTAGCACCATTGTGCCAAGGAATCTTGGACCAGGAGGAGGCACAGAATGTGACCACAATGTGTCTTGGAGAGGGAGGACCTATCCACTAGACGAGGTAATTGTCTTGGACCAGGAGGATCTCAGGTAGGACTAACCGCTAGATCTTGGAGAGGCTATTGTCTGCCCATGTGGCGCCCCAATTAGTGACCGCACAAGAACAGTAAGGAAGTCCTGTATGGATACTAGGGTACACAGTTGCCATTCCATAG
>refAGTCG
TGGTCTAGAGACCAGGAGGACCTATCCACTAGACGAGGTAATTGTCTTGGAGAGGGAGGAAGCTAGCACCATTGTGCCAAGGAATCTTGGACCAGGAGGAGGCACAGAATGTGACCACAATGTGTCTTGGAGAGGGAGGACCTATCCACTAGACGAGGTAATTGTCTTGGACCAGGAGGATCTCAGGTAGGACTAACCGCTAGATCTTGGAGAGGCTATTGTCTGCCCATGTGGCGCCCCAATTAGTGACCGCACAAGAACAGTAAGGAAGTCGTGTATGGATACTAGGGTACACAGTTGCCATTCCATAG
>refAGTCT
TGGTCTAGAGACCAGGAGGAGGCACAGAATGTGACCACAATGTGTCTTGGAGAGGGAGGAAGCTAGCACCATTGTGCCAAGGAATCTTGGACCAGGAGGAGGCACAGAATGTGACCACAATGTGTCTTGGAGAGGGAGGACCTATCCACTAGACGAGGTAATTGTCTTGGACCAGGAGGATCTCAGGTAGGACTAACCGCTAGATCTTGGAGAGGCTATTGTCTGCCCATGTGGCGCCCCAATTAGTGACCGCACAAGAACAGTAAGGAAGTCTTGTATGGATACTAGGGTACACAGTTGCCATTCCATAG
>refAGTGA
TGGTCTAGAGACCAGGAGGATCTCAGGTAGGACTAACCGCTAGATCTTGGAGAGGGAGGACCTATCCACTAGACGAGGTAATTGTCTTGGACCAGGAGGAGGCACAGAATGTGACCACAATGTGTCTTGGAGAGGGAGGACCTATCCACTAGACGAGGTAATTGTCTTGGACCAGGAGGATCTCAGGTAGGACTAACCGCTAGATCTTGGAGAGGCTATTGTCTGCCCATGTGGCGCCCCAATTAGTGACCGCACAAGAACAGTAAGGAAGTGATGTATGGATACTAGGGTACACAGTTGCCATTCCATAG
>refAGTGB
TGGTCTAGAGACCAGGAGGAGTAGGTAGTGCCATTCTTCGTGGATCTTGGAGAGGGAGGACCTATCCACTAGACGAGGTAATTGTCTTGGACCAGGAGGAGGCACAGAATGTGACCACAATGTGTCTTGGAGAGGGAGGACCTATCCACTAGACGAGGTAATTGTCTTGGACCAGGAGGATCTCAGGTAGGACTAACCGCTAGATCTTGGAGAGGCTATTGTCTGCCCATGTGGCGCCCCAATTAGTGACCGCACAAGAACAGTAAGGAAGTGTTGTATGGATACTAGGGTACACAGTTGCCATTCCATAG
>refAGTGC
TGGTCTAGAGACCAGGAGGAAGCTAGCACCATTGTGCCAAGGAATCTTGGAGAGGGAGGACCTATCCACTAGACGAGGTAATTGTCTTGGACCAGGAGGAGGCACAGAATGTGACCACAATGTGTCTTGGAGAGGGAGGACCTATCCACTAGACGAGGTAATTGTCTTGGACCAGGAGGATCTCAGGTAGGACTAACCGCTAGATCTTGGAGAGGCTATTGTCTGCCCATGTGGCGCCCCAATTAGTGACCGCACAAGAACAGTAAGGAAGTGCTGTATGGATACTAGGGTACACAGTTGCCATTCCATAG
>refAGTGG
TGGTCTAGAGACCAGGAGGACCTATCCACTAGACGAGGTAATTGTCTTGGAGAGGGAGGACCTATCCACTAGACGAGGTAATTGTCTTGGACCAGGAGGAGGCACAGAATGTGACCACAATGTGTCTTGGAGAGGGAGGACCTATCCACTAGACGAGGTAATTGTCTTGGACCAGGAGGATCTCAGGTAGGACTAACCGCTAGATCTTGGAGAGGCTATTGTCTGCCCATGTGGCGCCCCAATTAGTGACCGCACAAGAACAGTAAGGAAGTGGTGTATGGATACTAGGGTACACAGTTGCCATTCCATAG
>refAGTGT
TGGTCTAGAGACCAGGAGGAGGCACAGAATGTGACCACAATGTGTCTTGGAGAGGGAGGACCTATCCACTAGACGAGGTAATTGTCTTGGACCAGGAGGAGGCACAGAATGTGACCACAATGTGTCTTGGAGAGGGAGGACCTATCCACTAGACGAGGTAATTGTCTTGGACCAGGAGGATCTCAGGTAGGACTAACCGCTAGATCTTGGAGAGGCTATTGTCTGCCCATGTGGCGCCCCAATTAGTGACCGCACAAGAACAGTAAGGAAGTGTTGTATGGATACTAGGGTACACAGTTGCCATTCCATAG
>refAGTTA
TGGTCTAGAGACCAGGAGGATCTCAGGTAGGACTAACCGCTAGATCTTGGAGAGGGAGGAGGCACAGAATGTGACCACAATGTGTCTTGGACCAGGAGGAGGCACAGAATGTGACCACAATGTGTCTTGGAGAGGGAGGACCTATCCACTAGACGAGGTAATTGTCTTGGACCAGGAGGATCTCAGGTAGGACTAACCGCTAGATCTTGGAGAGGCTATTGTCTGCCCATGTGGCGCCCCAATTAGTGACCGCACAAGAACAGTAAGGAAGTTATGTATGGATACTAGGGTACACAGTTGCCATTCCATAG
>refAGTTB
TGGTCTAGAGACCAGGAGGAGTAGGTAGTGCCATTCTTCGTGGATCTTGGAGAGGGAGGAGGCACAGAATGTGACCACAATGTGTCTTGGACCAGGAGGAGGCACAGAATGTGACCACAATGTGTCTTGGAGAGGGAGGACCTATCCACTAGACGAGGTAATTGTCTTGGACCAGGAGGATCTCAGGTAGGACTAACCGCTAGATCTTGGAGAGGCTATTGTCTGCCCATGTGGCGCCCCAATTAGTGACCGCACAAGAACAGTAAGGAAGTTTTGTATGGATACTAGGGTACACAGTTGCCATTCCATAG
>refAGTTC
TGGTCTAGAGACCAGGAGGAAGCTAGCACCATTGTGCCAAGGAATCTTGGAGAGGGAGGAGGCACAGAATGTGACCACAATGTGTCTTGGACCAGGAGGAGGCACAGAATGTGACCACAATGTGTCTTGGAGAGGGAGGACCTATCCACTAGACGAGGTAATTGTCTTGGACCAGGAGGATCTCAGGTAGGACTAACCGCTAGATCTTGGAGAGGCTATTGTCTGCCCATGTGGCGCCCCAATTAGTGACCGCACAAGAACAGTAAGGAAGTTCTGTATGGATACTAGGGTACACAGTTGCCATTCCATAG
>refAGTTG
TGGTCTAGAGACCAGGAGGACCTATCCACTAGACGAGGTAATTGTCTTGGAGAGGGAGGAGGCACAGAATGTGACCACAATGTGTCTTGGACCAGGAGGAGGCACAGAATGTGACCACAATGTGTCTTGGAGAGGGAGGACCTATCCACTAGACGAGGTAATTGTCTTGGACCAGGAGGATCTCAGGTAGGACTAACCGCTAGATCTTGGAGAGGCTATTGTCTGCCCATGTGGCGCCCCAATTAGTGACCGCACAAGAACAGTAAGGAAGTTGTGTATGGATACTAGGGTACACAGTTGCCATTCCATAG
>refAGTTT
TGGTCTAGAGACCAGGAGGAGGCACAGAATGTGACCACAATGTGTCTTGGAGAGGGAGGAGGCACAGAATGTGACCACAATGTGTCTTGGACCAGGAGGAGGCACAGAATGTGACCACAATGTGTCTTGGAGAGGGAGGACCTATCCACTAGACGAGGTAATTGTCTTGGACCAGGAGGATCTCAGGTAGGACTAACCGCTAGATCTTGGAGAGGCTATTGTCTGCCCATGTGGCGCCCCAATTAGTGACCGCACAAGAACAGTAAGGAAGTTTTGTATGGATACTAGGGTACACAGTTGCCATTCCATAG
>refATAAA
TGGTCTAGAGACCAGGAGGATCTCAGGTAGGACTAACCGCTAGATCTTGGAGAGGGAGGATCTCAGGTAGGACTAACCGCTAGATCTTGGACCAGGAGGATCTCAGGTAGGACTAACCGCTAGATCTTGGAGAGGGAGGAGGCACAGAATGTGACCACAATGTGTCTTGGACCAGGAGGATCTCAGGTAGGACTAACCGCTAGATCTTGGAGAGGCTATTGTCTGCCCATGTGGCGCCCCAATTAGTGACCGCACAAGAACAGTAAGGAATAAATGTATGGATACTAGGGTACACAGTTGCCATTCCATAG
>refATAAB
TGGTCTAGAGACCAGGAGGAGTAGGTAGTGCCATTCTTCGTGGATCTTGGAGAGGGAGGATCTCAGGTAGGACTAACCGCTAGATCTTGGACCAGGAGGATCTCAGGTAGGACTAACCGCTAGATCTTGGAGAGGGAGGAGGCACAGAATGTGACCACAATGTGTCTTGGACCAGGAGGATCTCAGGTAGGACTAACCGCTAGATCTTGGAGAGGCTATTGTCTGCCCATGTGGCGCCCCAATTAGTGACCGCACAAGAACAGTAAGGAATAATTGTATGGATACTAGGGTACACAGTTGCCATTCCATAG
>refATAAC
TGGTCTAGAGACCAGGAGGAAGCTAGCACCATTGTGCCAAGGAATCTTGGAGAGGGAGGATCTCAGGTAGGACTAACCGCTAGATCTTGGACCAGGAGGATCTCAGGTAGGACTAACCGCTAGATCTTGGAGAGGGAGGAGGCACAGAATGTGACCACAATGTGTCTTGGACCAGGAGGATCTCAGGTAGGACTAACCGCTAGATCTTGGAGAGGCTATTGTCTGCCCATGTGGCGCCCCAATTAGTGACCGCACAAGAACAGTAAGGAATAACTGTATGGATACTAGGGTACACAGTTGCCATTCCATAG
>refATAAG
TGGTCTAGAGACCAGGAGGACCTATCCACTAGACGAGGTAATTGTCTTGGAGAGGGAGGATCTCAGGTAGGACTAACCGCTAGATCTTGGACCAGGAGGATCTCAGGTAGGACTAACCGCTAGATCTTGGAGAGGGAGGAGGCACAGAATGTGACCACAATGTGTCTTGGACCAGGAGGATCTCAGGTAGGACTAACCGCTAGATCTTGGAGAGGCTATTGTCTGCCCATGTGGCGCCCCAATTAGTGACCGCACAAGAACAGTAAGGAATAAGTGTATGGATACTAGGGTACACAGTTGCCATTCCATAG
>refATAAT
TGGTCTAGAGACCAGGAGGAGGCACAGAATGTGACCACAATGTGTCTTGGAGAGGGAGGATCTCAGGTAGGACTAACCGCTAGATCTTGGACCAGGAGGATCTCAGGTAGGACTAACCGCTAGATCTTGGAGAGGGAGGAGGCACAGAATGTGACCACAATGTGTCTTGGACCAGGAGGATCTCAGGTAGGACTAACCGCTAGATCTTGGAGAGGCTATTGTCTGCCCATGTGGCGCCCCAATTAGTGACCGCACAAGAACAGTAAGGAATAATTGTATGGATACTAGGGTACACAGTTGCCATTCCATAG
>refATABA
TGGTCTAGAGACCAGGAGGATCTCAGGTAGGACTAACCGCTAGATCTTGGAGAGGGAGGAGTAGGTAGTGCCATTCTTCGTGGATCTTGGACCAGGAGGATCTCAGGTAGGACTAACCGCTAGATCTTGGAGAGGGAGGAGGCACAGAATGTGACCACAATGTGTCTTGGACCAGGAGGATCTCAGGTAGGACTAACCGCTAGATCTTGGAGAGGCTATTGTCTGCCCATGTGGCGCCCCAATTAGTGACCGCACAAGAACAGTAAGGAATATATGTATGGATACTAGGGTACACAGTTGCCATTCCATAG
>refATABB
TGGTCTAGAGACCAGGAGGAGTAGGTAGTGCCATTCTTCGTGGATCTTGGAGAGGGAGGAGTAGGTAGTGCCATTCTTCGTGGATCTTGGACCAGGAGGATCTCAGGTAGGACTAACCGCTAGATCTTGGAGAGGGAGGAGGCACAGAATGTGACCACAATGTGTCTTGGACCAGGAGGATCTCAGGTAGGACTAACCGCTAGATCTTGGAGAGGCTATTGTCTGCCCATGTGGCGCCCCAATTAGTGACCGCACAAGAACAGTAAGGAATATTTGTATGGATACTAGGGTACACAGTTGCCATTCCATAG
>refATABC
TGGTCTAGAGACCAGGAGGAAGCTAGCACCATTGTGCCAAGGAATCTTGGAGAGGGAGGAGTAGGTAGTGCCATTCTTCGTGGATCTTGGACCAGGAGGATCTCAGGTAGGACTAACCGCTAGATCTTGGAGAGGGAGGAGGCACAGAATGTGACCACAATGTGTCTTGGACCAGGAGGATCTCAGGTAGGACTAACCGCTAGATCTTGGAGAGGCTATTGTCTGCCCATGTGGCGCCCCAATTAGTGACCGCACAAGAACAGTAAGGAATATCTGTATGGATACTAGGGTACACAGTTGCCATTCCATAG
>refATABG
TGGTCTAGAGACCAGGAGGACCTATCCACTAGACGAGGTAATTGTCTTGGAGAGGGAGGAGTAGGTAGTGCCATTCTTCGTGGATCTTGGACCAGGAGGATCTCAGGTAGGACTAACCGCTAGATCTTGGAGAGGGAGGAGGCACAGAATGTGACCACAATGTGTCTTGGACCAGGAGGATCTCAGGTAGGACTAACCGCTAGATCTTGGAGAGGCTATTGTCTGCCCATGTGGCGCCCCAATTAGTGACCGCACAAGAACAGTAAGGAATATGTGTATGGATACTAGGGTACACAGTTGCCATTCCATAG
>refATABT
TGGTCTAGAGACCAGGAGGAGGCACAGAATGTGACCACAATGTGTCTTGGAGAGGGAGGAGTAGGTAGTGCCATTCTTCGTGGATCTTGGACCAGGAGGATCTCAGGTAGGACTAACCGCTAGATCTTGGAGAGGGAGGAGGCACAGAATGTGACCACAATGTGTCTTGGACCAGGAGGATCTCAGGTAGGACTAACCGCTAGATCTTGGAGAGGCTATTGTCTGCCCATGTGGCGCCCCAATTAGTGACCGCACAAGAACAGTAAGGAATATTTGTATGGATACTAGGGTACACAGTTGCCATTCCATAG
>refATACA
TGGTCTAGAGACCAGGAGGATCTCAGGTAGGACTAACCGCTAGATCTTGGAGAGGGAGGAAGCTAGCACCATTGTGCCAAGGAATCTTGGACCAGGAGGATCTCAGGTAGGACTAACCGCTAGATCTTGGAGAGGGAGGAGGCACAGAATGTGACCACAATGTGTCTTGGACCAGGAGGATCTCAGGTAGGACTAACCGCTAGATCTTGGAGAGGCTATTGTCTGCCCATGTGGCGCCCCAATTAGTGACCGCACAAGAACAGTAAGGAATACATGTATGGATACTAGGGTACACAGTTGCCATTCCATAG
>refATACB
TGGTCTAGAGACCAGGAGGAGTAGGTAGTGCCATTCTTCGTGGATCTTGGAGAGGGAGGAAGCTAGCACCATTGTGCCAAGGAATCTTGGACCAGGAGGATCTCAGGTAGGACTAACCGCTAGATCTTGGAGAGGGAGGAGGCACAGAATGTGACCACAATGTGTCTTGGACCAGGAGGATCTCAGGTAGGACTAACCGCTAGATCTTGGAGAGGCTATTGTCTGCCCATGTGGCGCCCCAATTAGTGACCGCACAAGAACAGTAAGGAATACTTGTATGGATACTAGGGTACACAGTTGCCATTCCATAG
>refATACC
TGGTCTAGAGACCAGGAGGAAGCTAGCACCATTGTGCCAAGGAATCTTGGAGAGGGAGGAAGCTAGCACCATTGTGCCAAGGAATCTTGGACCAGGAGGATCTCAGGTAGGACTAACCGCTAGATCTTGGAGAGGGAGGAGGCACAGAATGTGACCACAATGTGTCTTGGACCAGGAGGATCTCAGGTAGGACTAACCGCTAGATCTTGGAGAGGCTATTGTCTGCCCATGTGGCGCCCCAATTAGTGACCGCACAAGAACAGTAAGGAATACCTGTATGGATACTAGGGTACACAGTTGCCATTCCATAG
>refATACG
TGGTCTAGAGACCAGGAGGACCTATCCACTAGACGAGGTAATTGTCTTGGAGAGGGAGGAAGCTAGCACCATTGTGCCAAGGAATCTTGGACCAGGAGGATCTCAGGTAGGACTAACCGCTAGATCTTGGAGAGGGAGGAGGCACAGAATGTGACCACAATGTGTCTTGGACCAGGAGGATCTCAGGTAGGACTAACCGCTAGATCTTGGAGAGGCTATTGTCTGCCCATGTGGCGCCCCAATTAGTGACCGCACAAGAACAGTAAGGAATACGTGTATGGATACTAGGGTACACAGTTGCCATTCCATAG
>refATACT
TGGTCTAGAGACCAGGAGGAGGCACAGAATGTGACCACAATGTGTCTTGGAGAGGGAGGAAGCTAGCACCATTGTGCCAAGGAATCTTGGACCAGGAGGATCTCAGGTAGGACTAACCGCTAGATCTTGGAGAGGGAGGAGGCACAGAATGTGACCACAATGTGTCTTGGACCAGGAGGATCTCAGGTAGGACTAACCGCTAGATCTTGGAGAGGCTATTGTCTGCCCATGTGGCGCCCCAATTAGTGACCGCACAAGAACAGTAAGGAATACTTGTATGGATACTAGGGTACACAGTTGCCATTCCATAG
>refATAGA
TGGTCTAGAGACCAGGAGGATCTCAGGTAGGACTAACCGCTAGATCTTGGAGAGGGAGGACCTATCCACTAGACGAGGTAATTGTCTTGGACCAGGAGGATCTCAGGTAGGACTAACCGCTAGATCTTGGAGAGGGAGGAGGCACAGAATGTGACCACAATGTGTCTTGGACCAGGAGGATCTCAGGTAGGACTAACCGCTAGATCTTGGAGAGGCTATTGTCTGCCCATGTGGCGCCCCAATTAGTGACCGCACAAGAACAGTAAGGAATAGATGTATGGATACTAGGGTACACAGTTGCCATTCCATAG
>refATAGB
TGGTCTAGAGACCAGGAGGAGTAGGTAGTGCCATTCTTCGTGGATCTTGGAGAGGGAGGACCTATCCACTAGACGAGGTAATTGTCTTGGACCAGGAGGATCTCAGGTAGGACTAACCGCTAGATCTTGGAGAGGGAGGAGGCACAGAATGTGACCACAATGTGTCTTGGACCAGGAGGATCTCAGGTAGGACTAACCGCTAGATCTTGGAGAGGCTATTGTCTGCCCATGTGGCGCCCCAATTAGTGACCGCACAAGAACAGTAAGGAATAGTTGTATGGATACTAGGGTACACAGTTGCCATTCCATAG
>refATAGC
TGGTCTAGAGACCAGGAGGAAGCTAGCACCATTGTGCCAAGGAATCTTGGAGAGGGAGGACCTATCCACTAGACGAGGTAATTGTCTTGGACCAGGAGGATCTCAGGTAGGACTAACCGCTAGATCTTGGAGAGGGAGGAGGCACAGAATGTGACCACAATGTGTCTTGGACCAGGAGGATCTCAGGTAGGACTAACCGCTAGATCTTGGAGAGGCTATTGTCTGCCCATGTGGCGCCCCAATTAGTGACCGCACAAGAACAGTAAGGAATAGCTGTATGGATACTAGGGTACACAGTTGCCATTCCATAG
>refATAGG
TGGTCTAGAGACCAGGAGGACCTATCCACTAGACGAGGTAATTGTCTTGGAGAGGGAGGACCTATCCACTAGACGAGGTAATTGTCTTGGACCAGGAGGATCTCAGGTAGGACTAACCGCTAGATCTTGGAGAGGGAGGAGGCACAGAATGTGACCACAATGTGTCTTGGACCAGGAGGATCTCAGGTAGGACTAACCGCTAGATCTTGGAGAGGCTATTGTCTGCCCATGTGGCGCCCCAATTAGTGACCGCACAAGAACAGTAAGGAATAGGTGTATGGATACTAGGGTACACAGTTGCCATTCCATAG
>refATAGT
TGGTCTAGAGACCAGGAGGAGGCACAGAATGTGACCACAATGTGTCTTGGAGAGGGAGGACCTATCCACTAGACGAGGTAATTGTCTTGGACCAGGAGGATCTCAGGTAGGACTAACCGCTAGATCTTGGAGAGGGAGGAGGCACAGAATGTGACCACAATGTGTCTTGGACCAGGAGGATCTCAGGTAGGACTAACCGCTAGATCTTGGAGAGGCTATTGTCTGCCCATGTGGCGCCCCAATTAGTGACCGCACAAGAACAGTAAGGAATAGTTGTATGGATACTAGGGTACACAGTTGCCATTCCATAG
>refATATA
TGGTCTAGAGACCAGGAGGATCTCAGGTAGGACTAACCGCTAGATCTTGGAGAGGGAGGAGGCACAGAATGTGACCACAATGTGTCTTGGACCAGGAGGATCTCAGGTAGGACTAACCGCTAGATCTTGGAGAGGGAGGAGGCACAGAATGTGACCACAATGTGTCTTGGACCAGGAGGATCTCAGGTAGGACTAACCGCTAGATCTTGGAGAGGCTATTGTCTGCCCATGTGGCGCCCCAATTAGTGACCGCACAAGAACAGTAAGGAATATATGTATGGATACTAGGGTACACAGTTGCCATTCCATAG
>refATATB
TGGTCTAGAGACCAGGAGGAGTAGGTAGTGCCATTCTTCGTGGATCTTGGAGAGGGAGGAGGCACAGAATGTGACCACAATGTGTCTTGGACCAGGAGGATCTCAGGTAGGACTAACCGCTAGATCTTGGAGAGGGAGGAGGCACAGAATGTGACCACAATGTGTCTTGGACCAGGAGGATCTCAGGTAGGACTAACCGCTAGATCTTGGAGAGGCTATTGTCTGCCCATGTGGCGCCCCAATTAGTGACCGCACAAGAACAGTAAGGAATATTTGTATGGATACTAGGGTACACAGTTGCCATTCCATAG
>refATATC
TGGTCTAGAGACCAGGAGGAAGCTAGCACCATTGTGCCAAGGAATCTTGGAGAGGGAGGAGGCACAGAATGTGACCACAATGTGTCTTGGACCAGGAGGATCTCAGGTAGGACTAACCGCTAGATCTTGGAGAGGGAGGAGGCACAGAATGTGACCACAATGTGTCTTGGACCAGGAGGATCTCAGGTAGGACTAACCGCTAGATCTTGGAGAGGCTATTGTCTGCCCATGTGGCGCCCCAATTAGTGACCGCACAAGAACAGTAAGGAATATCTGTATGGATACTAGGGTACACAGTTGCCATTCCATAG
>refATATG
TGGTCTAGAGACCAGGAGGACCTATCCACTAGACGAGGTAATTGTCTTGGAGAGGGAGGAGGCACAGAATGTGACCACAATGTGTCTTGGACCAGGAGGATCTCAGGTAGGACTAACCGCTAGATCTTGGAGAGGGAGGAGGCACAGAATGTGACCACAATGTGTCTTGGACCAGGAGGATCTCAGGTAGGACTAACCGCTAGATCTTGGAGAGGCTATTGTCTGCCCATGTGGCGCCCCAATTAGTGACCGCACAAGAACAGTAAGGAATATGTGTATGGATACTAGGGTACACAGTTGCCATTCCATAG
>refATATT
TGGTCTAGAGACCAGGAGGAGGCACAGAATGTGACCACAATGTGTCTTGGAGAGGGAGGAGGCACAGAATGTGACCACAATGTGTCTTGGACCAGGAGGATCTCAGGTAGGACTAACCGCTAGATCTTGGAGAGGGAGGAGGCACAGAATGTGACCACAATGTGTCTTGGACCAGGAGGATCTCAGGTAGGACTAACCGCTAGATCTTGGAGAGGCTATTGTCTGCCCATGTGGCGCCCCAATTAGTGACCGCACAAGAACAGTAAGGAATATTTGTATGGATACTAGGGTACACAGTTGCCATTCCATAG
>refATBAA
TGGTCTAGAGACCAGGAGGATCTCAGGTAGGACTAACCGCTAGATCTTGGAGAGGGAGGATCTCAGGTAGGACTAACCGCTAGATCTTGGACCAGGAGGAGTAGGTAGTGCCATTCTTCGTGGATCTTGGAGAGGGAGGAGGCACAGAATGTGACCACAATGTGTCTTGGACCAGGAGGATCTCAGGTAGGACTAACCGCTAGATCTTGGAGAGGCTATTGTCTGCCCATGTGGCGCCCCAATTAGTGACCGCACAAGAACAGTAAGGAATTAATGTATGGATACTAGGGTACACAGTTGCCATTCCATAG
>refATBAB
TGGTCTAGAGACCAGGAGGAGTAGGTAGTGCCATTCTTCGTGGATCTTGGAGAGGGAGGATCTCAGGTAGGACTAACCGCTAGATCTTGGACCAGGAGGAGTAGGTAGTGCCATTCTTCGTGGATCTTGGAGAGGGAGGAGGCACAGAATGTGACCACAATGTGTCTTGGACCAGGAGGATCTCAGGTAGGACTAACCGCTAGATCTTGGAGAGGCTATTGTCTGCCCATGTGGCGCCCCAATTAGTGACCGCACAAGAACAGTAAGGAATTATTGTATGGATACTAGGGTACACAGTTGCCATTCCATAG
>refATBAC
TGGTCTAGAGACCAGGAGGAAGCTAGCACCATTGTGCCAAGGAATCTTGGAGAGGGAGGATCTCAGGTAGGACTAACCGCTAGATCTTGGACCAGGAGGAGTAGGTAGTGCCATTCTTCGTGGATCTTGGAGAGGGAGGAGGCACAGAATGTGACCACAATGTGTCTTGGACCAGGAGGATCTCAGGTAGGACTAACCGCTAGATCTTGGAGAGGCTATTGTCTGCCCATGTGGCGCCCCAATTAGTGACCGCACAAGAACAGTAAGGAATTACTGTATGGATACTAGGGTACACAGTTGCCATTCCATAG
>refATBAG
TGGTCTAGAGACCAGGAGGACCTATCCACTAGACGAGGTAATTGTCTTGGAGAGGGAGGATCTCAGGTAGGACTAACCGCTAGATCTTGGACCAGGAGGAGTAGGTAGTGCCATTCTTCGTGGATCTTGGAGAGGGAGGAGGCACAGAATGTGACCACAATGTGTCTTGGACCAGGAGGATCTCAGGTAGGACTAACCGCTAGATCTTGGAGAGGCTATTGTCTGCCCATGTGGCGCCCCAATTAGTGACCGCACAAGAACAGTAAGGAATTAGTGTATGGATACTAGGGTACACAGTTGCCATTCCATAG
>refATBAT
TGGTCTAGAGACCAGGAGGAGGCACAGAATGTGACCACAATGTGTCTTGGAGAGGGAGGATCTCAGGTAGGACTAACCGCTAGATCTTGGACCAGGAGGAGTAGGTAGTGCCATTCTTCGTGGATCTTGGAGAGGGAGGAGGCACAGAATGTGACCACAATGTGTCTTGGACCAGGAGGATCTCAGGTAGGACTAACCGCTAGATCTTGGAGAGGCTATTGTCTGCCCATGTGGCGCCCCAATTAGTGACCGCACAAGAACAGTAAGGAATTATTGTATGGATACTAGGGTACACAGTTGCCATTCCATAG
>refATBBA
TGGTCTAGAGACCAGGAGGATCTCAGGTAGGACTAACCGCTAGATCTTGGAGAGGGAGGAGTAGGTAGTGCCATTCTTCGTGGATCTTGGACCAGGAGGAGTAGGTAGTGCCATTCTTCGTGGATCTTGGAGAGGGAGGAGGCACAGAATGTGACCACAATGTGTCTTGGACCAGGAGGATCTCAGGTAGGACTAACCGCTAGATCTTGGAGAGGCTATTGTCTGCCCATGTGGCGCCCCAATTAGTGACCGCACAAGAACAGTAAGGAATTTATGTATGGATACTAGGGTACACAGTTGCCATTCCATAG
>refATBBB
TGGTCTAGAGACCAGGAGGAGTAGGTAGTGCCATTCTTCGTGGATCTTGGAGAGGGAGGAGTAGGTAGTGCCATTCTTCGTGGATCTTGGACCAGGAGGAGTAGGTAGTGCCATTCTTCGTGGATCTTGGAGAGGGAGGAGGCACAGAATGTGACCACAATGTGTCTTGGACCAGGAGGATCTCAGGTAGGACTAACCGCTAGATCTTGGAGAGGCTATTGTCTGCCCATGTGGCGCCCCAATTAGTGACCGCACAAGAACAGTAAGGAATTTTTGTATGGATACTAGGGTACACAGTTGCCATTCCATAG
>refATBBC
TGGTCTAGAGACCAGGAGGAAGCTAGCACCATTGTGCCAAGGAATCTTGGAGAGGGAGGAGTAGGTAGTGCCATTCTTCGTGGATCTTGGACCAGGAGGAGTAGGTAGTGCCATTCTTCGTGGATCTTGGAGAGGGAGGAGGCACAGAATGTGACCACAATGTGTCTTGGACCAGGAGGATCTCAGGTAGGACTAACCGCTAGATCTTGGAGAGGCTATTGTCTGCCCATGTGGCGCCCCAATTAGTGACCGCACAAGAACAGTAAGGAATTTCTGTATGGATACTAGGGTACACAGTTGCCATTCCATAG
>refATBBG
TGGTCTAGAGACCAGGAGGACCTATCCACTAGACGAGGTAATTGTCTTGGAGAGGGAGGAGTAGGTAGTGCCATTCTTCGTGGATCTTGGACCAGGAGGAGTAGGTAGTGCCATTCTTCGTGGATCTTGGAGAGGGAGGAGGCACAGAATGTGACCACAATGTGTCTTGGACCAGGAGGATCTCAGGTAGGACTAACCGCTAGATCTTGGAGAGGCTATTGTCTGCCCATGTGGCGCCCCAATTAGTGACCGCACAAGAACAGTAAGGAATTTGTGTATGGATACTAGGGTACACAGTTGCCATTCCATAG
>refATBBT
TGGTCTAGAGACCAGGAGGAGGCACAGAATGTGACCACAATGTGTCTTGGAGAGGGAGGAGTAGGTAGTGCCATTCTTCGTGGATCTTGGACCAGGAGGAGTAGGTAGTGCCATTCTTCGTGGATCTTGGAGAGGGAGGAGGCACAGAATGTGACCACAATGTGTCTTGGACCAGGAGGATCTCAGGTAGGACTAACCGCTAGATCTTGGAGAGGCTATTGTCTGCCCATGTGGCGCCCCAATTAGTGACCGCACAAGAACAGTAAGGAATTTTTGTATGGATACTAGGGTACACAGTTGCCATTCCATAG
>refATBCA
TGGTCTAGAGACCAGGAGGATCTCAGGTAGGACTAACCGCTAGATCTTGGAGAGGGAGGAAGCTAGCACCATTGTGCCAAGGAATCTTGGACCAGGAGGAGTAGGTAGTGCCATTCTTCGTGGATCTTGGAGAGGGAGGAGGCACAGAATGTGACCACAATGTGTCTTGGACCAGGAGGATCTCAGGTAGGACTAACCGCTAGATCTTGGAGAGGCTATTGTCTGCCCATGTGGCGCCCCAATTAGTGACCGCACAAGAACAGTAAGGAATTCATGTATGGATACTAGGGTACACAGTTGCCATTCCATAG
>refATBCB
TGGTCTAGAGACCAGGAGGAGTAGGTAGTGCCATTCTTCGTGGATCTTGGAGAGGGAGGAAGCTAGCACCATTGTGCCAAGGAATCTTGGACCAGGAGGAGTAGGTAGTGCCATTCTTCGTGGATCTTGGAGAGGGAGGAGGCACAGAATGTGACCACAATGTGTCTTGGACCAGGAGGATCTCAGGTAGGACTAACCGCTAGATCTTGGAGAGGCTATTGTCTGCCCATGTGGCGCCCCAATTAGTGACCGCACAAGAACAGTAAGGAATTCTTGTATGGATACTAGGGTACACAGTTGCCATTCCATAG
>refATBCC
TGGTCTAGAGACCAGGAGGAAGCTAGCACCATTGTGCCAAGGAATCTTGGAGAGGGAGGAAGCTAGCACCATTGTGCCAAGGAATCTTGGACCAGGAGGAGTAGGTAGTGCCATTCTTCGTGGATCTTGGAGAGGGAGGAGGCACAGAATGTGACCACAATGTGTCTTGGACCAGGAGGATCTCAGGTAGGACTAACCGCTAGATCTTGGAGAGGCTATTGTCTGCCCATGTGGCGCCCCAATTAGTGACCGCACAAGAACAGTAAGGAATTCCTGTATGGATACTAGGGTACACAGTTGCCATTCCATAG
>refATBCG
TGGTCTAGAGACCAGGAGGACCTATCCACTAGACGAGGTAATTGTCTTGGAGAGGGAGGAAGCTAGCACCATTGTGCCAAGGAATCTTGGACCAGGAGGAGTAGGTAGTGCCATTCTTCGTGGATCTTGGAGAGGGAGGAGGCACAGAATGTGACCACAATGTGTCTTGGACCAGGAGGATCTCAGGTAGGACTAACCGCTAGATCTTGGAGAGGCTATTGTCTGCCCATGTGGCGCCCCAATTAGTGACCGCACAAGAACAGTAAGGAATTCGTGTATGGATACTAGGGTACACAGTTGCCATTCCATAG
>refATBCT
TGGTCTAGAGACCAGGAGGAGGCACAGAATGTGACCACAATGTGTCTTGGAGAGGGAGGAAGCTAGCACCATTGTGCCAAGGAATCTTGGACCAGGAGGAGTAGGTAGTGCCATTCTTCGTGGATCTTGGAGAGGGAGGAGGCACAGAATGTGACCACAATGTGTCTTGGACCAGGAGGATCTCAGGTAGGACTAACCGCTAGATCTTGGAGAGGCTATTGTCTGCCCATGTGGCGCCCCAATTAGTGACCGCACAAGAACAGTAAGGAATTCTTGTATGGATACTAGGGTACACAGTTGCCATTCCATAG
>refATBGA
TGGTCTAGAGACCAGGAGGATCTCAGGTAGGACTAACCGCTAGATCTTGGAGAGGGAGGACCTATCCACTAGACGAGGTAATTGTCTTGGACCAGGAGGAGTAGGTAGTGCCATTCTTCGTGGATCTTGGAGAGGGAGGAGGCACAGAATGTGACCACAATGTGTCTTGGACCAGGAGGATCTCAGGTAGGACTAACCGCTAGATCTTGGAGAGGCTATTGTCTGCCCATGTGGCGCCCCAATTAGTGACCGCACAAGAACAGTAAGGAATTGATGTATGGATACTAGGGTACACAGTTGCCATTCCATAG
>refATBGB
TGGTCTAGAGACCAGGAGGAGTAGGTAGTGCCATTCTTCGTGGATCTTGGAGAGGGAGGACCTATCCACTAGACGAGGTAATTGTCTTGGACCAGGAGGAGTAGGTAGTGCCATTCTTCGTGGATCTTGGAGAGGGAGGAGGCACAGAATGTGACCACAATGTGTCTTGGACCAGGAGGATCTCAGGTAGGACTAACCGCTAGATCTTGGAGAGGCTATTGTCTGCCCATGTGGCGCCCCAATTAGTGACCGCACAAGAACAGTAAGGAATTGTTGTATGGATACTAGGGTACACAGTTGCCATTCCATAG
>refATBGC
TGGTCTAGAGACCAGGAGGAAGCTAGCACCATTGTGCCAAGGAATCTTGGAGAGGGAGGACCTATCCACTAGACGAGGTAATTGTCTTGGACCAGGAGGAGTAGGTAGTGCCATTCTTCGTGGATCTTGGAGAGGGAGGAGGCACAGAATGTGACCACAATGTGTCTTGGACCAGGAGGATCTCAGGTAGGACTAACCGCTAGATCTTGGAGAGGCTATTGTCTGCCCATGTGGCGCCCCAATTAGTGACCGCACAAGAACAGTAAGGAATTGCTGTATGGATACTAGGGTACACAGTTGCCATTCCATAG
>refATBGG
TGGTCTAGAGACCAGGAGGACCTATCCACTAGACGAGGTAATTGTCTTGGAGAGGGAGGACCTATCCACTAGACGAGGTAATTGTCTTGGACCAGGAGGAGTAGGTAGTGCCATTCTTCGTGGATCTTGGAGAGGGAGGAGGCACAGAATGTGACCACAATGTGTCTTGGACCAGGAGGATCTCAGGTAGGACTAACCGCTAGATCTTGGAGAGGCTATTGTCTGCCCATGTGGCGCCCCAATTAGTGACCGCACAAGAACAGTAAGGAATTGGTGTATGGATACTAGGGTACACAGTTGCCATTCCATAG
>refATBGT
TGGTCTAGAGACCAGGAGGAGGCACAGAATGTGACCACAATGTGTCTTGGAGAGGGAGGACCTATCCACTAGACGAGGTAATTGTCTTGGACCAGGAGGAGTAGGTAGTGCCATTCTTCGTGGATCTTGGAGAGGGAGGAGGCACAGAATGTGACCACAATGTGTCTTGGACCAGGAGGATCTCAGGTAGGACTAACCGCTAGATCTTGGAGAGGCTATTGTCTGCCCATGTGGCGCCCCAATTAGTGACCGCACAAGAACAGTAAGGAATTGTTGTATGGATACTAGGGTACACAGTTGCCATTCCATAG
>refATBTA
TGGTCTAGAGACCAGGAGGATCTCAGGTAGGACTAACCGCTAGATCTTGGAGAGGGAGGAGGCACAGAATGTGACCACAATGTGTCTTGGACCAGGAGGAGTAGGTAGTGCCATTCTTCGTGGATCTTGGAGAGGGAGGAGGCACAGAATGTGACCACAATGTGTCTTGGACCAGGAGGATCTCAGGTAGGACTAACCGCTAGATCTTGGAGAGGCTATTGTCTGCCCATGTGGCGCCCCAATTAGTGACCGCACAAGAACAGTAAGGAATTTATGTATGGATACTAGGGTACACAGTTGCCATTCCATAG
>refATBTB
TGGTCTAGAGACCAGGAGGAGTAGGTAGTGCCATTCTTCGTGGATCTTGGAGAGGGAGGAGGCACAGAATGTGACCACAATGTGTCTTGGACCAGGAGGAGTAGGTAGTGCCATTCTTCGTGGATCTTGGAGAGGGAGGAGGCACAGAATGTGACCACAATGTGTCTTGGACCAGGAGGATCTCAGGTAGGACTAACCGCTAGATCTTGGAGAGGCTATTGTCTGCCCATGTGGCGCCCCAATTAGTGACCGCACAAGAACAGTAAGGAATTTTTGTATGGATACTAGGGTACACAGTTGCCATTCCATAG
>refATBTC
TGGTCTAGAGACCAGGAGGAAGCTAGCACCATTGTGCCAAGGAATCTTGGAGAGGGAGGAGGCACAGAATGTGACCACAATGTGTCTTGGACCAGGAGGAGTAGGTAGTGCCATTCTTCGTGGATCTTGGAGAGGGAGGAGGCACAGAATGTGACCACAATGTGTCTTGGACCAGGAGGATCTCAGGTAGGACTAACCGCTAGATCTTGGAGAGGCTATTGTCTGCCCATGTGGCGCCCCAATTAGTGACCGCACAAGAACAGTAAGGAATTTCTGTATGGATACTAGGGTACACAGTTGCCATTCCATAG
>refATBTG
TGGTCTAGAGACCAGGAGGACCTATCCACTAGACGAGGTAATTGTCTTGGAGAGGGAGGAGGCACAGAATGTGACCACAATGTGTCTTGGACCAGGAGGAGTAGGTAGTGCCATTCTTCGTGGATCTTGGAGAGGGAGGAGGCACAGAATGTGACCACAATGTGTCTTGGACCAGGAGGATCTCAGGTAGGACTAACCGCTAGATCTTGGAGAGGCTATTGTCTGCCCATGTGGCGCCCCAATTAGTGACCGCACAAGAACAGTAAGGAATTTGTGTATGGATACTAGGGTACACAGTTGCCATTCCATAG
>refATBTT
TGGTCTAGAGACCAGGAGGAGGCACAGAATGTGACCACAATGTGTCTTGGAGAGGGAGGAGGCACAGAATGTGACCACAATGTGTCTTGGACCAGGAGGAGTAGGTAGTGCCATTCTTCGTGGATCTTGGAGAGGGAGGAGGCACAGAATGTGACCACAATGTGTCTTGGACCAGGAGGATCTCAGGTAGGACTAACCGCTAGATCTTGGAGAGGCTATTGTCTGCCCATGTGGCGCCCCAATTAGTGACCGCACAAGAACAGTAAGGAATTTTTGTATGGATACTAGGGTACACAGTTGCCATTCCATAG
>refATCAA
TGGTCTAGAGACCAGGAGGATCTCAGGTAGGACTAACCGCTAGATCTTGGAGAGGGAGGATCTCAGGTAGGACTAACCGCTAGATCTTGGACCAGGAGGAAGCTAGCACCATTGTGCCAAGGAATCTTGGAGAGGGAGGAGGCACAGAATGTGACCACAATGTGTCTTGGACCAGGAGGATCTCAGGTAGGACTAACCGCTAGATCTTGGAGAGGCTATTGTCTGCCCATGTGGCGCCCCAATTAGTGACCGCACAAGAACAGTAAGGAATCAATGTATGGATACTAGGGTACACAGTTGCCATTCCATAG
>refATCAB
TGGTCTAGAGACCAGGAGGAGTAGGTAGTGCCATTCTTCGTGGATCTTGGAGAGGGAGGATCTCAGGTAGGACTAACCGCTAGATCTTGGACCAGGAGGAAGCTAGCACCATTGTGCCAAGGAATCTTGGAGAGGGAGGAGGCACAGAATGTGACCACAATGTGTCTTGGACCAGGAGGATCTCAGGTAGGACTAACCGCTAGATCTTGGAGAGGCTATTGTCTGCCCATGTGGCGCCCCAATTAGTGACCGCACAAGAACAGTAAGGAATCATTGTATGGATACTAGGGTACACAGTTGCCATTCCATAG
>refATCAC
TGGTCTAGAGACCAGGAGGAAGCTAGCACCATTGTGCCAAGGAATCTTGGAGAGGGAGGATCTCAGGTAGGACTAACCGCTAGATCTTGGACCAGGAGGAAGCTAGCACCATTGTGCCAAGGAATCTTGGAGAGGGAGGAGGCACAGAATGTGACCACAATGTGTCTTGGACCAGGAGGATCTCAGGTAGGACTAACCGCTAGATCTTGGAGAGGCTATTGTCTGCCCATGTGGCGCCCCAATTAGTGACCGCACAAGAACAGTAAGGAATCACTGTATGGATACTAGGGTACACAGTTGCCATTCCATAG
>refATCAG
TGGTCTAGAGACCAGGAGGACCTATCCACTAGACGAGGTAATTGTCTTGGAGAGGGAGGATCTCAGGTAGGACTAACCGCTAGATCTTGGACCAGGAGGAAGCTAGCACCATTGTGCCAAGGAATCTTGGAGAGGGAGGAGGCACAGAATGTGACCACAATGTGTCTTGGACCAGGAGGATCTCAGGTAGGACTAACCGCTAGATCTTGGAGAGGCTATTGTCTGCCCATGTGGCGCCCCAATTAGTGACCGCACAAGAACAGTAAGGAATCAGTGTATGGATACTAGGGTACACAGTTGCCATTCCATAG
>refATCAT
TGGTCTAGAGACCAGGAGGAGGCACAGAATGTGACCACAATGTGTCTTGGAGAGGGAGGATCTCAGGTAGGACTAACCGCTAGATCTTGGACCAGGAGGAAGCTAGCACCATTGTGCCAAGGAATCTTGGAGAGGGAGGAGGCACAGAATGTGACCACAATGTGTCTTGGACCAGGAGGATCTCAGGTAGGACTAACCGCTAGATCTTGGAGAGGCTATTGTCTGCCCATGTGGCGCCCCAATTAGTGACCGCACAAGAACAGTAAGGAATCATTGTATGGATACTAGGGTACACAGTTGCCATTCCATAG
>refATCBA
TGGTCTAGAGACCAGGAGGATCTCAGGTAGGACTAACCGCTAGATCTTGGAGAGGGAGGAGTAGGTAGTGCCATTCTTCGTGGATCTTGGACCAGGAGGAAGCTAGCACCATTGTGCCAAGGAATCTTGGAGAGGGAGGAGGCACAGAATGTGACCACAATGTGTCTTGGACCAGGAGGATCTCAGGTAGGACTAACCGCTAGATCTTGGAGAGGCTATTGTCTGCCCATGTGGCGCCCCAATTAGTGACCGCACAAGAACAGTAAGGAATCTATGTATGGATACTAGGGTACACAGTTGCCATTCCATAG
>refATCBB
TGGTCTAGAGACCAGGAGGAGTAGGTAGTGCCATTCTTCGTGGATCTTGGAGAGGGAGGAGTAGGTAGTGCCATTCTTCGTGGATCTTGGACCAGGAGGAAGCTAGCACCATTGTGCCAAGGAATCTTGGAGAGGGAGGAGGCACAGAATGTGACCACAATGTGTCTTGGACCAGGAGGATCTCAGGTAGGACTAACCGCTAGATCTTGGAGAGGCTATTGTCTGCCCATGTGGCGCCCCAATTAGTGACCGCACAAGAACAGTAAGGAATCTTTGTATGGATACTAGGGTACACAGTTGCCATTCCATAG
>refATCBC
TGGTCTAGAGACCAGGAGGAAGCTAGCACCATTGTGCCAAGGAATCTTGGAGAGGGAGGAGTAGGTAGTGCCATTCTTCGTGGATCTTGGACCAGGAGGAAGCTAGCACCATTGTGCCAAGGAATCTTGGAGAGGGAGGAGGCACAGAATGTGACCACAATGTGTCTTGGACCAGGAGGATCTCAGGTAGGACTAACCGCTAGATCTTGGAGAGGCTATTGTCTGCCCATGTGGCGCCCCAATTAGTGACCGCACAAGAACAGTAAGGAATCTCTGTATGGATACTAGGGTACACAGTTGCCATTCCATAG
>refATCBG
TGGTCTAGAGACCAGGAGGACCTATCCACTAGACGAGGTAATTGTCTTGGAGAGGGAGGAGTAGGTAGTGCCATTCTTCGTGGATCTTGGACCAGGAGGAAGCTAGCACCATTGTGCCAAGGAATCTTGGAGAGGGAGGAGGCACAGAATGTGACCACAATGTGTCTTGGACCAGGAGGATCTCAGGTAGGACTAACCGCTAGATCTTGGAGAGGCTATTGTCTGCCCATGTGGCGCCCCAATTAGTGACCGCACAAGAACAGTAAGGAATCTGTGTATGGATACTAGGGTACACAGTTGCCATTCCATAG
>refATCBT
TGGTCTAGAGACCAGGAGGAGGCACAGAATGTGACCACAATGTGTCTTGGAGAGGGAGGAGTAGGTAGTGCCATTCTTCGTGGATCTTGGACCAGGAGGAAGCTAGCACCATTGTGCCAAGGAATCTTGGAGAGGGAGGAGGCACAGAATGTGACCACAATGTGTCTTGGACCAGGAGGATCTCAGGTAGGACTAACCGCTAGATCTTGGAGAGGCTATTGTCTGCCCATGTGGCGCCCCAATTAGTGACCGCACAAGAACAGTAAGGAATCTTTGTATGGATACTAGGGTACACAGTTGCCATTCCATAG
>refATCCA
TGGTCTAGAGACCAGGAGGATCTCAGGTAGGACTAACCGCTAGATCTTGGAGAGGGAGGAAGCTAGCACCATTGTGCCAAGGAATCTTGGACCAGGAGGAAGCTAGCACCATTGTGCCAAGGAATCTTGGAGAGGGAGGAGGCACAGAATGTGACCACAATGTGTCTTGGACCAGGAGGATCTCAGGTAGGACTAACCGCTAGATCTTGGAGAGGCTATTGTCTGCCCATGTGGCGCCCCAATTAGTGACCGCACAAGAACAGTAAGGAATCCATGTATGGATACTAGGGTACACAGTTGCCATTCCATAG
>refATCCB
TGGTCTAGAGACCAGGAGGAGTAGGTAGTGCCATTCTTCGTGGATCTTGGAGAGGGAGGAAGCTAGCACCATTGTGCCAAGGAATCTTGGACCAGGAGGAAGCTAGCACCATTGTGCCAAGGAATCTTGGAGAGGGAGGAGGCACAGAATGTGACCACAATGTGTCTTGGACCAGGAGGATCTCAGGTAGGACTAACCGCTAGATCTTGGAGAGGCTATTGTCTGCCCATGTGGCGCCCCAATTAGTGACCGCACAAGAACAGTAAGGAATCCTTGTATGGATACTAGGGTACACAGTTGCCATTCCATAG
>refATCCC
TGGTCTAGAGACCAGGAGGAAGCTAGCACCATTGTGCCAAGGAATCTTGGAGAGGGAGGAAGCTAGCACCATTGTGCCAAGGAATCTTGGACCAGGAGGAAGCTAGCACCATTGTGCCAAGGAATCTTGGAGAGGGAGGAGGCACAGAATGTGACCACAATGTGTCTTGGACCAGGAGGATCTCAGGTAGGACTAACCGCTAGATCTTGGAGAGGCTATTGTCTGCCCATGTGGCGCCCCAATTAGTGACCGCACAAGAACAGTAAGGAATCCCTGTATGGATACTAGGGTACACAGTTGCCATTCCATAG
>refATCCG
TGGTCTAGAGACCAGGAGGACCTATCCACTAGACGAGGTAATTGTCTTGGAGAGGGAGGAAGCTAGCACCATTGTGCCAAGGAATCTTGGACCAGGAGGAAGCTAGCACCATTGTGCCAAGGAATCTTGGAGAGGGAGGAGGCACAGAATGTGACCACAATGTGTCTTGGACCAGGAGGATCTCAGGTAGGACTAACCGCTAGATCTTGGAGAGGCTATTGTCTGCCCATGTGGCGCCCCAATTAGTGACCGCACAAGAACAGTAAGGAATCCGTGTATGGATACTAGGGTACACAGTTGCCATTCCATAG
>refATCCT
TGGTCTAGAGACCAGGAGGAGGCACAGAATGTGACCACAATGTGTCTTGGAGAGGGAGGAAGCTAGCACCATTGTGCCAAGGAATCTTGGACCAGGAGGAAGCTAGCACCATTGTGCCAAGGAATCTTGGAGAGGGAGGAGGCACAGAATGTGACCACAATGTGTCTTGGACCAGGAGGATCTCAGGTAGGACTAACCGCTAGATCTTGGAGAGGCTATTGTCTGCCCATGTGGCGCCCCAATTAGTGACCGCACAAGAACAGTAAGGAATCCTTGTATGGATACTAGGGTACACAGTTGCCATTCCATAG
>refATCGA
TGGTCTAGAGACCAGGAGGATCTCAGGTAGGACTAACCGCTAGATCTTGGAGAGGGAGGACCTATCCACTAGACGAGGTAATTGTCTTGGACCAGGAGGAAGCTAGCACCATTGTGCCAAGGAATCTTGGAGAGGGAGGAGGCACAGAATGTGACCACAATGTGTCTTGGACCAGGAGGATCTCAGGTAGGACTAACCGCTAGATCTTGGAGAGGCTATTGTCTGCCCATGTGGCGCCCCAATTAGTGACCGCACAAGAACAGTAAGGAATCGATGTATGGATACTAGGGTACACAGTTGCCATTCCATAG
>refATCGB
TGGTCTAGAGACCAGGAGGAGTAGGTAGTGCCATTCTTCGTGGATCTTGGAGAGGGAGGACCTATCCACTAGACGAGGTAATTGTCTTGGACCAGGAGGAAGCTAGCACCATTGTGCCAAGGAATCTTGGAGAGGGAGGAGGCACAGAATGTGACCACAATGTGTCTTGGACCAGGAGGATCTCAGGTAGGACTAACCGCTAGATCTTGGAGAGGCTATTGTCTGCCCATGTGGCGCCCCAATTAGTGACCGCACAAGAACAGTAAGGAATCGTTGTATGGATACTAGGGTACACAGTTGCCATTCCATAG
>refATCGC
TGGTCTAGAGACCAGGAGGAAGCTAGCACCATTGTGCCAAGGAATCTTGGAGAGGGAGGACCTATCCACTAGACGAGGTAATTGTCTTGGACCAGGAGGAAGCTAGCACCATTGTGCCAAGGAATCTTGGAGAGGGAGGAGGCACAGAATGTGACCACAATGTGTCTTGGACCAGGAGGATCTCAGGTAGGACTAACCGCTAGATCTTGGAGAGGCTATTGTCTGCCCATGTGGCGCCCCAATTAGTGACCGCACAAGAACAGTAAGGAATCGCTGTATGGATACTAGGGTACACAGTTGCCATTCCATAG
>refATCGG
TGGTCTAGAGACCAGGAGGACCTATCCACTAGACGAGGTAATTGTCTTGGAGAGGGAGGACCTATCCACTAGACGAGGTAATTGTCTTGGACCAGGAGGAAGCTAGCACCATTGTGCCAAGGAATCTTGGAGAGGGAGGAGGCACAGAATGTGACCACAATGTGTCTTGGACCAGGAGGATCTCAGGTAGGACTAACCGCTAGATCTTGGAGAGGCTATTGTCTGCCCATGTGGCGCCCCAATTAGTGACCGCACAAGAACAGTAAGGAATCGGTGTATGGATACTAGGGTACACAGTTGCCATTCCATAG
>refATCGT
TGGTCTAGAGACCAGGAGGAGGCACAGAATGTGACCACAATGTGTCTTGGAGAGGGAGGACCTATCCACTAGACGAGGTAATTGTCTTGGACCAGGAGGAAGCTAGCACCATTGTGCCAAGGAATCTTGGAGAGGGAGGAGGCACAGAATGTGACCACAATGTGTCTTGGACCAGGAGGATCTCAGGTAGGACTAACCGCTAGATCTTGGAGAGGCTATTGTCTGCCCATGTGGCGCCCCAATTAGTGACCGCACAAGAACAGTAAGGAATCGTTGTATGGATACTAGGGTACACAGTTGCCATTCCATAG
>refATCTA
TGGTCTAGAGACCAGGAGGATCTCAGGTAGGACTAACCGCTAGATCTTGGAGAGGGAGGAGGCACAGAATGTGACCACAATGTGTCTTGGACCAGGAGGAAGCTAGCACCATTGTGCCAAGGAATCTTGGAGAGGGAGGAGGCACAGAATGTGACCACAATGTGTCTTGGACCAGGAGGATCTCAGGTAGGACTAACCGCTAGATCTTGGAGAGGCTATTGTCTGCCCATGTGGCGCCCCAATTAGTGACCGCACAAGAACAGTAAGGAATCTATGTATGGATACTAGGGTACACAGTTGCCATTCCATAG
>refATCTB
TGGTCTAGAGACCAGGAGGAGTAGGTAGTGCCATTCTTCGTGGATCTTGGAGAGGGAGGAGGCACAGAATGTGACCACAATGTGTCTTGGACCAGGAGGAAGCTAGCACCATTGTGCCAAGGAATCTTGGAGAGGGAGGAGGCACAGAATGTGACCACAATGTGTCTTGGACCAGGAGGATCTCAGGTAGGACTAACCGCTAGATCTTGGAGAGGCTATTGTCTGCCCATGTGGCGCCCCAATTAGTGACCGCACAAGAACAGTAAGGAATCTTTGTATGGATACTAGGGTACACAGTTGCCATTCCATAG
>refATCTC
TGGTCTAGAGACCAGGAGGAAGCTAGCACCATTGTGCCAAGGAATCTTGGAGAGGGAGGAGGCACAGAATGTGACCACAATGTGTCTTGGACCAGGAGGAAGCTAGCACCATTGTGCCAAGGAATCTTGGAGAGGGAGGAGGCACAGAATGTGACCACAATGTGTCTTGGACCAGGAGGATCTCAGGTAGGACTAACCGCTAGATCTTGGAGAGGCTATTGTCTGCCCATGTGGCGCCCCAATTAGTGACCGCACAAGAACAGTAAGGAATCTCTGTATGGATACTAGGGTACACAGTTGCCATTCCATAG
>refATCTG
TGGTCTAGAGACCAGGAGGACCTATCCACTAGACGAGGTAATTGTCTTGGAGAGGGAGGAGGCACAGAATGTGACCACAATGTGTCTTGGACCAGGAGGAAGCTAGCACCATTGTGCCAAGGAATCTTGGAGAGGGAGGAGGCACAGAATGTGACCACAATGTGTCTTGGACCAGGAGGATCTCAGGTAGGACTAACCGCTAGATCTTGGAGAGGCTATTGTCTGCCCATGTGGCGCCCCAATTAGTGACCGCACAAGAACAGTAAGGAATCTGTGTATGGATACTAGGGTACACAGTTGCCATTCCATAG
>refATCTT
TGGTCTAGAGACCAGGAGGAGGCACAGAATGTGACCACAATGTGTCTTGGAGAGGGAGGAGGCACAGAATGTGACCACAATGTGTCTTGGACCAGGAGGAAGCTAGCACCATTGTGCCAAGGAATCTTGGAGAGGGAGGAGGCACAGAATGTGACCACAATGTGTCTTGGACCAGGAGGATCTCAGGTAGGACTAACCGCTAGATCTTGGAGAGGCTATTGTCTGCCCATGTGGCGCCCCAATTAGTGACCGCACAAGAACAGTAAGGAATCTTTGTATGGATACTAGGGTACACAGTTGCCATTCCATAG
>refATGAA
TGGTCTAGAGACCAGGAGGATCTCAGGTAGGACTAACCGCTAGATCTTGGAGAGGGAGGATCTCAGGTAGGACTAACCGCTAGATCTTGGACCAGGAGGACCTATCCACTAGACGAGGTAATTGTCTTGGAGAGGGAGGAGGCACAGAATGTGACCACAATGTGTCTTGGACCAGGAGGATCTCAGGTAGGACTAACCGCTAGATCTTGGAGAGGCTATTGTCTGCCCATGTGGCGCCCCAATTAGTGACCGCACAAGAACAGTAAGGAATGAATGTATGGATACTAGGGTACACAGTTGCCATTCCATAG
>refATGAB
TGGTCTAGAGACCAGGAGGAGTAGGTAGTGCCATTCTTCGTGGATCTTGGAGAGGGAGGATCTCAGGTAGGACTAACCGCTAGATCTTGGACCAGGAGGACCTATCCACTAGACGAGGTAATTGTCTTGGAGAGGGAGGAGGCACAGAATGTGACCACAATGTGTCTTGGACCAGGAGGATCTCAGGTAGGACTAACCGCTAGATCTTGGAGAGGCTATTGTCTGCCCATGTGGCGCCCCAATTAGTGACCGCACAAGAACAGTAAGGAATGATTGTATGGATACTAGGGTACACAGTTGCCATTCCATAG
>refATGAC
TGGTCTAGAGACCAGGAGGAAGCTAGCACCATTGTGCCAAGGAATCTTGGAGAGGGAGGATCTCAGGTAGGACTAACCGCTAGATCTTGGACCAGGAGGACCTATCCACTAGACGAGGTAATTGTCTTGGAGAGGGAGGAGGCACAGAATGTGACCACAATGTGTCTTGGACCAGGAGGATCTCAGGTAGGACTAACCGCTAGATCTTGGAGAGGCTATTGTCTGCCCATGTGGCGCCCCAATTAGTGACCGCACAAGAACAGTAAGGAATGACTGTATGGATACTAGGGTACACAGTTGCCATTCCATAG
>refATGAG
TGGTCTAGAGACCAGGAGGACCTATCCACTAGACGAGGTAATTGTCTTGGAGAGGGAGGATCTCAGGTAGGACTAACCGCTAGATCTTGGACCAGGAGGACCTATCCACTAGACGAGGTAATTGTCTTGGAGAGGGAGGAGGCACAGAATGTGACCACAATGTGTCTTGGACCAGGAGGATCTCAGGTAGGACTAACCGCTAGATCTTGGAGAGGCTATTGTCTGCCCATGTGGCGCCCCAATTAGTGACCGCACAAGAACAGTAAGGAATGAGTGTATGGATACTAGGGTACACAGTTGCCATTCCATAG
>refATGAT
TGGTCTAGAGACCAGGAGGAGGCACAGAATGTGACCACAATGTGTCTTGGAGAGGGAGGATCTCAGGTAGGACTAACCGCTAGATCTTGGACCAGGAGGACCTATCCACTAGACGAGGTAATTGTCTTGGAGAGGGAGGAGGCACAGAATGTGACCACAATGTGTCTTGGACCAGGAGGATCTCAGGTAGGACTAACCGCTAGATCTTGGAGAGGCTATTGTCTGCCCATGTGGCGCCCCAATTAGTGACCGCACAAGAACAGTAAGGAATGATTGTATGGATACTAGGGTACACAGTTGCCATTCCATAG
>refATGBA
TGGTCTAGAGACCAGGAGGATCTCAGGTAGGACTAACCGCTAGATCTTGGAGAGGGAGGAGTAGGTAGTGCCATTCTTCGTGGATCTTGGACCAGGAGGACCTATCCACTAGACGAGGTAATTGTCTTGGAGAGGGAGGAGGCACAGAATGTGACCACAATGTGTCTTGGACCAGGAGGATCTCAGGTAGGACTAACCGCTAGATCTTGGAGAGGCTATTGTCTGCCCATGTGGCGCCCCAATTAGTGACCGCACAAGAACAGTAAGGAATGTATGTATGGATACTAGGGTACACAGTTGCCATTCCATAG
>refATGBB
TGGTCTAGAGACCAGGAGGAGTAGGTAGTGCCATTCTTCGTGGATCTTGGAGAGGGAGGAGTAGGTAGTGCCATTCTTCGTGGATCTTGGACCAGGAGGACCTATCCACTAGACGAGGTAATTGTCTTGGAGAGGGAGGAGGCACAGAATGTGACCACAATGTGTCTTGGACCAGGAGGATCTCAGGTAGGACTAACCGCTAGATCTTGGAGAGGCTATTGTCTGCCCATGTGGCGCCCCAATTAGTGACCGCACAAGAACAGTAAGGAATGTTTGTATGGATACTAGGGTACACAGTTGCCATTCCATAG
>refATGBC
TGGTCTAGAGACCAGGAGGAAGCTAGCACCATTGTGCCAAGGAATCTTGGAGAGGGAGGAGTAGGTAGTGCCATTCTTCGTGGATCTTGGACCAGGAGGACCTATCCACTAGACGAGGTAATTGTCTTGGAGAGGGAGGAGGCACAGAATGTGACCACAATGTGTCTTGGACCAGGAGGATCTCAGGTAGGACTAACCGCTAGATCTTGGAGAGGCTATTGTCTGCCCATGTGGCGCCCCAATTAGTGACCGCACAAGAACAGTAAGGAATGTCTGTATGGATACTAGGGTACACAGTTGCCATTCCATAG
>refATGBG
TGGTCTAGAGACCAGGAGGACCTATCCACTAGACGAGGTAATTGTCTTGGAGAGGGAGGAGTAGGTAGTGCCATTCTTCGTGGATCTTGGACCAGGAGGACCTATCCACTAGACGAGGTAATTGTCTTGGAGAGGGAGGAGGCACAGAATGTGACCACAATGTGTCTTGGACCAGGAGGATCTCAGGTAGGACTAACCGCTAGATCTTGGAGAGGCTATTGTCTGCCCATGTGGCGCCCCAATTAGTGACCGCACAAGAACAGTAAGGAATGTGTGTATGGATACTAGGGTACACAGTTGCCATTCCATAG
>refATGBT
TGGTCTAGAGACCAGGAGGAGGCACAGAATGTGACCACAATGTGTCTTGGAGAGGGAGGAGTAGGTAGTGCCATTCTTCGTGGATCTTGGACCAGGAGGACCTATCCACTAGACGAGGTAATTGTCTTGGAGAGGGAGGAGGCACAGAATGTGACCACAATGTGTCTTGGACCAGGAGGATCTCAGGTAGGACTAACCGCTAGATCTTGGAGAGGCTATTGTCTGCCCATGTGGCGCCCCAATTAGTGACCGCACAAGAACAGTAAGGAATGTTTGTATGGATACTAGGGTACACAGTTGCCATTCCATAG
>refATGCA
TGGTCTAGAGACCAGGAGGATCTCAGGTAGGACTAACCGCTAGATCTTGGAGAGGGAGGAAGCTAGCACCATTGTGCCAAGGAATCTTGGACCAGGAGGACCTATCCACTAGACGAGGTAATTGTCTTGGAGAGGGAGGAGGCACAGAATGTGACCACAATGTGTCTTGGACCAGGAGGATCTCAGGTAGGACTAACCGCTAGATCTTGGAGAGGCTATTGTCTGCCCATGTGGCGCCCCAATTAGTGACCGCACAAGAACAGTAAGGAATGCATGTATGGATACTAGGGTACACAGTTGCCATTCCATAG
>refATGCB
TGGTCTAGAGACCAGGAGGAGTAGGTAGTGCCATTCTTCGTGGATCTTGGAGAGGGAGGAAGCTAGCACCATTGTGCCAAGGAATCTTGGACCAGGAGGACCTATCCACTAGACGAGGTAATTGTCTTGGAGAGGGAGGAGGCACAGAATGTGACCACAATGTGTCTTGGACCAGGAGGATCTCAGGTAGGACTAACCGCTAGATCTTGGAGAGGCTATTGTCTGCCCATGTGGCGCCCCAATTAGTGACCGCACAAGAACAGTAAGGAATGCTTGTATGGATACTAGGGTACACAGTTGCCATTCCATAG
>refATGCC
TGGTCTAGAGACCAGGAGGAAGCTAGCACCATTGTGCCAAGGAATCTTGGAGAGGGAGGAAGCTAGCACCATTGTGCCAAGGAATCTTGGACCAGGAGGACCTATCCACTAGACGAGGTAATTGTCTTGGAGAGGGAGGAGGCACAGAATGTGACCACAATGTGTCTTGGACCAGGAGGATCTCAGGTAGGACTAACCGCTAGATCTTGGAGAGGCTATTGTCTGCCCATGTGGCGCCCCAATTAGTGACCGCACAAGAACAGTAAGGAATGCCTGTATGGATACTAGGGTACACAGTTGCCATTCCATAG
>refATGCG
TGGTCTAGAGACCAGGAGGACCTATCCACTAGACGAGGTAATTGTCTTGGAGAGGGAGGAAGCTAGCACCATTGTGCCAAGGAATCTTGGACCAGGAGGACCTATCCACTAGACGAGGTAATTGTCTTGGAGAGGGAGGAGGCACAGAATGTGACCACAATGTGTCTTGGACCAGGAGGATCTCAGGTAGGACTAACCGCTAGATCTTGGAGAGGCTATTGTCTGCCCATGTGGCGCCCCAATTAGTGACCGCACAAGAACAGTAAGGAATGCGTGTATGGATACTAGGGTACACAGTTGCCATTCCATAG
>refATGCT
TGGTCTAGAGACCAGGAGGAGGCACAGAATGTGACCACAATGTGTCTTGGAGAGGGAGGAAGCTAGCACCATTGTGCCAAGGAATCTTGGACCAGGAGGACCTATCCACTAGACGAGGTAATTGTCTTGGAGAGGGAGGAGGCACAGAATGTGACCACAATGTGTCTTGGACCAGGAGGATCTCAGGTAGGACTAACCGCTAGATCTTGGAGAGGCTATTGTCTGCCCATGTGGCGCCCCAATTAGTGACCGCACAAGAACAGTAAGGAATGCTTGTATGGATACTAGGGTACACAGTTGCCATTCCATAG
>refATGGA
TGGTCTAGAGACCAGGAGGATCTCAGGTAGGACTAACCGCTAGATCTTGGAGAGGGAGGACCTATCCACTAGACGAGGTAATTGTCTTGGACCAGGAGGACCTATCCACTAGACGAGGTAATTGTCTTGGAGAGGGAGGAGGCACAGAATGTGACCACAATGTGTCTTGGACCAGGAGGATCTCAGGTAGGACTAACCGCTAGATCTTGGAGAGGCTATTGTCTGCCCATGTGGCGCCCCAATTAGTGACCGCACAAGAACAGTAAGGAATGGATGTATGGATACTAGGGTACACAGTTGCCATTCCATAG
>refATGGB
TGGTCTAGAGACCAGGAGGAGTAGGTAGTGCCATTCTTCGTGGATCTTGGAGAGGGAGGACCTATCCACTAGACGAGGTAATTGTCTTGGACCAGGAGGACCTATCCACTAGACGAGGTAATTGTCTTGGAGAGGGAGGAGGCACAGAATGTGACCACAATGTGTCTTGGACCAGGAGGATCTCAGGTAGGACTAACCGCTAGATCTTGGAGAGGCTATTGTCTGCCCATGTGGCGCCCCAATTAGTGACCGCACAAGAACAGTAAGGAATGGTTGTATGGATACTAGGGTACACAGTTGCCATTCCATAG
>refATGGC
TGGTCTAGAGACCAGGAGGAAGCTAGCACCATTGTGCCAAGGAATCTTGGAGAGGGAGGACCTATCCACTAGACGAGGTAATTGTCTTGGACCAGGAGGACCTATCCACTAGACGAGGTAATTGTCTTGGAGAGGGAGGAGGCACAGAATGTGACCACAATGTGTCTTGGACCAGGAGGATCTCAGGTAGGACTAACCGCTAGATCTTGGAGAGGCTATTGTCTGCCCATGTGGCGCCCCAATTAGTGACCGCACAAGAACAGTAAGGAATGGCTGTATGGATACTAGGGTACACAGTTGCCATTCCATAG
>refATGGG
TGGTCTAGAGACCAGGAGGACCTATCCACTAGACGAGGTAATTGTCTTGGAGAGGGAGGACCTATCCACTAGACGAGGTAATTGTCTTGGACCAGGAGGACCTATCCACTAGACGAGGTAATTGTCTTGGAGAGGGAGGAGGCACAGAATGTGACCACAATGTGTCTTGGACCAGGAGGATCTCAGGTAGGACTAACCGCTAGATCTTGGAGAGGCTATTGTCTGCCCATGTGGCGCCCCAATTAGTGACCGCACAAGAACAGTAAGGAATGGGTGTATGGATACTAGGGTACACAGTTGCCATTCCATAG
>refATGGT
TGGTCTAGAGACCAGGAGGAGGCACAGAATGTGACCACAATGTGTCTTGGAGAGGGAGGACCTATCCACTAGACGAGGTAATTGTCTTGGACCAGGAGGACCTATCCACTAGACGAGGTAATTGTCTTGGAGAGGGAGGAGGCACAGAATGTGACCACAATGTGTCTTGGACCAGGAGGATCTCAGGTAGGACTAACCGCTAGATCTTGGAGAGGCTATTGTCTGCCCATGTGGCGCCCCAATTAGTGACCGCACAAGAACAGTAAGGAATGGTTGTATGGATACTAGGGTACACAGTTGCCATTCCATAG
>refATGTA
TGGTCTAGAGACCAGGAGGATCTCAGGTAGGACTAACCGCTAGATCTTGGAGAGGGAGGAGGCACAGAATGTGACCACAATGTGTCTTGGACCAGGAGGACCTATCCACTAGACGAGGTAATTGTCTTGGAGAGGGAGGAGGCACAGAATGTGACCACAATGTGTCTTGGACCAGGAGGATCTCAGGTAGGACTAACCGCTAGATCTTGGAGAGGCTATTGTCTGCCCATGTGGCGCCCCAATTAGTGACCGCACAAGAACAGTAAGGAATGTATGTATGGATACTAGGGTACACAGTTGCCATTCCATAG
>refATGTB
TGGTCTAGAGACCAGGAGGAGTAGGTAGTGCCATTCTTCGTGGATCTTGGAGAGGGAGGAGGCACAGAATGTGACCACAATGTGTCTTGGACCAGGAGGACCTATCCACTAGACGAGGTAATTGTCTTGGAGAGGGAGGAGGCACAGAATGTGACCACAATGTGTCTTGGACCAGGAGGATCTCAGGTAGGACTAACCGCTAGATCTTGGAGAGGCTATTGTCTGCCCATGTGGCGCCCCAATTAGTGACCGCACAAGAACAGTAAGGAATGTTTGTATGGATACTAGGGTACACAGTTGCCATTCCATAG
>refATGTC
TGGTCTAGAGACCAGGAGGAAGCTAGCACCATTGTGCCAAGGAATCTTGGAGAGGGAGGAGGCACAGAATGTGACCACAATGTGTCTTGGACCAGGAGGACCTATCCACTAGACGAGGTAATTGTCTTGGAGAGGGAGGAGGCACAGAATGTGACCACAATGTGTCTTGGACCAGGAGGATCTCAGGTAGGACTAACCGCTAGATCTTGGAGAGGCTATTGTCTGCCCATGTGGCGCCCCAATTAGTGACCGCACAAGAACAGTAAGGAATGTCTGTATGGATACTAGGGTACACAGTTGCCATTCCATAG
>refATGTG
TGGTCTAGAGACCAGGAGGACCTATCCACTAGACGAGGTAATTGTCTTGGAGAGGGAGGAGGCACAGAATGTGACCACAATGTGTCTTGGACCAGGAGGACCTATCCACTAGACGAGGTAATTGTCTTGGAGAGGGAGGAGGCACAGAATGTGACCACAATGTGTCTTGGACCAGGAGGATCTCAGGTAGGACTAACCGCTAGATCTTGGAGAGGCTATTGTCTGCCCATGTGGCGCCCCAATTAGTGACCGCACAAGAACAGTAAGGAATGTGTGTATGGATACTAGGGTACACAGTTGCCATTCCATAG
>refATGTT
TGGTCTAGAGACCAGGAGGAGGCACAGAATGTGACCACAATGTGTCTTGGAGAGGGAGGAGGCACAGAATGTGACCACAATGTGTCTTGGACCAGGAGGACCTATCCACTAGACGAGGTAATTGTCTTGGAGAGGGAGGAGGCACAGAATGTGACCACAATGTGTCTTGGACCAGGAGGATCTCAGGTAGGACTAACCGCTAGATCTTGGAGAGGCTATTGTCTGCCCATGTGGCGCCCCAATTAGTGACCGCACAAGAACAGTAAGGAATGTTTGTATGGATACTAGGGTACACAGTTGCCATTCCATAG
>refATTAA
TGGTCTAGAGACCAGGAGGATCTCAGGTAGGACTAACCGCTAGATCTTGGAGAGGGAGGATCTCAGGTAGGACTAACCGCTAGATCTTGGACCAGGAGGAGGCACAGAATGTGACCACAATGTGTCTTGGAGAGGGAGGAGGCACAGAATGTGACCACAATGTGTCTTGGACCAGGAGGATCTCAGGTAGGACTAACCGCTAGATCTTGGAGAGGCTATTGTCTGCCCATGTGGCGCCCCAATTAGTGACCGCACAAGAACAGTAAGGAATTAATGTATGGATACTAGGGTACACAGTTGCCATTCCATAG
>refATTAB
TGGTCTAGAGACCAGGAGGAGTAGGTAGTGCCATTCTTCGTGGATCTTGGAGAGGGAGGATCTCAGGTAGGACTAACCGCTAGATCTTGGACCAGGAGGAGGCACAGAATGTGACCACAATGTGTCTTGGAGAGGGAGGAGGCACAGAATGTGACCACAATGTGTCTTGGACCAGGAGGATCTCAGGTAGGACTAACCGCTAGATCTTGGAGAGGCTATTGTCTGCCCATGTGGCGCCCCAATTAGTGACCGCACAAGAACAGTAAGGAATTATTGTATGGATACTAGGGTACACAGTTGCCATTCCATAG
>refATTAC
TGGTCTAGAGACCAGGAGGAAGCTAGCACCATTGTGCCAAGGAATCTTGGAGAGGGAGGATCTCAGGTAGGACTAACCGCTAGATCTTGGACCAGGAGGAGGCACAGAATGTGACCACAATGTGTCTTGGAGAGGGAGGAGGCACAGAATGTGACCACAATGTGTCTTGGACCAGGAGGATCTCAGGTAGGACTAACCGCTAGATCTTGGAGAGGCTATTGTCTGCCCATGTGGCGCCCCAATTAGTGACCGCACAAGAACAGTAAGGAATTACTGTATGGATACTAGGGTACACAGTTGCCATTCCATAG
>refATTAG
TGGTCTAGAGACCAGGAGGACCTATCCACTAGACGAGGTAATTGTCTTGGAGAGGGAGGATCTCAGGTAGGACTAACCGCTAGATCTTGGACCAGGAGGAGGCACAGAATGTGACCACAATGTGTCTTGGAGAGGGAGGAGGCACAGAATGTGACCACAATGTGTCTTGGACCAGGAGGATCTCAGGTAGGACTAACCGCTAGATCTTGGAGAGGCTATTGTCTGCCCATGTGGCGCCCCAATTAGTGACCGCACAAGAACAGTAAGGAATTAGTGTATGGATACTAGGGTACACAGTTGCCATTCCATAG
>refATTAT
TGGTCTAGAGACCAGGAGGAGGCACAGAATGTGACCACAATGTGTCTTGGAGAGGGAGGATCTCAGGTAGGACTAACCGCTAGATCTTGGACCAGGAGGAGGCACAGAATGTGACCACAATGTGTCTTGGAGAGGGAGGAGGCACAGAATGTGACCACAATGTGTCTTGGACCAGGAGGATCTCAGGTAGGACTAACCGCTAGATCTTGGAGAGGCTATTGTCTGCCCATGTGGCGCCCCAATTAGTGACCGCACAAGAACAGTAAGGAATTATTGTATGGATACTAGGGTACACAGTTGCCATTCCATAG
>refATTBA
TGGTCTAGAGACCAGGAGGATCTCAGGTAGGACTAACCGCTAGATCTTGGAGAGGGAGGAGTAGGTAGTGCCATTCTTCGTGGATCTTGGACCAGGAGGAGGCACAGAATGTGACCACAATGTGTCTTGGAGAGGGAGGAGGCACAGAATGTGACCACAATGTGTCTTGGACCAGGAGGATCTCAGGTAGGACTAACCGCTAGATCTTGGAGAGGCTATTGTCTGCCCATGTGGCGCCCCAATTAGTGACCGCACAAGAACAGTAAGGAATTTATGTATGGATACTAGGGTACACAGTTGCCATTCCATAG
>refATTBB
TGGTCTAGAGACCAGGAGGAGTAGGTAGTGCCATTCTTCGTGGATCTTGGAGAGGGAGGAGTAGGTAGTGCCATTCTTCGTGGATCTTGGACCAGGAGGAGGCACAGAATGTGACCACAATGTGTCTTGGAGAGGGAGGAGGCACAGAATGTGACCACAATGTGTCTTGGACCAGGAGGATCTCAGGTAGGACTAACCGCTAGATCTTGGAGAGGCTATTGTCTGCCCATGTGGCGCCCCAATTAGTGACCGCACAAGAACAGTAAGGAATTTTTGTATGGATACTAGGGTACACAGTTGCCATTCCATAG
>refATTBC
TGGTCTAGAGACCAGGAGGAAGCTAGCACCATTGTGCCAAGGAATCTTGGAGAGGGAGGAGTAGGTAGTGCCATTCTTCGTGGATCTTGGACCAGGAGGAGGCACAGAATGTGACCACAATGTGTCTTGGAGAGGGAGGAGGCACAGAATGTGACCACAATGTGTCTTGGACCAGGAGGATCTCAGGTAGGACTAACCGCTAGATCTTGGAGAGGCTATTGTCTGCCCATGTGGCGCCCCAATTAGTGACCGCACAAGAACAGTAAGGAATTTCTGTATGGATACTAGGGTACACAGTTGCCATTCCATAG
>refATTBG
TGGTCTAGAGACCAGGAGGACCTATCCACTAGACGAGGTAATTGTCTTGGAGAGGGAGGAGTAGGTAGTGCCATTCTTCGTGGATCTTGGACCAGGAGGAGGCACAGAATGTGACCACAATGTGTCTTGGAGAGGGAGGAGGCACAGAATGTGACCACAATGTGTCTTGGACCAGGAGGATCTCAGGTAGGACTAACCGCTAGATCTTGGAGAGGCTATTGTCTGCCCATGTGGCGCCCCAATTAGTGACCGCACAAGAACAGTAAGGAATTTGTGTATGGATACTAGGGTACACAGTTGCCATTCCATAG
>refATTBT
TGGTCTAGAGACCAGGAGGAGGCACAGAATGTGACCACAATGTGTCTTGGAGAGGGAGGAGTAGGTAGTGCCATTCTTCGTGGATCTTGGACCAGGAGGAGGCACAGAATGTGACCACAATGTGTCTTGGAGAGGGAGGAGGCACAGAATGTGACCACAATGTGTCTTGGACCAGGAGGATCTCAGGTAGGACTAACCGCTAGATCTTGGAGAGGCTATTGTCTGCCCATGTGGCGCCCCAATTAGTGACCGCACAAGAACAGTAAGGAATTTTTGTATGGATACTAGGGTACACAGTTGCCATTCCATAG
>refATTCA
TGGTCTAGAGACCAGGAGGATCTCAGGTAGGACTAACCGCTAGATCTTGGAGAGGGAGGAAGCTAGCACCATTGTGCCAAGGAATCTTGGACCAGGAGGAGGCACAGAATGTGACCACAATGTGTCTTGGAGAGGGAGGAGGCACAGAATGTGACCACAATGTGTCTTGGACCAGGAGGATCTCAGGTAGGACTAACCGCTAGATCTTGGAGAGGCTATTGTCTGCCCATGTGGCGCCCCAATTAGTGACCGCACAAGAACAGTAAGGAATTCATGTATGGATACTAGGGTACACAGTTGCCATTCCATAG
>refATTCB
TGGTCTAGAGACCAGGAGGAGTAGGTAGTGCCATTCTTCGTGGATCTTGGAGAGGGAGGAAGCTAGCACCATTGTGCCAAGGAATCTTGGACCAGGAGGAGGCACAGAATGTGACCACAATGTGTCTTGGAGAGGGAGGAGGCACAGAATGTGACCACAATGTGTCTTGGACCAGGAGGATCTCAGGTAGGACTAACCGCTAGATCTTGGAGAGGCTATTGTCTGCCCATGTGGCGCCCCAATTAGTGACCGCACAAGAACAGTAAGGAATTCTTGTATGGATACTAGGGTACACAGTTGCCATTCCATAG
>refATTCC
TGGTCTAGAGACCAGGAGGAAGCTAGCACCATTGTGCCAAGGAATCTTGGAGAGGGAGGAAGCTAGCACCATTGTGCCAAGGAATCTTGGACCAGGAGGAGGCACAGAATGTGACCACAATGTGTCTTGGAGAGGGAGGAGGCACAGAATGTGACCACAATGTGTCTTGGACCAGGAGGATCTCAGGTAGGACTAACCGCTAGATCTTGGAGAGGCTATTGTCTGCCCATGTGGCGCCCCAATTAGTGACCGCACAAGAACAGTAAGGAATTCCTGTATGGATACTAGGGTACACAGTTGCCATTCCATAG
>refATTCG
TGGTCTAGAGACCAGGAGGACCTATCCACTAGACGAGGTAATTGTCTTGGAGAGGGAGGAAGCTAGCACCATTGTGCCAAGGAATCTTGGACCAGGAGGAGGCACAGAATGTGACCACAATGTGTCTTGGAGAGGGAGGAGGCACAGAATGTGACCACAATGTGTCTTGGACCAGGAGGATCTCAGGTAGGACTAACCGCTAGATCTTGGAGAGGCTATTGTCTGCCCATGTGGCGCCCCAATTAGTGACCGCACAAGAACAGTAAGGAATTCGTGTATGGATACTAGGGTACACAGTTGCCATTCCATAG
>refATTCT
TGGTCTAGAGACCAGGAGGAGGCACAGAATGTGACCACAATGTGTCTTGGAGAGGGAGGAAGCTAGCACCATTGTGCCAAGGAATCTTGGACCAGGAGGAGGCACAGAATGTGACCACAATGTGTCTTGGAGAGGGAGGAGGCACAGAATGTGACCACAATGTGTCTTGGACCAGGAGGATCTCAGGTAGGACTAACCGCTAGATCTTGGAGAGGCTATTGTCTGCCCATGTGGCGCCCCAATTAGTGACCGCACAAGAACAGTAAGGAATTCTTGTATGGATACTAGGGTACACAGTTGCCATTCCATAG
>refATTGA
TGGTCTAGAGACCAGGAGGATCTCAGGTAGGACTAACCGCTAGATCTTGGAGAGGGAGGACCTATCCACTAGACGAGGTAATTGTCTTGGACCAGGAGGAGGCACAGAATGTGACCACAATGTGTCTTGGAGAGGGAGGAGGCACAGAATGTGACCACAATGTGTCTTGGACCAGGAGGATCTCAGGTAGGACTAACCGCTAGATCTTGGAGAGGCTATTGTCTGCCCATGTGGCGCCCCAATTAGTGACCGCACAAGAACAGTAAGGAATTGATGTATGGATACTAGGGTACACAGTTGCCATTCCATAG
>refATTGB
TGGTCTAGAGACCAGGAGGAGTAGGTAGTGCCATTCTTCGTGGATCTTGGAGAGGGAGGACCTATCCACTAGACGAGGTAATTGTCTTGGACCAGGAGGAGGCACAGAATGTGACCACAATGTGTCTTGGAGAGGGAGGAGGCACAGAATGTGACCACAATGTGTCTTGGACCAGGAGGATCTCAGGTAGGACTAACCGCTAGATCTTGGAGAGGCTATTGTCTGCCCATGTGGCGCCCCAATTAGTGACCGCACAAGAACAGTAAGGAATTGTTGTATGGATACTAGGGTACACAGTTGCCATTCCATAG
>refATTGC
TGGTCTAGAGACCAGGAGGAAGCTAGCACCATTGTGCCAAGGAATCTTGGAGAGGGAGGACCTATCCACTAGACGAGGTAATTGTCTTGGACCAGGAGGAGGCACAGAATGTGACCACAATGTGTCTTGGAGAGGGAGGAGGCACAGAATGTGACCACAATGTGTCTTGGACCAGGAGGATCTCAGGTAGGACTAACCGCTAGATCTTGGAGAGGCTATTGTCTGCCCATGTGGCGCCCCAATTAGTGACCGCACAAGAACAGTAAGGAATTGCTGTATGGATACTAGGGTACACAGTTGCCATTCCATAG
>refATTGG
TGGTCTAGAGACCAGGAGGACCTATCCACTAGACGAGGTAATTGTCTTGGAGAGGGAGGACCTATCCACTAGACGAGGTAATTGTCTTGGACCAGGAGGAGGCACAGAATGTGACCACAATGTGTCTTGGAGAGGGAGGAGGCACAGAATGTGACCACAATGTGTCTTGGACCAGGAGGATCTCAGGTAGGACTAACCGCTAGATCTTGGAGAGGCTATTGTCTGCCCATGTGGCGCCCCAATTAGTGACCGCACAAGAACAGTAAGGAATTGGTGTATGGATACTAGGGTACACAGTTGCCATTCCATAG
>refATTGT
TGGTCTAGAGACCAGGAGGAGGCACAGAATGTGACCACAATGTGTCTTGGAGAGGGAGGACCTATCCACTAGACGAGGTAATTGTCTTGGACCAGGAGGAGGCACAGAATGTGACCACAATGTGTCTTGGAGAGGGAGGAGGCACAGAATGTGACCACAATGTGTCTTGGACCAGGAGGATCTCAGGTAGGACTAACCGCTAGATCTTGGAGAGGCTATTGTCTGCCCATGTGGCGCCCCAATTAGTGACCGCACAAGAACAGTAAGGAATTGTTGTATGGATACTAGGGTACACAGTTGCCATTCCATAG
>refATTTA
TGGTCTAGAGACCAGGAGGATCTCAGGTAGGACTAACCGCTAGATCTTGGAGAGGGAGGAGGCACAGAATGTGACCACAATGTGTCTTGGACCAGGAGGAGGCACAGAATGTGACCACAATGTGTCTTGGAGAGGGAGGAGGCACAGAATGTGACCACAATGTGTCTTGGACCAGGAGGATCTCAGGTAGGACTAACCGCTAGATCTTGGAGAGGCTATTGTCTGCCCATGTGGCGCCCCAATTAGTGACCGCACAAGAACAGTAAGGAATTTATGTATGGATACTAGGGTACACAGTTGCCATTCCATAG
>refATTTB
TGGTCTAGAGACCAGGAGGAGTAGGTAGTGCCATTCTTCGTGGATCTTGGAGAGGGAGGAGGCACAGAATGTGACCACAATGTGTCTTGGACCAGGAGGAGGCACAGAATGTGACCACAATGTGTCTTGGAGAGGGAGGAGGCACAGAATGTGACCACAATGTGTCTTGGACCAGGAGGATCTCAGGTAGGACTAACCGCTAGATCTTGGAGAGGCTATTGTCTGCCCATGTGGCGCCCCAATTAGTGACCGCACAAGAACAGTAAGGAATTTTTGTATGGATACTAGGGTACACAGTTGCCATTCCATAG
>refATTTC
TGGTCTAGAGACCAGGAGGAAGCTAGCACCATTGTGCCAAGGAATCTTGGAGAGGGAGGAGGCACAGAATGTGACCACAATGTGTCTTGGACCAGGAGGAGGCACAGAATGTGACCACAATGTGTCTTGGAGAGGGAGGAGGCACAGAATGTGACCACAATGTGTCTTGGACCAGGAGGATCTCAGGTAGGACTAACCGCTAGATCTTGGAGAGGCTATTGTCTGCCCATGTGGCGCCCCAATTAGTGACCGCACAAGAACAGTAAGGAATTTCTGTATGGATACTAGGGTACACAGTTGCCATTCCATAG
>refATTTG
TGGTCTAGAGACCAGGAGGACCTATCCACTAGACGAGGTAATTGTCTTGGAGAGGGAGGAGGCACAGAATGTGACCACAATGTGTCTTGGACCAGGAGGAGGCACAGAATGTGACCACAATGTGTCTTGGAGAGGGAGGAGGCACAGAATGTGACCACAATGTGTCTTGGACCAGGAGGATCTCAGGTAGGACTAACCGCTAGATCTTGGAGAGGCTATTGTCTGCCCATGTGGCGCCCCAATTAGTGACCGCACAAGAACAGTAAGGAATTTGTGTATGGATACTAGGGTACACAGTTGCCATTCCATAG
>refATTTT
TGGTCTAGAGACCAGGAGGAGGCACAGAATGTGACCACAATGTGTCTTGGAGAGGGAGGAGGCACAGAATGTGACCACAATGTGTCTTGGACCAGGAGGAGGCACAGAATGTGACCACAATGTGTCTTGGAGAGGGAGGAGGCACAGAATGTGACCACAATGTGTCTTGGACCAGGAGGATCTCAGGTAGGACTAACCGCTAGATCTTGGAGAGGCTATTGTCTGCCCATGTGGCGCCCCAATTAGTGACCGCACAAGAACAGTAAGGAATTTTTGTATGGATACTAGGGTACACAGTTGCCATTCCATAG
>refBAAAA
TGGTCTAGAGACCAGGAGGATCTCAGGTAGGACTAACCGCTAGATCTTGGAGAGGGAGGATCTCAGGTAGGACTAACCGCTAGATCTTGGACCAGGAGGATCTCAGGTAGGACTAACCGCTAGATCTTGGAGAGGGAGGATCTCAGGTAGGACTAACCGCTAGATCTTGGACCAGGAGGAGTAGGTAGTGCCATTCTTCGTGGATCTTGGAGAGGCTATTGTCTGCCCATGTGGCGCCCCAATTAGTGACCGCACAAGAACAGTAAGGATAAAATGTATGGATACTAGGGTACACAGTTGCCATTCCATAG
>refBAAAB
TGGTCTAGAGACCAGGAGGAGTAGGTAGTGCCATTCTTCGTGGATCTTGGAGAGGGAGGATCTCAGGTAGGACTAACCGCTAGATCTTGGACCAGGAGGATCTCAGGTAGGACTAACCGCTAGATCTTGGAGAGGGAGGATCTCAGGTAGGACTAACCGCTAGATCTTGGACCAGGAGGAGTAGGTAGTGCCATTCTTCGTGGATCTTGGAGAGGCTATTGTCTGCCCATGTGGCGCCCCAATTAGTGACCGCACAAGAACAGTAAGGATAAATTGTATGGATACTAGGGTACACAGTTGCCATTCCATAG
>refBAAAC
TGGTCTAGAGACCAGGAGGAAGCTAGCACCATTGTGCCAAGGAATCTTGGAGAGGGAGGATCTCAGGTAGGACTAACCGCTAGATCTTGGACCAGGAGGATCTCAGGTAGGACTAACCGCTAGATCTTGGAGAGGGAGGATCTCAGGTAGGACTAACCGCTAGATCTTGGACCAGGAGGAGTAGGTAGTGCCATTCTTCGTGGATCTTGGAGAGGCTATTGTCTGCCCATGTGGCGCCCCAATTAGTGACCGCACAAGAACAGTAAGGATAAACTGTATGGATACTAGGGTACACAGTTGCCATTCCATAG
>refBAAAG
TGGTCTAGAGACCAGGAGGACCTATCCACTAGACGAGGTAATTGTCTTGGAGAGGGAGGATCTCAGGTAGGACTAACCGCTAGATCTTGGACCAGGAGGATCTCAGGTAGGACTAACCGCTAGATCTTGGAGAGGGAGGATCTCAGGTAGGACTAACCGCTAGATCTTGGACCAGGAGGAGTAGGTAGTGCCATTCTTCGTGGATCTTGGAGAGGCTATTGTCTGCCCATGTGGCGCCCCAATTAGTGACCGCACAAGAACAGTAAGGATAAAGTGTATGGATACTAGGGTACACAGTTGCCATTCCATAG
>refBAAAT
TGGTCTAGAGACCAGGAGGAGGCACAGAATGTGACCACAATGTGTCTTGGAGAGGGAGGATCTCAGGTAGGACTAACCGCTAGATCTTGGACCAGGAGGATCTCAGGTAGGACTAACCGCTAGATCTTGGAGAGGGAGGATCTCAGGTAGGACTAACCGCTAGATCTTGGACCAGGAGGAGTAGGTAGTGCCATTCTTCGTGGATCTTGGAGAGGCTATTGTCTGCCCATGTGGCGCCCCAATTAGTGACCGCACAAGAACAGTAAGGATAAATTGTATGGATACTAGGGTACACAGTTGCCATTCCATAG
>refBAABA
TGGTCTAGAGACCAGGAGGATCTCAGGTAGGACTAACCGCTAGATCTTGGAGAGGGAGGAGTAGGTAGTGCCATTCTTCGTGGATCTTGGACCAGGAGGATCTCAGGTAGGACTAACCGCTAGATCTTGGAGAGGGAGGATCTCAGGTAGGACTAACCGCTAGATCTTGGACCAGGAGGAGTAGGTAGTGCCATTCTTCGTGGATCTTGGAGAGGCTATTGTCTGCCCATGTGGCGCCCCAATTAGTGACCGCACAAGAACAGTAAGGATAATATGTATGGATACTAGGGTACACAGTTGCCATTCCATAG
>refBAABB
TGGTCTAGAGACCAGGAGGAGTAGGTAGTGCCATTCTTCGTGGATCTTGGAGAGGGAGGAGTAGGTAGTGCCATTCTTCGTGGATCTTGGACCAGGAGGATCTCAGGTAGGACTAACCGCTAGATCTTGGAGAGGGAGGATCTCAGGTAGGACTAACCGCTAGATCTTGGACCAGGAGGAGTAGGTAGTGCCATTCTTCGTGGATCTTGGAGAGGCTATTGTCTGCCCATGTGGCGCCCCAATTAGTGACCGCACAAGAACAGTAAGGATAATTTGTATGGATACTAGGGTACACAGTTGCCATTCCATAG
>refBAABC
TGGTCTAGAGACCAGGAGGAAGCTAGCACCATTGTGCCAAGGAATCTTGGAGAGGGAGGAGTAGGTAGTGCCATTCTTCGTGGATCTTGGACCAGGAGGATCTCAGGTAGGACTAACCGCTAGATCTTGGAGAGGGAGGATCTCAGGTAGGACTAACCGCTAGATCTTGGACCAGGAGGAGTAGGTAGTGCCATTCTTCGTGGATCTTGGAGAGGCTATTGTCTGCCCATGTGGCGCCCCAATTAGTGACCGCACAAGAACAGTAAGGATAATCTGTATGGATACTAGGGTACACAGTTGCCATTCCATAG
>refBAABG
TGGTCTAGAGACCAGGAGGACCTATCCACTAGACGAGGTAATTGTCTTGGAGAGGGAGGAGTAGGTAGTGCCATTCTTCGTGGATCTTGGACCAGGAGGATCTCAGGTAGGACTAACCGCTAGATCTTGGAGAGGGAGGATCTCAGGTAGGACTAACCGCTAGATCTTGGACCAGGAGGAGTAGGTAGTGCCATTCTTCGTGGATCTTGGAGAGGCTATTGTCTGCCCATGTGGCGCCCCAATTAGTGACCGCACAAGAACAGTAAGGATAATGTGTATGGATACTAGGGTACACAGTTGCCATTCCATAG
>refBAABT
TGGTCTAGAGACCAGGAGGAGGCACAGAATGTGACCACAATGTGTCTTGGAGAGGGAGGAGTAGGTAGTGCCATTCTTCGTGGATCTTGGACCAGGAGGATCTCAGGTAGGACTAACCGCTAGATCTTGGAGAGGGAGGATCTCAGGTAGGACTAACCGCTAGATCTTGGACCAGGAGGAGTAGGTAGTGCCATTCTTCGTGGATCTTGGAGAGGCTATTGTCTGCCCATGTGGCGCCCCAATTAGTGACCGCACAAGAACAGTAAGGATAATTTGTATGGATACTAGGGTACACAGTTGCCATTCCATAG
>refBAACA
TGGTCTAGAGACCAGGAGGATCTCAGGTAGGACTAACCGCTAGATCTTGGAGAGGGAGGAAGCTAGCACCATTGTGCCAAGGAATCTTGGACCAGGAGGATCTCAGGTAGGACTAACCGCTAGATCTTGGAGAGGGAGGATCTCAGGTAGGACTAACCGCTAGATCTTGGACCAGGAGGAGTAGGTAGTGCCATTCTTCGTGGATCTTGGAGAGGCTATTGTCTGCCCATGTGGCGCCCCAATTAGTGACCGCACAAGAACAGTAAGGATAACATGTATGGATACTAGGGTACACAGTTGCCATTCCATAG
>refBAACB
TGGTCTAGAGACCAGGAGGAGTAGGTAGTGCCATTCTTCGTGGATCTTGGAGAGGGAGGAAGCTAGCACCATTGTGCCAAGGAATCTTGGACCAGGAGGATCTCAGGTAGGACTAACCGCTAGATCTTGGAGAGGGAGGATCTCAGGTAGGACTAACCGCTAGATCTTGGACCAGGAGGAGTAGGTAGTGCCATTCTTCGTGGATCTTGGAGAGGCTATTGTCTGCCCATGTGGCGCCCCAATTAGTGACCGCACAAGAACAGTAAGGATAACTTGTATGGATACTAGGGTACACAGTTGCCATTCCATAG
>refBAACC
TGGTCTAGAGACCAGGAGGAAGCTAGCACCATTGTGCCAAGGAATCTTGGAGAGGGAGGAAGCTAGCACCATTGTGCCAAGGAATCTTGGACCAGGAGGATCTCAGGTAGGACTAACCGCTAGATCTTGGAGAGGGAGGATCTCAGGTAGGACTAACCGCTAGATCTTGGACCAGGAGGAGTAGGTAGTGCCATTCTTCGTGGATCTTGGAGAGGCTATTGTCTGCCCATGTGGCGCCCCAATTAGTGACCGCACAAGAACAGTAAGGATAACCTGTATGGATACTAGGGTACACAGTTGCCATTCCATAG
>refBAACG
TGGTCTAGAGACCAGGAGGACCTATCCACTAGACGAGGTAATTGTCTTGGAGAGGGAGGAAGCTAGCACCATTGTGCCAAGGAATCTTGGACCAGGAGGATCTCAGGTAGGACTAACCGCTAGATCTTGGAGAGGGAGGATCTCAGGTAGGACTAACCGCTAGATCTTGGACCAGGAGGAGTAGGTAGTGCCATTCTTCGTGGATCTTGGAGAGGCTATTGTCTGCCCATGTGGCGCCCCAATTAGTGACCGCACAAGAACAGTAAGGATAACGTGTATGGATACTAGGGTACACAGTTGCCATTCCATAG
>refBAACT
TGGTCTAGAGACCAGGAGGAGGCACAGAATGTGACCACAATGTGTCTTGGAGAGGGAGGAAGCTAGCACCATTGTGCCAAGGAATCTTGGACCAGGAGGATCTCAGGTAGGACTAACCGCTAGATCTTGGAGAGGGAGGATCTCAGGTAGGACTAACCGCTAGATCTTGGACCAGGAGGAGTAGGTAGTGCCATTCTTCGTGGATCTTGGAGAGGCTATTGTCTGCCCATGTGGCGCCCCAATTAGTGACCGCACAAGAACAGTAAGGATAACTTGTATGGATACTAGGGTACACAGTTGCCATTCCATAG
>refBAAGA
TGGTCTAGAGACCAGGAGGATCTCAGGTAGGACTAACCGCTAGATCTTGGAGAGGGAGGACCTATCCACTAGACGAGGTAATTGTCTTGGACCAGGAGGATCTCAGGTAGGACTAACCGCTAGATCTTGGAGAGGGAGGATCTCAGGTAGGACTAACCGCTAGATCTTGGACCAGGAGGAGTAGGTAGTGCCATTCTTCGTGGATCTTGGAGAGGCTATTGTCTGCCCATGTGGCGCCCCAATTAGTGACCGCACAAGAACAGTAAGGATAAGATGTATGGATACTAGGGTACACAGTTGCCATTCCATAG
>refBAAGB
TGGTCTAGAGACCAGGAGGAGTAGGTAGTGCCATTCTTCGTGGATCTTGGAGAGGGAGGACCTATCCACTAGACGAGGTAATTGTCTTGGACCAGGAGGATCTCAGGTAGGACTAACCGCTAGATCTTGGAGAGGGAGGATCTCAGGTAGGACTAACCGCTAGATCTTGGACCAGGAGGAGTAGGTAGTGCCATTCTTCGTGGATCTTGGAGAGGCTATTGTCTGCCCATGTGGCGCCCCAATTAGTGACCGCACAAGAACAGTAAGGATAAGTTGTATGGATACTAGGGTACACAGTTGCCATTCCATAG
>refBAAGC
TGGTCTAGAGACCAGGAGGAAGCTAGCACCATTGTGCCAAGGAATCTTGGAGAGGGAGGACCTATCCACTAGACGAGGTAATTGTCTTGGACCAGGAGGATCTCAGGTAGGACTAACCGCTAGATCTTGGAGAGGGAGGATCTCAGGTAGGACTAACCGCTAGATCTTGGACCAGGAGGAGTAGGTAGTGCCATTCTTCGTGGATCTTGGAGAGGCTATTGTCTGCCCATGTGGCGCCCCAATTAGTGACCGCACAAGAACAGTAAGGATAAGCTGTATGGATACTAGGGTACACAGTTGCCATTCCATAG
>refBAAGG
TGGTCTAGAGACCAGGAGGACCTATCCACTAGACGAGGTAATTGTCTTGGAGAGGGAGGACCTATCCACTAGACGAGGTAATTGTCTTGGACCAGGAGGATCTCAGGTAGGACTAACCGCTAGATCTTGGAGAGGGAGGATCTCAGGTAGGACTAACCGCTAGATCTTGGACCAGGAGGAGTAGGTAGTGCCATTCTTCGTGGATCTTGGAGAGGCTATTGTCTGCCCATGTGGCGCCCCAATTAGTGACCGCACAAGAACAGTAAGGATAAGGTGTATGGATACTAGGGTACACAGTTGCCATTCCATAG
>refBAAGT
TGGTCTAGAGACCAGGAGGAGGCACAGAATGTGACCACAATGTGTCTTGGAGAGGGAGGACCTATCCACTAGACGAGGTAATTGTCTTGGACCAGGAGGATCTCAGGTAGGACTAACCGCTAGATCTTGGAGAGGGAGGATCTCAGGTAGGACTAACCGCTAGATCTTGGACCAGGAGGAGTAGGTAGTGCCATTCTTCGTGGATCTTGGAGAGGCTATTGTCTGCCCATGTGGCGCCCCAATTAGTGACCGCACAAGAACAGTAAGGATAAGTTGTATGGATACTAGGGTACACAGTTGCCATTCCATAG
>refBAATA
TGGTCTAGAGACCAGGAGGATCTCAGGTAGGACTAACCGCTAGATCTTGGAGAGGGAGGAGGCACAGAATGTGACCACAATGTGTCTTGGACCAGGAGGATCTCAGGTAGGACTAACCGCTAGATCTTGGAGAGGGAGGATCTCAGGTAGGACTAACCGCTAGATCTTGGACCAGGAGGAGTAGGTAGTGCCATTCTTCGTGGATCTTGGAGAGGCTATTGTCTGCCCATGTGGCGCCCCAATTAGTGACCGCACAAGAACAGTAAGGATAATATGTATGGATACTAGGGTACACAGTTGCCATTCCATAG
>refBAATB
TGGTCTAGAGACCAGGAGGAGTAGGTAGTGCCATTCTTCGTGGATCTTGGAGAGGGAGGAGGCACAGAATGTGACCACAATGTGTCTTGGACCAGGAGGATCTCAGGTAGGACTAACCGCTAGATCTTGGAGAGGGAGGATCTCAGGTAGGACTAACCGCTAGATCTTGGACCAGGAGGAGTAGGTAGTGCCATTCTTCGTGGATCTTGGAGAGGCTATTGTCTGCCCATGTGGCGCCCCAATTAGTGACCGCACAAGAACAGTAAGGATAATTTGTATGGATACTAGGGTACACAGTTGCCATTCCATAG
>refBAATC
TGGTCTAGAGACCAGGAGGAAGCTAGCACCATTGTGCCAAGGAATCTTGGAGAGGGAGGAGGCACAGAATGTGACCACAATGTGTCTTGGACCAGGAGGATCTCAGGTAGGACTAACCGCTAGATCTTGGAGAGGGAGGATCTCAGGTAGGACTAACCGCTAGATCTTGGACCAGGAGGAGTAGGTAGTGCCATTCTTCGTGGATCTTGGAGAGGCTATTGTCTGCCCATGTGGCGCCCCAATTAGTGACCGCACAAGAACAGTAAGGATAATCTGTATGGATACTAGGGTACACAGTTGCCATTCCATAG
>refBAATG
TGGTCTAGAGACCAGGAGGACCTATCCACTAGACGAGGTAATTGTCTTGGAGAGGGAGGAGGCACAGAATGTGACCACAATGTGTCTTGGACCAGGAGGATCTCAGGTAGGACTAACCGCTAGATCTTGGAGAGGGAGGATCTCAGGTAGGACTAACCGCTAGATCTTGGACCAGGAGGAGTAGGTAGTGCCATTCTTCGTGGATCTTGGAGAGGCTATTGTCTGCCCATGTGGCGCCCCAATTAGTGACCGCACAAGAACAGTAAGGATAATGTGTATGGATACTAGGGTACACAGTTGCCATTCCATAG
>refBAATT
TGGTCTAGAGACCAGGAGGAGGCACAGAATGTGACCACAATGTGTCTTGGAGAGGGAGGAGGCACAGAATGTGACCACAATGTGTCTTGGACCAGGAGGATCTCAGGTAGGACTAACCGCTAGATCTTGGAGAGGGAGGATCTCAGGTAGGACTAACCGCTAGATCTTGGACCAGGAGGAGTAGGTAGTGCCATTCTTCGTGGATCTTGGAGAGGCTATTGTCTGCCCATGTGGCGCCCCAATTAGTGACCGCACAAGAACAGTAAGGATAATTTGTATGGATACTAGGGTACACAGTTGCCATTCCATAG
>refBABAA
TGGTCTAGAGACCAGGAGGATCTCAGGTAGGACTAACCGCTAGATCTTGGAGAGGGAGGATCTCAGGTAGGACTAACCGCTAGATCTTGGACCAGGAGGAGTAGGTAGTGCCATTCTTCGTGGATCTTGGAGAGGGAGGATCTCAGGTAGGACTAACCGCTAGATCTTGGACCAGGAGGAGTAGGTAGTGCCATTCTTCGTGGATCTTGGAGAGGCTATTGTCTGCCCATGTGGCGCCCCAATTAGTGACCGCACAAGAACAGTAAGGATATAATGTATGGATACTAGGGTACACAGTTGCCATTCCATAG
>refBABAB
TGGTCTAGAGACCAGGAGGAGTAGGTAGTGCCATTCTTCGTGGATCTTGGAGAGGGAGGATCTCAGGTAGGACTAACCGCTAGATCTTGGACCAGGAGGAGTAGGTAGTGCCATTCTTCGTGGATCTTGGAGAGGGAGGATCTCAGGTAGGACTAACCGCTAGATCTTGGACCAGGAGGAGTAGGTAGTGCCATTCTTCGTGGATCTTGGAGAGGCTATTGTCTGCCCATGTGGCGCCCCAATTAGTGACCGCACAAGAACAGTAAGGATATATTGTATGGATACTAGGGTACACAGTTGCCATTCCATAG
>refBABAC
TGGTCTAGAGACCAGGAGGAAGCTAGCACCATTGTGCCAAGGAATCTTGGAGAGGGAGGATCTCAGGTAGGACTAACCGCTAGATCTTGGACCAGGAGGAGTAGGTAGTGCCATTCTTCGTGGATCTTGGAGAGGGAGGATCTCAGGTAGGACTAACCGCTAGATCTTGGACCAGGAGGAGTAGGTAGTGCCATTCTTCGTGGATCTTGGAGAGGCTATTGTCTGCCCATGTGGCGCCCCAATTAGTGACCGCACAAGAACAGTAAGGATATACTGTATGGATACTAGGGTACACAGTTGCCATTCCATAG
>refBABAG
TGGTCTAGAGACCAGGAGGACCTATCCACTAGACGAGGTAATTGTCTTGGAGAGGGAGGATCTCAGGTAGGACTAACCGCTAGATCTTGGACCAGGAGGAGTAGGTAGTGCCATTCTTCGTGGATCTTGGAGAGGGAGGATCTCAGGTAGGACTAACCGCTAGATCTTGGACCAGGAGGAGTAGGTAGTGCCATTCTTCGTGGATCTTGGAGAGGCTATTGTCTGCCCATGTGGCGCCCCAATTAGTGACCGCACAAGAACAGTAAGGATATAGTGTATGGATACTAGGGTACACAGTTGCCATTCCATAG
>refBABAT
TGGTCTAGAGACCAGGAGGAGGCACAGAATGTGACCACAATGTGTCTTGGAGAGGGAGGATCTCAGGTAGGACTAACCGCTAGATCTTGGACCAGGAGGAGTAGGTAGTGCCATTCTTCGTGGATCTTGGAGAGGGAGGATCTCAGGTAGGACTAACCGCTAGATCTTGGACCAGGAGGAGTAGGTAGTGCCATTCTTCGTGGATCTTGGAGAGGCTATTGTCTGCCCATGTGGCGCCCCAATTAGTGACCGCACAAGAACAGTAAGGATATATTGTATGGATACTAGGGTACACAGTTGCCATTCCATAG
>refBABBA
TGGTCTAGAGACCAGGAGGATCTCAGGTAGGACTAACCGCTAGATCTTGGAGAGGGAGGAGTAGGTAGTGCCATTCTTCGTGGATCTTGGACCAGGAGGAGTAGGTAGTGCCATTCTTCGTGGATCTTGGAGAGGGAGGATCTCAGGTAGGACTAACCGCTAGATCTTGGACCAGGAGGAGTAGGTAGTGCCATTCTTCGTGGATCTTGGAGAGGCTATTGTCTGCCCATGTGGCGCCCCAATTAGTGACCGCACAAGAACAGTAAGGATATTATGTATGGATACTAGGGTACACAGTTGCCATTCCATAG
>refBABBB
TGGTCTAGAGACCAGGAGGAGTAGGTAGTGCCATTCTTCGTGGATCTTGGAGAGGGAGGAGTAGGTAGTGCCATTCTTCGTGGATCTTGGACCAGGAGGAGTAGGTAGTGCCATTCTTCGTGGATCTTGGAGAGGGAGGATCTCAGGTAGGACTAACCGCTAGATCTTGGACCAGGAGGAGTAGGTAGTGCCATTCTTCGTGGATCTTGGAGAGGCTATTGTCTGCCCATGTGGCGCCCCAATTAGTGACCGCACAAGAACAGTAAGGATATTTTGTATGGATACTAGGGTACACAGTTGCCATTCCATAG
>refBABBC
TGGTCTAGAGACCAGGAGGAAGCTAGCACCATTGTGCCAAGGAATCTTGGAGAGGGAGGAGTAGGTAGTGCCATTCTTCGTGGATCTTGGACCAGGAGGAGTAGGTAGTGCCATTCTTCGTGGATCTTGGAGAGGGAGGATCTCAGGTAGGACTAACCGCTAGATCTTGGACCAGGAGGAGTAGGTAGTGCCATTCTTCGTGGATCTTGGAGAGGCTATTGTCTGCCCATGTGGCGCCCCAATTAGTGACCGCACAAGAACAGTAAGGATATTCTGTATGGATACTAGGGTACACAGTTGCCATTCCATAG
>refBABBG
TGGTCTAGAGACCAGGAGGACCTATCCACTAGACGAGGTAATTGTCTTGGAGAGGGAGGAGTAGGTAGTGCCATTCTTCGTGGATCTTGGACCAGGAGGAGTAGGTAGTGCCATTCTTCGTGGATCTTGGAGAGGGAGGATCTCAGGTAGGACTAACCGCTAGATCTTGGACCAGGAGGAGTAGGTAGTGCCATTCTTCGTGGATCTTGGAGAGGCTATTGTCTGCCCATGTGGCGCCCCAATTAGTGACCGCACAAGAACAGTAAGGATATTGTGTATGGATACTAGGGTACACAGTTGCCATTCCATAG
>refBABBT
TGGTCTAGAGACCAGGAGGAGGCACAGAATGTGACCACAATGTGTCTTGGAGAGGGAGGAGTAGGTAGTGCCATTCTTCGTGGATCTTGGACCAGGAGGAGTAGGTAGTGCCATTCTTCGTGGATCTTGGAGAGGGAGGATCTCAGGTAGGACTAACCGCTAGATCTTGGACCAGGAGGAGTAGGTAGTGCCATTCTTCGTGGATCTTGGAGAGGCTATTGTCTGCCCATGTGGCGCCCCAATTAGTGACCGCACAAGAACAGTAAGGATATTTTGTATGGATACTAGGGTACACAGTTGCCATTCCATAG
>refBABCA
TGGTCTAGAGACCAGGAGGATCTCAGGTAGGACTAACCGCTAGATCTTGGAGAGGGAGGAAGCTAGCACCATTGTGCCAAGGAATCTTGGACCAGGAGGAGTAGGTAGTGCCATTCTTCGTGGATCTTGGAGAGGGAGGATCTCAGGTAGGACTAACCGCTAGATCTTGGACCAGGAGGAGTAGGTAGTGCCATTCTTCGTGGATCTTGGAGAGGCTATTGTCTGCCCATGTGGCGCCCCAATTAGTGACCGCACAAGAACAGTAAGGATATCATGTATGGATACTAGGGTACACAGTTGCCATTCCATAG
>refBABCB
TGGTCTAGAGACCAGGAGGAGTAGGTAGTGCCATTCTTCGTGGATCTTGGAGAGGGAGGAAGCTAGCACCATTGTGCCAAGGAATCTTGGACCAGGAGGAGTAGGTAGTGCCATTCTTCGTGGATCTTGGAGAGGGAGGATCTCAGGTAGGACTAACCGCTAGATCTTGGACCAGGAGGAGTAGGTAGTGCCATTCTTCGTGGATCTTGGAGAGGCTATTGTCTGCCCATGTGGCGCCCCAATTAGTGACCGCACAAGAACAGTAAGGATATCTTGTATGGATACTAGGGTACACAGTTGCCATTCCATAG
>refBABCC
TGGTCTAGAGACCAGGAGGAAGCTAGCACCATTGTGCCAAGGAATCTTGGAGAGGGAGGAAGCTAGCACCATTGTGCCAAGGAATCTTGGACCAGGAGGAGTAGGTAGTGCCATTCTTCGTGGATCTTGGAGAGGGAGGATCTCAGGTAGGACTAACCGCTAGATCTTGGACCAGGAGGAGTAGGTAGTGCCATTCTTCGTGGATCTTGGAGAGGCTATTGTCTGCCCATGTGGCGCCCCAATTAGTGACCGCACAAGAACAGTAAGGATATCCTGTATGGATACTAGGGTACACAGTTGCCATTCCATAG
>refBABCG
TGGTCTAGAGACCAGGAGGACCTATCCACTAGACGAGGTAATTGTCTTGGAGAGGGAGGAAGCTAGCACCATTGTGCCAAGGAATCTTGGACCAGGAGGAGTAGGTAGTGCCATTCTTCGTGGATCTTGGAGAGGGAGGATCTCAGGTAGGACTAACCGCTAGATCTTGGACCAGGAGGAGTAGGTAGTGCCATTCTTCGTGGATCTTGGAGAGGCTATTGTCTGCCCATGTGGCGCCCCAATTAGTGACCGCACAAGAACAGTAAGGATATCGTGTATGGATACTAGGGTACACAGTTGCCATTCCATAG
>refBABCT
TGGTCTAGAGACCAGGAGGAGGCACAGAATGTGACCACAATGTGTCTTGGAGAGGGAGGAAGCTAGCACCATTGTGCCAAGGAATCTTGGACCAGGAGGAGTAGGTAGTGCCATTCTTCGTGGATCTTGGAGAGGGAGGATCTCAGGTAGGACTAACCGCTAGATCTTGGACCAGGAGGAGTAGGTAGTGCCATTCTTCGTGGATCTTGGAGAGGCTATTGTCTGCCCATGTGGCGCCCCAATTAGTGACCGCACAAGAACAGTAAGGATATCTTGTATGGATACTAGGGTACACAGTTGCCATTCCATAG
>refBABGA
TGGTCTAGAGACCAGGAGGATCTCAGGTAGGACTAACCGCTAGATCTTGGAGAGGGAGGACCTATCCACTAGACGAGGTAATTGTCTTGGACCAGGAGGAGTAGGTAGTGCCATTCTTCGTGGATCTTGGAGAGGGAGGATCTCAGGTAGGACTAACCGCTAGATCTTGGACCAGGAGGAGTAGGTAGTGCCATTCTTCGTGGATCTTGGAGAGGCTATTGTCTGCCCATGTGGCGCCCCAATTAGTGACCGCACAAGAACAGTAAGGATATGATGTATGGATACTAGGGTACACAGTTGCCATTCCATAG
>refBABGB
TGGTCTAGAGACCAGGAGGAGTAGGTAGTGCCATTCTTCGTGGATCTTGGAGAGGGAGGACCTATCCACTAGACGAGGTAATTGTCTTGGACCAGGAGGAGTAGGTAGTGCCATTCTTCGTGGATCTTGGAGAGGGAGGATCTCAGGTAGGACTAACCGCTAGATCTTGGACCAGGAGGAGTAGGTAGTGCCATTCTTCGTGGATCTTGGAGAGGCTATTGTCTGCCCATGTGGCGCCCCAATTAGTGACCGCACAAGAACAGTAAGGATATGTTGTATGGATACTAGGGTACACAGTTGCCATTCCATAG
>refBABGC
TGGTCTAGAGACCAGGAGGAAGCTAGCACCATTGTGCCAAGGAATCTTGGAGAGGGAGGACCTATCCACTAGACGAGGTAATTGTCTTGGACCAGGAGGAGTAGGTAGTGCCATTCTTCGTGGATCTTGGAGAGGGAGGATCTCAGGTAGGACTAACCGCTAGATCTTGGACCAGGAGGAGTAGGTAGTGCCATTCTTCGTGGATCTTGGAGAGGCTATTGTCTGCCCATGTGGCGCCCCAATTAGTGACCGCACAAGAACAGTAAGGATATGCTGTATGGATACTAGGGTACACAGTTGCCATTCCATAG
>refBABGG
TGGTCTAGAGACCAGGAGGACCTATCCACTAGACGAGGTAATTGTCTTGGAGAGGGAGGACCTATCCACTAGACGAGGTAATTGTCTTGGACCAGGAGGAGTAGGTAGTGCCATTCTTCGTGGATCTTGGAGAGGGAGGATCTCAGGTAGGACTAACCGCTAGATCTTGGACCAGGAGGAGTAGGTAGTGCCATTCTTCGTGGATCTTGGAGAGGCTATTGTCTGCCCATGTGGCGCCCCAATTAGTGACCGCACAAGAACAGTAAGGATATGGTGTATGGATACTAGGGTACACAGTTGCCATTCCATAG
>refBABGT
TGGTCTAGAGACCAGGAGGAGGCACAGAATGTGACCACAATGTGTCTTGGAGAGGGAGGACCTATCCACTAGACGAGGTAATTGTCTTGGACCAGGAGGAGTAGGTAGTGCCATTCTTCGTGGATCTTGGAGAGGGAGGATCTCAGGTAGGACTAACCGCTAGATCTTGGACCAGGAGGAGTAGGTAGTGCCATTCTTCGTGGATCTTGGAGAGGCTATTGTCTGCCCATGTGGCGCCCCAATTAGTGACCGCACAAGAACAGTAAGGATATGTTGTATGGATACTAGGGTACACAGTTGCCATTCCATAG
>refBABTA
TGGTCTAGAGACCAGGAGGATCTCAGGTAGGACTAACCGCTAGATCTTGGAGAGGGAGGAGGCACAGAATGTGACCACAATGTGTCTTGGACCAGGAGGAGTAGGTAGTGCCATTCTTCGTGGATCTTGGAGAGGGAGGATCTCAGGTAGGACTAACCGCTAGATCTTGGACCAGGAGGAGTAGGTAGTGCCATTCTTCGTGGATCTTGGAGAGGCTATTGTCTGCCCATGTGGCGCCCCAATTAGTGACCGCACAAGAACAGTAAGGATATTATGTATGGATACTAGGGTACACAGTTGCCATTCCATAG
>refBABTB
TGGTCTAGAGACCAGGAGGAGTAGGTAGTGCCATTCTTCGTGGATCTTGGAGAGGGAGGAGGCACAGAATGTGACCACAATGTGTCTTGGACCAGGAGGAGTAGGTAGTGCCATTCTTCGTGGATCTTGGAGAGGGAGGATCTCAGGTAGGACTAACCGCTAGATCTTGGACCAGGAGGAGTAGGTAGTGCCATTCTTCGTGGATCTTGGAGAGGCTATTGTCTGCCCATGTGGCGCCCCAATTAGTGACCGCACAAGAACAGTAAGGATATTTTGTATGGATACTAGGGTACACAGTTGCCATTCCATAG
>refBABTC
TGGTCTAGAGACCAGGAGGAAGCTAGCACCATTGTGCCAAGGAATCTTGGAGAGGGAGGAGGCACAGAATGTGACCACAATGTGTCTTGGACCAGGAGGAGTAGGTAGTGCCATTCTTCGTGGATCTTGGAGAGGGAGGATCTCAGGTAGGACTAACCGCTAGATCTTGGACCAGGAGGAGTAGGTAGTGCCATTCTTCGTGGATCTTGGAGAGGCTATTGTCTGCCCATGTGGCGCCCCAATTAGTGACCGCACAAGAACAGTAAGGATATTCTGTATGGATACTAGGGTACACAGTTGCCATTCCATAG
>refBABTG
TGGTCTAGAGACCAGGAGGACCTATCCACTAGACGAGGTAATTGTCTTGGAGAGGGAGGAGGCACAGAATGTGACCACAATGTGTCTTGGACCAGGAGGAGTAGGTAGTGCCATTCTTCGTGGATCTTGGAGAGGGAGGATCTCAGGTAGGACTAACCGCTAGATCTTGGACCAGGAGGAGTAGGTAGTGCCATTCTTCGTGGATCTTGGAGAGGCTATTGTCTGCCCATGTGGCGCCCCAATTAGTGACCGCACAAGAACAGTAAGGATATTGTGTATGGATACTAGGGTACACAGTTGCCATTCCATAG
>refBABTT
TGGTCTAGAGACCAGGAGGAGGCACAGAATGTGACCACAATGTGTCTTGGAGAGGGAGGAGGCACAGAATGTGACCACAATGTGTCTTGGACCAGGAGGAGTAGGTAGTGCCATTCTTCGTGGATCTTGGAGAGGGAGGATCTCAGGTAGGACTAACCGCTAGATCTTGGACCAGGAGGAGTAGGTAGTGCCATTCTTCGTGGATCTTGGAGAGGCTATTGTCTGCCCATGTGGCGCCCCAATTAGTGACCGCACAAGAACAGTAAGGATATTTTGTATGGATACTAGGGTACACAGTTGCCATTCCATAG
>refBACAA
TGGTCTAGAGACCAGGAGGATCTCAGGTAGGACTAACCGCTAGATCTTGGAGAGGGAGGATCTCAGGTAGGACTAACCGCTAGATCTTGGACCAGGAGGAAGCTAGCACCATTGTGCCAAGGAATCTTGGAGAGGGAGGATCTCAGGTAGGACTAACCGCTAGATCTTGGACCAGGAGGAGTAGGTAGTGCCATTCTTCGTGGATCTTGGAGAGGCTATTGTCTGCCCATGTGGCGCCCCAATTAGTGACCGCACAAGAACAGTAAGGATACAATGTATGGATACTAGGGTACACAGTTGCCATTCCATAG
>refBACAB
TGGTCTAGAGACCAGGAGGAGTAGGTAGTGCCATTCTTCGTGGATCTTGGAGAGGGAGGATCTCAGGTAGGACTAACCGCTAGATCTTGGACCAGGAGGAAGCTAGCACCATTGTGCCAAGGAATCTTGGAGAGGGAGGATCTCAGGTAGGACTAACCGCTAGATCTTGGACCAGGAGGAGTAGGTAGTGCCATTCTTCGTGGATCTTGGAGAGGCTATTGTCTGCCCATGTGGCGCCCCAATTAGTGACCGCACAAGAACAGTAAGGATACATTGTATGGATACTAGGGTACACAGTTGCCATTCCATAG
>refBACAC
TGGTCTAGAGACCAGGAGGAAGCTAGCACCATTGTGCCAAGGAATCTTGGAGAGGGAGGATCTCAGGTAGGACTAACCGCTAGATCTTGGACCAGGAGGAAGCTAGCACCATTGTGCCAAGGAATCTTGGAGAGGGAGGATCTCAGGTAGGACTAACCGCTAGATCTTGGACCAGGAGGAGTAGGTAGTGCCATTCTTCGTGGATCTTGGAGAGGCTATTGTCTGCCCATGTGGCGCCCCAATTAGTGACCGCACAAGAACAGTAAGGATACACTGTATGGATACTAGGGTACACAGTTGCCATTCCATAG
>refBACAG
TGGTCTAGAGACCAGGAGGACCTATCCACTAGACGAGGTAATTGTCTTGGAGAGGGAGGATCTCAGGTAGGACTAACCGCTAGATCTTGGACCAGGAGGAAGCTAGCACCATTGTGCCAAGGAATCTTGGAGAGGGAGGATCTCAGGTAGGACTAACCGCTAGATCTTGGACCAGGAGGAGTAGGTAGTGCCATTCTTCGTGGATCTTGGAGAGGCTATTGTCTGCCCATGTGGCGCCCCAATTAGTGACCGCACAAGAACAGTAAGGATACAGTGTATGGATACTAGGGTACACAGTTGCCATTCCATAG
>refBACAT
TGGTCTAGAGACCAGGAGGAGGCACAGAATGTGACCACAATGTGTCTTGGAGAGGGAGGATCTCAGGTAGGACTAACCGCTAGATCTTGGACCAGGAGGAAGCTAGCACCATTGTGCCAAGGAATCTTGGAGAGGGAGGATCTCAGGTAGGACTAACCGCTAGATCTTGGACCAGGAGGAGTAGGTAGTGCCATTCTTCGTGGATCTTGGAGAGGCTATTGTCTGCCCATGTGGCGCCCCAATTAGTGACCGCACAAGAACAGTAAGGATACATTGTATGGATACTAGGGTACACAGTTGCCATTCCATAG
>refBACBA
TGGTCTAGAGACCAGGAGGATCTCAGGTAGGACTAACCGCTAGATCTTGGAGAGGGAGGAGTAGGTAGTGCCATTCTTCGTGGATCTTGGACCAGGAGGAAGCTAGCACCATTGTGCCAAGGAATCTTGGAGAGGGAGGATCTCAGGTAGGACTAACCGCTAGATCTTGGACCAGGAGGAGTAGGTAGTGCCATTCTTCGTGGATCTTGGAGAGGCTATTGTCTGCCCATGTGGCGCCCCAATTAGTGACCGCACAAGAACAGTAAGGATACTATGTATGGATACTAGGGTACACAGTTGCCATTCCATAG
>refBACBB
TGGTCTAGAGACCAGGAGGAGTAGGTAGTGCCATTCTTCGTGGATCTTGGAGAGGGAGGAGTAGGTAGTGCCATTCTTCGTGGATCTTGGACCAGGAGGAAGCTAGCACCATTGTGCCAAGGAATCTTGGAGAGGGAGGATCTCAGGTAGGACTAACCGCTAGATCTTGGACCAGGAGGAGTAGGTAGTGCCATTCTTCGTGGATCTTGGAGAGGCTATTGTCTGCCCATGTGGCGCCCCAATTAGTGACCGCACAAGAACAGTAAGGATACTTTGTATGGATACTAGGGTACACAGTTGCCATTCCATAG
>refBACBC
TGGTCTAGAGACCAGGAGGAAGCTAGCACCATTGTGCCAAGGAATCTTGGAGAGGGAGGAGTAGGTAGTGCCATTCTTCGTGGATCTTGGACCAGGAGGAAGCTAGCACCATTGTGCCAAGGAATCTTGGAGAGGGAGGATCTCAGGTAGGACTAACCGCTAGATCTTGGACCAGGAGGAGTAGGTAGTGCCATTCTTCGTGGATCTTGGAGAGGCTATTGTCTGCCCATGTGGCGCCCCAATTAGTGACCGCACAAGAACAGTAAGGATACTCTGTATGGATACTAGGGTACACAGTTGCCATTCCATAG
>refBACBG
TGGTCTAGAGACCAGGAGGACCTATCCACTAGACGAGGTAATTGTCTTGGAGAGGGAGGAGTAGGTAGTGCCATTCTTCGTGGATCTTGGACCAGGAGGAAGCTAGCACCATTGTGCCAAGGAATCTTGGAGAGGGAGGATCTCAGGTAGGACTAACCGCTAGATCTTGGACCAGGAGGAGTAGGTAGTGCCATTCTTCGTGGATCTTGGAGAGGCTATTGTCTGCCCATGTGGCGCCCCAATTAGTGACCGCACAAGAACAGTAAGGATACTGTGTATGGATACTAGGGTACACAGTTGCCATTCCATAG
>refBACBT
TGGTCTAGAGACCAGGAGGAGGCACAGAATGTGACCACAATGTGTCTTGGAGAGGGAGGAGTAGGTAGTGCCATTCTTCGTGGATCTTGGACCAGGAGGAAGCTAGCACCATTGTGCCAAGGAATCTTGGAGAGGGAGGATCTCAGGTAGGACTAACCGCTAGATCTTGGACCAGGAGGAGTAGGTAGTGCCATTCTTCGTGGATCTTGGAGAGGCTATTGTCTGCCCATGTGGCGCCCCAATTAGTGACCGCACAAGAACAGTAAGGATACTTTGTATGGATACTAGGGTACACAGTTGCCATTCCATAG
>refBACCA
TGGTCTAGAGACCAGGAGGATCTCAGGTAGGACTAACCGCTAGATCTTGGAGAGGGAGGAAGCTAGCACCATTGTGCCAAGGAATCTTGGACCAGGAGGAAGCTAGCACCATTGTGCCAAGGAATCTTGGAGAGGGAGGATCTCAGGTAGGACTAACCGCTAGATCTTGGACCAGGAGGAGTAGGTAGTGCCATTCTTCGTGGATCTTGGAGAGGCTATTGTCTGCCCATGTGGCGCCCCAATTAGTGACCGCACAAGAACAGTAAGGATACCATGTATGGATACTAGGGTACACAGTTGCCATTCCATAG
>refBACCB
TGGTCTAGAGACCAGGAGGAGTAGGTAGTGCCATTCTTCGTGGATCTTGGAGAGGGAGGAAGCTAGCACCATTGTGCCAAGGAATCTTGGACCAGGAGGAAGCTAGCACCATTGTGCCAAGGAATCTTGGAGAGGGAGGATCTCAGGTAGGACTAACCGCTAGATCTTGGACCAGGAGGAGTAGGTAGTGCCATTCTTCGTGGATCTTGGAGAGGCTATTGTCTGCCCATGTGGCGCCCCAATTAGTGACCGCACAAGAACAGTAAGGATACCTTGTATGGATACTAGGGTACACAGTTGCCATTCCATAG
>refBACCC
TGGTCTAGAGACCAGGAGGAAGCTAGCACCATTGTGCCAAGGAATCTTGGAGAGGGAGGAAGCTAGCACCATTGTGCCAAGGAATCTTGGACCAGGAGGAAGCTAGCACCATTGTGCCAAGGAATCTTGGAGAGGGAGGATCTCAGGTAGGACTAACCGCTAGATCTTGGACCAGGAGGAGTAGGTAGTGCCATTCTTCGTGGATCTTGGAGAGGCTATTGTCTGCCCATGTGGCGCCCCAATTAGTGACCGCACAAGAACAGTAAGGATACCCTGTATGGATACTAGGGTACACAGTTGCCATTCCATAG
>refBACCG
TGGTCTAGAGACCAGGAGGACCTATCCACTAGACGAGGTAATTGTCTTGGAGAGGGAGGAAGCTAGCACCATTGTGCCAAGGAATCTTGGACCAGGAGGAAGCTAGCACCATTGTGCCAAGGAATCTTGGAGAGGGAGGATCTCAGGTAGGACTAACCGCTAGATCTTGGACCAGGAGGAGTAGGTAGTGCCATTCTTCGTGGATCTTGGAGAGGCTATTGTCTGCCCATGTGGCGCCCCAATTAGTGACCGCACAAGAACAGTAAGGATACCGTGTATGGATACTAGGGTACACAGTTGCCATTCCATAG
>refBACCT
TGGTCTAGAGACCAGGAGGAGGCACAGAATGTGACCACAATGTGTCTTGGAGAGGGAGGAAGCTAGCACCATTGTGCCAAGGAATCTTGGACCAGGAGGAAGCTAGCACCATTGTGCCAAGGAATCTTGGAGAGGGAGGATCTCAGGTAGGACTAACCGCTAGATCTTGGACCAGGAGGAGTAGGTAGTGCCATTCTTCGTGGATCTTGGAGAGGCTATTGTCTGCCCATGTGGCGCCCCAATTAGTGACCGCACAAGAACAGTAAGGATACCTTGTATGGATACTAGGGTACACAGTTGCCATTCCATAG
>refBACGA
TGGTCTAGAGACCAGGAGGATCTCAGGTAGGACTAACCGCTAGATCTTGGAGAGGGAGGACCTATCCACTAGACGAGGTAATTGTCTTGGACCAGGAGGAAGCTAGCACCATTGTGCCAAGGAATCTTGGAGAGGGAGGATCTCAGGTAGGACTAACCGCTAGATCTTGGACCAGGAGGAGTAGGTAGTGCCATTCTTCGTGGATCTTGGAGAGGCTATTGTCTGCCCATGTGGCGCCCCAATTAGTGACCGCACAAGAACAGTAAGGATACGATGTATGGATACTAGGGTACACAGTTGCCATTCCATAG
>refBACGB
TGGTCTAGAGACCAGGAGGAGTAGGTAGTGCCATTCTTCGTGGATCTTGGAGAGGGAGGACCTATCCACTAGACGAGGTAATTGTCTTGGACCAGGAGGAAGCTAGCACCATTGTGCCAAGGAATCTTGGAGAGGGAGGATCTCAGGTAGGACTAACCGCTAGATCTTGGACCAGGAGGAGTAGGTAGTGCCATTCTTCGTGGATCTTGGAGAGGCTATTGTCTGCCCATGTGGCGCCCCAATTAGTGACCGCACAAGAACAGTAAGGATACGTTGTATGGATACTAGGGTACACAGTTGCCATTCCATAG
>refBACGC
TGGTCTAGAGACCAGGAGGAAGCTAGCACCATTGTGCCAAGGAATCTTGGAGAGGGAGGACCTATCCACTAGACGAGGTAATTGTCTTGGACCAGGAGGAAGCTAGCACCATTGTGCCAAGGAATCTTGGAGAGGGAGGATCTCAGGTAGGACTAACCGCTAGATCTTGGACCAGGAGGAGTAGGTAGTGCCATTCTTCGTGGATCTTGGAGAGGCTATTGTCTGCCCATGTGGCGCCCCAATTAGTGACCGCACAAGAACAGTAAGGATACGCTGTATGGATACTAGGGTACACAGTTGCCATTCCATAG
>refBACGG
TGGTCTAGAGACCAGGAGGACCTATCCACTAGACGAGGTAATTGTCTTGGAGAGGGAGGACCTATCCACTAGACGAGGTAATTGTCTTGGACCAGGAGGAAGCTAGCACCATTGTGCCAAGGAATCTTGGAGAGGGAGGATCTCAGGTAGGACTAACCGCTAGATCTTGGACCAGGAGGAGTAGGTAGTGCCATTCTTCGTGGATCTTGGAGAGGCTATTGTCTGCCCATGTGGCGCCCCAATTAGTGACCGCACAAGAACAGTAAGGATACGGTGTATGGATACTAGGGTACACAGTTGCCATTCCATAG
>refBACGT
TGGTCTAGAGACCAGGAGGAGGCACAGAATGTGACCACAATGTGTCTTGGAGAGGGAGGACCTATCCACTAGACGAGGTAATTGTCTTGGACCAGGAGGAAGCTAGCACCATTGTGCCAAGGAATCTTGGAGAGGGAGGATCTCAGGTAGGACTAACCGCTAGATCTTGGACCAGGAGGAGTAGGTAGTGCCATTCTTCGTGGATCTTGGAGAGGCTATTGTCTGCCCATGTGGCGCCCCAATTAGTGACCGCACAAGAACAGTAAGGATACGTTGTATGGATACTAGGGTACACAGTTGCCATTCCATAG
>refBACTA
TGGTCTAGAGACCAGGAGGATCTCAGGTAGGACTAACCGCTAGATCTTGGAGAGGGAGGAGGCACAGAATGTGACCACAATGTGTCTTGGACCAGGAGGAAGCTAGCACCATTGTGCCAAGGAATCTTGGAGAGGGAGGATCTCAGGTAGGACTAACCGCTAGATCTTGGACCAGGAGGAGTAGGTAGTGCCATTCTTCGTGGATCTTGGAGAGGCTATTGTCTGCCCATGTGGCGCCCCAATTAGTGACCGCACAAGAACAGTAAGGATACTATGTATGGATACTAGGGTACACAGTTGCCATTCCATAG
>refBACTB
TGGTCTAGAGACCAGGAGGAGTAGGTAGTGCCATTCTTCGTGGATCTTGGAGAGGGAGGAGGCACAGAATGTGACCACAATGTGTCTTGGACCAGGAGGAAGCTAGCACCATTGTGCCAAGGAATCTTGGAGAGGGAGGATCTCAGGTAGGACTAACCGCTAGATCTTGGACCAGGAGGAGTAGGTAGTGCCATTCTTCGTGGATCTTGGAGAGGCTATTGTCTGCCCATGTGGCGCCCCAATTAGTGACCGCACAAGAACAGTAAGGATACTTTGTATGGATACTAGGGTACACAGTTGCCATTCCATAG
>refBACTC
TGGTCTAGAGACCAGGAGGAAGCTAGCACCATTGTGCCAAGGAATCTTGGAGAGGGAGGAGGCACAGAATGTGACCACAATGTGTCTTGGACCAGGAGGAAGCTAGCACCATTGTGCCAAGGAATCTTGGAGAGGGAGGATCTCAGGTAGGACTAACCGCTAGATCTTGGACCAGGAGGAGTAGGTAGTGCCATTCTTCGTGGATCTTGGAGAGGCTATTGTCTGCCCATGTGGCGCCCCAATTAGTGACCGCACAAGAACAGTAAGGATACTCTGTATGGATACTAGGGTACACAGTTGCCATTCCATAG
>refBACTG
TGGTCTAGAGACCAGGAGGACCTATCCACTAGACGAGGTAATTGTCTTGGAGAGGGAGGAGGCACAGAATGTGACCACAATGTGTCTTGGACCAGGAGGAAGCTAGCACCATTGTGCCAAGGAATCTTGGAGAGGGAGGATCTCAGGTAGGACTAACCGCTAGATCTTGGACCAGGAGGAGTAGGTAGTGCCATTCTTCGTGGATCTTGGAGAGGCTATTGTCTGCCCATGTGGCGCCCCAATTAGTGACCGCACAAGAACAGTAAGGATACTGTGTATGGATACTAGGGTACACAGTTGCCATTCCATAG
>refBACTT
TGGTCTAGAGACCAGGAGGAGGCACAGAATGTGACCACAATGTGTCTTGGAGAGGGAGGAGGCACAGAATGTGACCACAATGTGTCTTGGACCAGGAGGAAGCTAGCACCATTGTGCCAAGGAATCTTGGAGAGGGAGGATCTCAGGTAGGACTAACCGCTAGATCTTGGACCAGGAGGAGTAGGTAGTGCCATTCTTCGTGGATCTTGGAGAGGCTATTGTCTGCCCATGTGGCGCCCCAATTAGTGACCGCACAAGAACAGTAAGGATACTTTGTATGGATACTAGGGTACACAGTTGCCATTCCATAG
>refBAGAA
TGGTCTAGAGACCAGGAGGATCTCAGGTAGGACTAACCGCTAGATCTTGGAGAGGGAGGATCTCAGGTAGGACTAACCGCTAGATCTTGGACCAGGAGGACCTATCCACTAGACGAGGTAATTGTCTTGGAGAGGGAGGATCTCAGGTAGGACTAACCGCTAGATCTTGGACCAGGAGGAGTAGGTAGTGCCATTCTTCGTGGATCTTGGAGAGGCTATTGTCTGCCCATGTGGCGCCCCAATTAGTGACCGCACAAGAACAGTAAGGATAGAATGTATGGATACTAGGGTACACAGTTGCCATTCCATAG
>refBAGAB
TGGTCTAGAGACCAGGAGGAGTAGGTAGTGCCATTCTTCGTGGATCTTGGAGAGGGAGGATCTCAGGTAGGACTAACCGCTAGATCTTGGACCAGGAGGACCTATCCACTAGACGAGGTAATTGTCTTGGAGAGGGAGGATCTCAGGTAGGACTAACCGCTAGATCTTGGACCAGGAGGAGTAGGTAGTGCCATTCTTCGTGGATCTTGGAGAGGCTATTGTCTGCCCATGTGGCGCCCCAATTAGTGACCGCACAAGAACAGTAAGGATAGATTGTATGGATACTAGGGTACACAGTTGCCATTCCATAG
>refBAGAC
TGGTCTAGAGACCAGGAGGAAGCTAGCACCATTGTGCCAAGGAATCTTGGAGAGGGAGGATCTCAGGTAGGACTAACCGCTAGATCTTGGACCAGGAGGACCTATCCACTAGACGAGGTAATTGTCTTGGAGAGGGAGGATCTCAGGTAGGACTAACCGCTAGATCTTGGACCAGGAGGAGTAGGTAGTGCCATTCTTCGTGGATCTTGGAGAGGCTATTGTCTGCCCATGTGGCGCCCCAATTAGTGACCGCACAAGAACAGTAAGGATAGACTGTATGGATACTAGGGTACACAGTTGCCATTCCATAG
>refBAGAG
TGGTCTAGAGACCAGGAGGACCTATCCACTAGACGAGGTAATTGTCTTGGAGAGGGAGGATCTCAGGTAGGACTAACCGCTAGATCTTGGACCAGGAGGACCTATCCACTAGACGAGGTAATTGTCTTGGAGAGGGAGGATCTCAGGTAGGACTAACCGCTAGATCTTGGACCAGGAGGAGTAGGTAGTGCCATTCTTCGTGGATCTTGGAGAGGCTATTGTCTGCCCATGTGGCGCCCCAATTAGTGACCGCACAAGAACAGTAAGGATAGAGTGTATGGATACTAGGGTACACAGTTGCCATTCCATAG
>refBAGAT
TGGTCTAGAGACCAGGAGGAGGCACAGAATGTGACCACAATGTGTCTTGGAGAGGGAGGATCTCAGGTAGGACTAACCGCTAGATCTTGGACCAGGAGGACCTATCCACTAGACGAGGTAATTGTCTTGGAGAGGGAGGATCTCAGGTAGGACTAACCGCTAGATCTTGGACCAGGAGGAGTAGGTAGTGCCATTCTTCGTGGATCTTGGAGAGGCTATTGTCTGCCCATGTGGCGCCCCAATTAGTGACCGCACAAGAACAGTAAGGATAGATTGTATGGATACTAGGGTACACAGTTGCCATTCCATAG
>refBAGBA
TGGTCTAGAGACCAGGAGGATCTCAGGTAGGACTAACCGCTAGATCTTGGAGAGGGAGGAGTAGGTAGTGCCATTCTTCGTGGATCTTGGACCAGGAGGACCTATCCACTAGACGAGGTAATTGTCTTGGAGAGGGAGGATCTCAGGTAGGACTAACCGCTAGATCTTGGACCAGGAGGAGTAGGTAGTGCCATTCTTCGTGGATCTTGGAGAGGCTATTGTCTGCCCATGTGGCGCCCCAATTAGTGACCGCACAAGAACAGTAAGGATAGTATGTATGGATACTAGGGTACACAGTTGCCATTCCATAG
>refBAGBB
TGGTCTAGAGACCAGGAGGAGTAGGTAGTGCCATTCTTCGTGGATCTTGGAGAGGGAGGAGTAGGTAGTGCCATTCTTCGTGGATCTTGGACCAGGAGGACCTATCCACTAGACGAGGTAATTGTCTTGGAGAGGGAGGATCTCAGGTAGGACTAACCGCTAGATCTTGGACCAGGAGGAGTAGGTAGTGCCATTCTTCGTGGATCTTGGAGAGGCTATTGTCTGCCCATGTGGCGCCCCAATTAGTGACCGCACAAGAACAGTAAGGATAGTTTGTATGGATACTAGGGTACACAGTTGCCATTCCATAG
>refBAGBC
TGGTCTAGAGACCAGGAGGAAGCTAGCACCATTGTGCCAAGGAATCTTGGAGAGGGAGGAGTAGGTAGTGCCATTCTTCGTGGATCTTGGACCAGGAGGACCTATCCACTAGACGAGGTAATTGTCTTGGAGAGGGAGGATCTCAGGTAGGACTAACCGCTAGATCTTGGACCAGGAGGAGTAGGTAGTGCCATTCTTCGTGGATCTTGGAGAGGCTATTGTCTGCCCATGTGGCGCCCCAATTAGTGACCGCACAAGAACAGTAAGGATAGTCTGTATGGATACTAGGGTACACAGTTGCCATTCCATAG
>refBAGBG
TGGTCTAGAGACCAGGAGGACCTATCCACTAGACGAGGTAATTGTCTTGGAGAGGGAGGAGTAGGTAGTGCCATTCTTCGTGGATCTTGGACCAGGAGGACCTATCCACTAGACGAGGTAATTGTCTTGGAGAGGGAGGATCTCAGGTAGGACTAACCGCTAGATCTTGGACCAGGAGGAGTAGGTAGTGCCATTCTTCGTGGATCTTGGAGAGGCTATTGTCTGCCCATGTGGCGCCCCAATTAGTGACCGCACAAGAACAGTAAGGATAGTGTGTATGGATACTAGGGTACACAGTTGCCATTCCATAG
>refBAGBT
TGGTCTAGAGACCAGGAGGAGGCACAGAATGTGACCACAATGTGTCTTGGAGAGGGAGGAGTAGGTAGTGCCATTCTTCGTGGATCTTGGACCAGGAGGACCTATCCACTAGACGAGGTAATTGTCTTGGAGAGGGAGGATCTCAGGTAGGACTAACCGCTAGATCTTGGACCAGGAGGAGTAGGTAGTGCCATTCTTCGTGGATCTTGGAGAGGCTATTGTCTGCCCATGTGGCGCCCCAATTAGTGACCGCACAAGAACAGTAAGGATAGTTTGTATGGATACTAGGGTACACAGTTGCCATTCCATAG
>refBAGCA
TGGTCTAGAGACCAGGAGGATCTCAGGTAGGACTAACCGCTAGATCTTGGAGAGGGAGGAAGCTAGCACCATTGTGCCAAGGAATCTTGGACCAGGAGGACCTATCCACTAGACGAGGTAATTGTCTTGGAGAGGGAGGATCTCAGGTAGGACTAACCGCTAGATCTTGGACCAGGAGGAGTAGGTAGTGCCATTCTTCGTGGATCTTGGAGAGGCTATTGTCTGCCCATGTGGCGCCCCAATTAGTGACCGCACAAGAACAGTAAGGATAGCATGTATGGATACTAGGGTACACAGTTGCCATTCCATAG
>refBAGCB
TGGTCTAGAGACCAGGAGGAGTAGGTAGTGCCATTCTTCGTGGATCTTGGAGAGGGAGGAAGCTAGCACCATTGTGCCAAGGAATCTTGGACCAGGAGGACCTATCCACTAGACGAGGTAATTGTCTTGGAGAGGGAGGATCTCAGGTAGGACTAACCGCTAGATCTTGGACCAGGAGGAGTAGGTAGTGCCATTCTTCGTGGATCTTGGAGAGGCTATTGTCTGCCCATGTGGCGCCCCAATTAGTGACCGCACAAGAACAGTAAGGATAGCTTGTATGGATACTAGGGTACACAGTTGCCATTCCATAG
>refBAGCC
TGGTCTAGAGACCAGGAGGAAGCTAGCACCATTGTGCCAAGGAATCTTGGAGAGGGAGGAAGCTAGCACCATTGTGCCAAGGAATCTTGGACCAGGAGGACCTATCCACTAGACGAGGTAATTGTCTTGGAGAGGGAGGATCTCAGGTAGGACTAACCGCTAGATCTTGGACCAGGAGGAGTAGGTAGTGCCATTCTTCGTGGATCTTGGAGAGGCTATTGTCTGCCCATGTGGCGCCCCAATTAGTGACCGCACAAGAACAGTAAGGATAGCCTGTATGGATACTAGGGTACACAGTTGCCATTCCATAG
>refBAGCG
TGGTCTAGAGACCAGGAGGACCTATCCACTAGACGAGGTAATTGTCTTGGAGAGGGAGGAAGCTAGCACCATTGTGCCAAGGAATCTTGGACCAGGAGGACCTATCCACTAGACGAGGTAATTGTCTTGGAGAGGGAGGATCTCAGGTAGGACTAACCGCTAGATCTTGGACCAGGAGGAGTAGGTAGTGCCATTCTTCGTGGATCTTGGAGAGGCTATTGTCTGCCCATGTGGCGCCCCAATTAGTGACCGCACAAGAACAGTAAGGATAGCGTGTATGGATACTAGGGTACACAGTTGCCATTCCATAG
>refBAGCT
TGGTCTAGAGACCAGGAGGAGGCACAGAATGTGACCACAATGTGTCTTGGAGAGGGAGGAAGCTAGCACCATTGTGCCAAGGAATCTTGGACCAGGAGGACCTATCCACTAGACGAGGTAATTGTCTTGGAGAGGGAGGATCTCAGGTAGGACTAACCGCTAGATCTTGGACCAGGAGGAGTAGGTAGTGCCATTCTTCGTGGATCTTGGAGAGGCTATTGTCTGCCCATGTGGCGCCCCAATTAGTGACCGCACAAGAACAGTAAGGATAGCTTGTATGGATACTAGGGTACACAGTTGCCATTCCATAG
>refBAGGA
TGGTCTAGAGACCAGGAGGATCTCAGGTAGGACTAACCGCTAGATCTTGGAGAGGGAGGACCTATCCACTAGACGAGGTAATTGTCTTGGACCAGGAGGACCTATCCACTAGACGAGGTAATTGTCTTGGAGAGGGAGGATCTCAGGTAGGACTAACCGCTAGATCTTGGACCAGGAGGAGTAGGTAGTGCCATTCTTCGTGGATCTTGGAGAGGCTATTGTCTGCCCATGTGGCGCCCCAATTAGTGACCGCACAAGAACAGTAAGGATAGGATGTATGGATACTAGGGTACACAGTTGCCATTCCATAG
>refBAGGB
TGGTCTAGAGACCAGGAGGAGTAGGTAGTGCCATTCTTCGTGGATCTTGGAGAGGGAGGACCTATCCACTAGACGAGGTAATTGTCTTGGACCAGGAGGACCTATCCACTAGACGAGGTAATTGTCTTGGAGAGGGAGGATCTCAGGTAGGACTAACCGCTAGATCTTGGACCAGGAGGAGTAGGTAGTGCCATTCTTCGTGGATCTTGGAGAGGCTATTGTCTGCCCATGTGGCGCCCCAATTAGTGACCGCACAAGAACAGTAAGGATAGGTTGTATGGATACTAGGGTACACAGTTGCCATTCCATAG
>refBAGGC
TGGTCTAGAGACCAGGAGGAAGCTAGCACCATTGTGCCAAGGAATCTTGGAGAGGGAGGACCTATCCACTAGACGAGGTAATTGTCTTGGACCAGGAGGACCTATCCACTAGACGAGGTAATTGTCTTGGAGAGGGAGGATCTCAGGTAGGACTAACCGCTAGATCTTGGACCAGGAGGAGTAGGTAGTGCCATTCTTCGTGGATCTTGGAGAGGCTATTGTCTGCCCATGTGGCGCCCCAATTAGTGACCGCACAAGAACAGTAAGGATAGGCTGTATGGATACTAGGGTACACAGTTGCCATTCCATAG
>refBAGGG
TGGTCTAGAGACCAGGAGGACCTATCCACTAGACGAGGTAATTGTCTTGGAGAGGGAGGACCTATCCACTAGACGAGGTAATTGTCTTGGACCAGGAGGACCTATCCACTAGACGAGGTAATTGTCTTGGAGAGGGAGGATCTCAGGTAGGACTAACCGCTAGATCTTGGACCAGGAGGAGTAGGTAGTGCCATTCTTCGTGGATCTTGGAGAGGCTATTGTCTGCCCATGTGGCGCCCCAATTAGTGACCGCACAAGAACAGTAAGGATAGGGTGTATGGATACTAGGGTACACAGTTGCCATTCCATAG
>refBAGGT
TGGTCTAGAGACCAGGAGGAGGCACAGAATGTGACCACAATGTGTCTTGGAGAGGGAGGACCTATCCACTAGACGAGGTAATTGTCTTGGACCAGGAGGACCTATCCACTAGACGAGGTAATTGTCTTGGAGAGGGAGGATCTCAGGTAGGACTAACCGCTAGATCTTGGACCAGGAGGAGTAGGTAGTGCCATTCTTCGTGGATCTTGGAGAGGCTATTGTCTGCCCATGTGGCGCCCCAATTAGTGACCGCACAAGAACAGTAAGGATAGGTTGTATGGATACTAGGGTACACAGTTGCCATTCCATAG
>refBAGTA
TGGTCTAGAGACCAGGAGGATCTCAGGTAGGACTAACCGCTAGATCTTGGAGAGGGAGGAGGCACAGAATGTGACCACAATGTGTCTTGGACCAGGAGGACCTATCCACTAGACGAGGTAATTGTCTTGGAGAGGGAGGATCTCAGGTAGGACTAACCGCTAGATCTTGGACCAGGAGGAGTAGGTAGTGCCATTCTTCGTGGATCTTGGAGAGGCTATTGTCTGCCCATGTGGCGCCCCAATTAGTGACCGCACAAGAACAGTAAGGATAGTATGTATGGATACTAGGGTACACAGTTGCCATTCCATAG
>refBAGTB
TGGTCTAGAGACCAGGAGGAGTAGGTAGTGCCATTCTTCGTGGATCTTGGAGAGGGAGGAGGCACAGAATGTGACCACAATGTGTCTTGGACCAGGAGGACCTATCCACTAGACGAGGTAATTGTCTTGGAGAGGGAGGATCTCAGGTAGGACTAACCGCTAGATCTTGGACCAGGAGGAGTAGGTAGTGCCATTCTTCGTGGATCTTGGAGAGGCTATTGTCTGCCCATGTGGCGCCCCAATTAGTGACCGCACAAGAACAGTAAGGATAGTTTGTATGGATACTAGGGTACACAGTTGCCATTCCATAG
>refBAGTC
TGGTCTAGAGACCAGGAGGAAGCTAGCACCATTGTGCCAAGGAATCTTGGAGAGGGAGGAGGCACAGAATGTGACCACAATGTGTCTTGGACCAGGAGGACCTATCCACTAGACGAGGTAATTGTCTTGGAGAGGGAGGATCTCAGGTAGGACTAACCGCTAGATCTTGGACCAGGAGGAGTAGGTAGTGCCATTCTTCGTGGATCTTGGAGAGGCTATTGTCTGCCCATGTGGCGCCCCAATTAGTGACCGCACAAGAACAGTAAGGATAGTCTGTATGGATACTAGGGTACACAGTTGCCATTCCATAG
>refBAGTG
TGGTCTAGAGACCAGGAGGACCTATCCACTAGACGAGGTAATTGTCTTGGAGAGGGAGGAGGCACAGAATGTGACCACAATGTGTCTTGGACCAGGAGGACCTATCCACTAGACGAGGTAATTGTCTTGGAGAGGGAGGATCTCAGGTAGGACTAACCGCTAGATCTTGGACCAGGAGGAGTAGGTAGTGCCATTCTTCGTGGATCTTGGAGAGGCTATTGTCTGCCCATGTGGCGCCCCAATTAGTGACCGCACAAGAACAGTAAGGATAGTGTGTATGGATACTAGGGTACACAGTTGCCATTCCATAG
>refBAGTT
TGGTCTAGAGACCAGGAGGAGGCACAGAATGTGACCACAATGTGTCTTGGAGAGGGAGGAGGCACAGAATGTGACCACAATGTGTCTTGGACCAGGAGGACCTATCCACTAGACGAGGTAATTGTCTTGGAGAGGGAGGATCTCAGGTAGGACTAACCGCTAGATCTTGGACCAGGAGGAGTAGGTAGTGCCATTCTTCGTGGATCTTGGAGAGGCTATTGTCTGCCCATGTGGCGCCCCAATTAGTGACCGCACAAGAACAGTAAGGATAGTTTGTATGGATACTAGGGTACACAGTTGCCATTCCATAG
>refBATAA
TGGTCTAGAGACCAGGAGGATCTCAGGTAGGACTAACCGCTAGATCTTGGAGAGGGAGGATCTCAGGTAGGACTAACCGCTAGATCTTGGACCAGGAGGAGGCACAGAATGTGACCACAATGTGTCTTGGAGAGGGAGGATCTCAGGTAGGACTAACCGCTAGATCTTGGACCAGGAGGAGTAGGTAGTGCCATTCTTCGTGGATCTTGGAGAGGCTATTGTCTGCCCATGTGGCGCCCCAATTAGTGACCGCACAAGAACAGTAAGGATATAATGTATGGATACTAGGGTACACAGTTGCCATTCCATAG
>refBATAB
TGGTCTAGAGACCAGGAGGAGTAGGTAGTGCCATTCTTCGTGGATCTTGGAGAGGGAGGATCTCAGGTAGGACTAACCGCTAGATCTTGGACCAGGAGGAGGCACAGAATGTGACCACAATGTGTCTTGGAGAGGGAGGATCTCAGGTAGGACTAACCGCTAGATCTTGGACCAGGAGGAGTAGGTAGTGCCATTCTTCGTGGATCTTGGAGAGGCTATTGTCTGCCCATGTGGCGCCCCAATTAGTGACCGCACAAGAACAGTAAGGATATATTGTATGGATACTAGGGTACACAGTTGCCATTCCATAG
>refBATAC
TGGTCTAGAGACCAGGAGGAAGCTAGCACCATTGTGCCAAGGAATCTTGGAGAGGGAGGATCTCAGGTAGGACTAACCGCTAGATCTTGGACCAGGAGGAGGCACAGAATGTGACCACAATGTGTCTTGGAGAGGGAGGATCTCAGGTAGGACTAACCGCTAGATCTTGGACCAGGAGGAGTAGGTAGTGCCATTCTTCGTGGATCTTGGAGAGGCTATTGTCTGCCCATGTGGCGCCCCAATTAGTGACCGCACAAGAACAGTAAGGATATACTGTATGGATACTAGGGTACACAGTTGCCATTCCATAG
>refBATAG
TGGTCTAGAGACCAGGAGGACCTATCCACTAGACGAGGTAATTGTCTTGGAGAGGGAGGATCTCAGGTAGGACTAACCGCTAGATCTTGGACCAGGAGGAGGCACAGAATGTGACCACAATGTGTCTTGGAGAGGGAGGATCTCAGGTAGGACTAACCGCTAGATCTTGGACCAGGAGGAGTAGGTAGTGCCATTCTTCGTGGATCTTGGAGAGGCTATTGTCTGCCCATGTGGCGCCCCAATTAGTGACCGCACAAGAACAGTAAGGATATAGTGTATGGATACTAGGGTACACAGTTGCCATTCCATAG
>refBATAT
TGGTCTAGAGACCAGGAGGAGGCACAGAATGTGACCACAATGTGTCTTGGAGAGGGAGGATCTCAGGTAGGACTAACCGCTAGATCTTGGACCAGGAGGAGGCACAGAATGTGACCACAATGTGTCTTGGAGAGGGAGGATCTCAGGTAGGACTAACCGCTAGATCTTGGACCAGGAGGAGTAGGTAGTGCCATTCTTCGTGGATCTTGGAGAGGCTATTGTCTGCCCATGTGGCGCCCCAATTAGTGACCGCACAAGAACAGTAAGGATATATTGTATGGATACTAGGGTACACAGTTGCCATTCCATAG
>refBATBA
TGGTCTAGAGACCAGGAGGATCTCAGGTAGGACTAACCGCTAGATCTTGGAGAGGGAGGAGTAGGTAGTGCCATTCTTCGTGGATCTTGGACCAGGAGGAGGCACAGAATGTGACCACAATGTGTCTTGGAGAGGGAGGATCTCAGGTAGGACTAACCGCTAGATCTTGGACCAGGAGGAGTAGGTAGTGCCATTCTTCGTGGATCTTGGAGAGGCTATTGTCTGCCCATGTGGCGCCCCAATTAGTGACCGCACAAGAACAGTAAGGATATTATGTATGGATACTAGGGTACACAGTTGCCATTCCATAG
>refBATBB
TGGTCTAGAGACCAGGAGGAGTAGGTAGTGCCATTCTTCGTGGATCTTGGAGAGGGAGGAGTAGGTAGTGCCATTCTTCGTGGATCTTGGACCAGGAGGAGGCACAGAATGTGACCACAATGTGTCTTGGAGAGGGAGGATCTCAGGTAGGACTAACCGCTAGATCTTGGACCAGGAGGAGTAGGTAGTGCCATTCTTCGTGGATCTTGGAGAGGCTATTGTCTGCCCATGTGGCGCCCCAATTAGTGACCGCACAAGAACAGTAAGGATATTTTGTATGGATACTAGGGTACACAGTTGCCATTCCATAG
>refBATBC
TGGTCTAGAGACCAGGAGGAAGCTAGCACCATTGTGCCAAGGAATCTTGGAGAGGGAGGAGTAGGTAGTGCCATTCTTCGTGGATCTTGGACCAGGAGGAGGCACAGAATGTGACCACAATGTGTCTTGGAGAGGGAGGATCTCAGGTAGGACTAACCGCTAGATCTTGGACCAGGAGGAGTAGGTAGTGCCATTCTTCGTGGATCTTGGAGAGGCTATTGTCTGCCCATGTGGCGCCCCAATTAGTGACCGCACAAGAACAGTAAGGATATTCTGTATGGATACTAGGGTACACAGTTGCCATTCCATAG
>refBATBG
TGGTCTAGAGACCAGGAGGACCTATCCACTAGACGAGGTAATTGTCTTGGAGAGGGAGGAGTAGGTAGTGCCATTCTTCGTGGATCTTGGACCAGGAGGAGGCACAGAATGTGACCACAATGTGTCTTGGAGAGGGAGGATCTCAGGTAGGACTAACCGCTAGATCTTGGACCAGGAGGAGTAGGTAGTGCCATTCTTCGTGGATCTTGGAGAGGCTATTGTCTGCCCATGTGGCGCCCCAATTAGTGACCGCACAAGAACAGTAAGGATATTGTGTATGGATACTAGGGTACACAGTTGCCATTCCATAG
>refBATBT
TGGTCTAGAGACCAGGAGGAGGCACAGAATGTGACCACAATGTGTCTTGGAGAGGGAGGAGTAGGTAGTGCCATTCTTCGTGGATCTTGGACCAGGAGGAGGCACAGAATGTGACCACAATGTGTCTTGGAGAGGGAGGATCTCAGGTAGGACTAACCGCTAGATCTTGGACCAGGAGGAGTAGGTAGTGCCATTCTTCGTGGATCTTGGAGAGGCTATTGTCTGCCCATGTGGCGCCCCAATTAGTGACCGCACAAGAACAGTAAGGATATTTTGTATGGATACTAGGGTACACAGTTGCCATTCCATAG
>refBATCA
TGGTCTAGAGACCAGGAGGATCTCAGGTAGGACTAACCGCTAGATCTTGGAGAGGGAGGAAGCTAGCACCATTGTGCCAAGGAATCTTGGACCAGGAGGAGGCACAGAATGTGACCACAATGTGTCTTGGAGAGGGAGGATCTCAGGTAGGACTAACCGCTAGATCTTGGACCAGGAGGAGTAGGTAGTGCCATTCTTCGTGGATCTTGGAGAGGCTATTGTCTGCCCATGTGGCGCCCCAATTAGTGACCGCACAAGAACAGTAAGGATATCATGTATGGATACTAGGGTACACAGTTGCCATTCCATAG
>refBATCB
TGGTCTAGAGACCAGGAGGAGTAGGTAGTGCCATTCTTCGTGGATCTTGGAGAGGGAGGAAGCTAGCACCATTGTGCCAAGGAATCTTGGACCAGGAGGAGGCACAGAATGTGACCACAATGTGTCTTGGAGAGGGAGGATCTCAGGTAGGACTAACCGCTAGATCTTGGACCAGGAGGAGTAGGTAGTGCCATTCTTCGTGGATCTTGGAGAGGCTATTGTCTGCCCATGTGGCGCCCCAATTAGTGACCGCACAAGAACAGTAAGGATATCTTGTATGGATACTAGGGTACACAGTTGCCATTCCATAG
>refBATCC
TGGTCTAGAGACCAGGAGGAAGCTAGCACCATTGTGCCAAGGAATCTTGGAGAGGGAGGAAGCTAGCACCATTGTGCCAAGGAATCTTGGACCAGGAGGAGGCACAGAATGTGACCACAATGTGTCTTGGAGAGGGAGGATCTCAGGTAGGACTAACCGCTAGATCTTGGACCAGGAGGAGTAGGTAGTGCCATTCTTCGTGGATCTTGGAGAGGCTATTGTCTGCCCATGTGGCGCCCCAATTAGTGACCGCACAAGAACAGTAAGGATATCCTGTATGGATACTAGGGTACACAGTTGCCATTCCATAG
>refBATCG
TGGTCTAGAGACCAGGAGGACCTATCCACTAGACGAGGTAATTGTCTTGGAGAGGGAGGAAGCTAGCACCATTGTGCCAAGGAATCTTGGACCAGGAGGAGGCACAGAATGTGACCACAATGTGTCTTGGAGAGGGAGGATCTCAGGTAGGACTAACCGCTAGATCTTGGACCAGGAGGAGTAGGTAGTGCCATTCTTCGTGGATCTTGGAGAGGCTATTGTCTGCCCATGTGGCGCCCCAATTAGTGACCGCACAAGAACAGTAAGGATATCGTGTATGGATACTAGGGTACACAGTTGCCATTCCATAG
>refBATCT
TGGTCTAGAGACCAGGAGGAGGCACAGAATGTGACCACAATGTGTCTTGGAGAGGGAGGAAGCTAGCACCATTGTGCCAAGGAATCTTGGACCAGGAGGAGGCACAGAATGTGACCACAATGTGTCTTGGAGAGGGAGGATCTCAGGTAGGACTAACCGCTAGATCTTGGACCAGGAGGAGTAGGTAGTGCCATTCTTCGTGGATCTTGGAGAGGCTATTGTCTGCCCATGTGGCGCCCCAATTAGTGACCGCACAAGAACAGTAAGGATATCTTGTATGGATACTAGGGTACACAGTTGCCATTCCATAG
>refBATGA
TGGTCTAGAGACCAGGAGGATCTCAGGTAGGACTAACCGCTAGATCTTGGAGAGGGAGGACCTATCCACTAGACGAGGTAATTGTCTTGGACCAGGAGGAGGCACAGAATGTGACCACAATGTGTCTTGGAGAGGGAGGATCTCAGGTAGGACTAACCGCTAGATCTTGGACCAGGAGGAGTAGGTAGTGCCATTCTTCGTGGATCTTGGAGAGGCTATTGTCTGCCCATGTGGCGCCCCAATTAGTGACCGCACAAGAACAGTAAGGATATGATGTATGGATACTAGGGTACACAGTTGCCATTCCATAG
>refBATGB
TGGTCTAGAGACCAGGAGGAGTAGGTAGTGCCATTCTTCGTGGATCTTGGAGAGGGAGGACCTATCCACTAGACGAGGTAATTGTCTTGGACCAGGAGGAGGCACAGAATGTGACCACAATGTGTCTTGGAGAGGGAGGATCTCAGGTAGGACTAACCGCTAGATCTTGGACCAGGAGGAGTAGGTAGTGCCATTCTTCGTGGATCTTGGAGAGGCTATTGTCTGCCCATGTGGCGCCCCAATTAGTGACCGCACAAGAACAGTAAGGATATGTTGTATGGATACTAGGGTACACAGTTGCCATTCCATAG
>refBATGC
TGGTCTAGAGACCAGGAGGAAGCTAGCACCATTGTGCCAAGGAATCTTGGAGAGGGAGGACCTATCCACTAGACGAGGTAATTGTCTTGGACCAGGAGGAGGCACAGAATGTGACCACAATGTGTCTTGGAGAGGGAGGATCTCAGGTAGGACTAACCGCTAGATCTTGGACCAGGAGGAGTAGGTAGTGCCATTCTTCGTGGATCTTGGAGAGGCTATTGTCTGCCCATGTGGCGCCCCAATTAGTGACCGCACAAGAACAGTAAGGATATGCTGTATGGATACTAGGGTACACAGTTGCCATTCCATAG
>refBATGG
TGGTCTAGAGACCAGGAGGACCTATCCACTAGACGAGGTAATTGTCTTGGAGAGGGAGGACCTATCCACTAGACGAGGTAATTGTCTTGGACCAGGAGGAGGCACAGAATGTGACCACAATGTGTCTTGGAGAGGGAGGATCTCAGGTAGGACTAACCGCTAGATCTTGGACCAGGAGGAGTAGGTAGTGCCATTCTTCGTGGATCTTGGAGAGGCTATTGTCTGCCCATGTGGCGCCCCAATTAGTGACCGCACAAGAACAGTAAGGATATGGTGTATGGATACTAGGGTACACAGTTGCCATTCCATAG
>refBATGT
TGGTCTAGAGACCAGGAGGAGGCACAGAATGTGACCACAATGTGTCTTGGAGAGGGAGGACCTATCCACTAGACGAGGTAATTGTCTTGGACCAGGAGGAGGCACAGAATGTGACCACAATGTGTCTTGGAGAGGGAGGATCTCAGGTAGGACTAACCGCTAGATCTTGGACCAGGAGGAGTAGGTAGTGCCATTCTTCGTGGATCTTGGAGAGGCTATTGTCTGCCCATGTGGCGCCCCAATTAGTGACCGCACAAGAACAGTAAGGATATGTTGTATGGATACTAGGGTACACAGTTGCCATTCCATAG
>refBATTA
TGGTCTAGAGACCAGGAGGATCTCAGGTAGGACTAACCGCTAGATCTTGGAGAGGGAGGAGGCACAGAATGTGACCACAATGTGTCTTGGACCAGGAGGAGGCACAGAATGTGACCACAATGTGTCTTGGAGAGGGAGGATCTCAGGTAGGACTAACCGCTAGATCTTGGACCAGGAGGAGTAGGTAGTGCCATTCTTCGTGGATCTTGGAGAGGCTATTGTCTGCCCATGTGGCGCCCCAATTAGTGACCGCACAAGAACAGTAAGGATATTATGTATGGATACTAGGGTACACAGTTGCCATTCCATAG
>refBATTB
TGGTCTAGAGACCAGGAGGAGTAGGTAGTGCCATTCTTCGTGGATCTTGGAGAGGGAGGAGGCACAGAATGTGACCACAATGTGTCTTGGACCAGGAGGAGGCACAGAATGTGACCACAATGTGTCTTGGAGAGGGAGGATCTCAGGTAGGACTAACCGCTAGATCTTGGACCAGGAGGAGTAGGTAGTGCCATTCTTCGTGGATCTTGGAGAGGCTATTGTCTGCCCATGTGGCGCCCCAATTAGTGACCGCACAAGAACAGTAAGGATATTTTGTATGGATACTAGGGTACACAGTTGCCATTCCATAG
>refBATTC
TGGTCTAGAGACCAGGAGGAAGCTAGCACCATTGTGCCAAGGAATCTTGGAGAGGGAGGAGGCACAGAATGTGACCACAATGTGTCTTGGACCAGGAGGAGGCACAGAATGTGACCACAATGTGTCTTGGAGAGGGAGGATCTCAGGTAGGACTAACCGCTAGATCTTGGACCAGGAGGAGTAGGTAGTGCCATTCTTCGTGGATCTTGGAGAGGCTATTGTCTGCCCATGTGGCGCCCCAATTAGTGACCGCACAAGAACAGTAAGGATATTCTGTATGGATACTAGGGTACACAGTTGCCATTCCATAG
>refBATTG
TGGTCTAGAGACCAGGAGGACCTATCCACTAGACGAGGTAATTGTCTTGGAGAGGGAGGAGGCACAGAATGTGACCACAATGTGTCTTGGACCAGGAGGAGGCACAGAATGTGACCACAATGTGTCTTGGAGAGGGAGGATCTCAGGTAGGACTAACCGCTAGATCTTGGACCAGGAGGAGTAGGTAGTGCCATTCTTCGTGGATCTTGGAGAGGCTATTGTCTGCCCATGTGGCGCCCCAATTAGTGACCGCACAAGAACAGTAAGGATATTGTGTATGGATACTAGGGTACACAGTTGCCATTCCATAG
>refBATTT
TGGTCTAGAGACCAGGAGGAGGCACAGAATGTGACCACAATGTGTCTTGGAGAGGGAGGAGGCACAGAATGTGACCACAATGTGTCTTGGACCAGGAGGAGGCACAGAATGTGACCACAATGTGTCTTGGAGAGGGAGGATCTCAGGTAGGACTAACCGCTAGATCTTGGACCAGGAGGAGTAGGTAGTGCCATTCTTCGTGGATCTTGGAGAGGCTATTGTCTGCCCATGTGGCGCCCCAATTAGTGACCGCACAAGAACAGTAAGGATATTTTGTATGGATACTAGGGTACACAGTTGCCATTCCATAG
>refBBAAA
TGGTCTAGAGACCAGGAGGATCTCAGGTAGGACTAACCGCTAGATCTTGGAGAGGGAGGATCTCAGGTAGGACTAACCGCTAGATCTTGGACCAGGAGGATCTCAGGTAGGACTAACCGCTAGATCTTGGAGAGGGAGGAGTAGGTAGTGCCATTCTTCGTGGATCTTGGACCAGGAGGAGTAGGTAGTGCCATTCTTCGTGGATCTTGGAGAGGCTATTGTCTGCCCATGTGGCGCCCCAATTAGTGACCGCACAAGAACAGTAAGGATTAAATGTATGGATACTAGGGTACACAGTTGCCATTCCATAG
>refBBAAB
TGGTCTAGAGACCAGGAGGAGTAGGTAGTGCCATTCTTCGTGGATCTTGGAGAGGGAGGATCTCAGGTAGGACTAACCGCTAGATCTTGGACCAGGAGGATCTCAGGTAGGACTAACCGCTAGATCTTGGAGAGGGAGGAGTAGGTAGTGCCATTCTTCGTGGATCTTGGACCAGGAGGAGTAGGTAGTGCCATTCTTCGTGGATCTTGGAGAGGCTATTGTCTGCCCATGTGGCGCCCCAATTAGTGACCGCACAAGAACAGTAAGGATTAATTGTATGGATACTAGGGTACACAGTTGCCATTCCATAG
>refBBAAC
TGGTCTAGAGACCAGGAGGAAGCTAGCACCATTGTGCCAAGGAATCTTGGAGAGGGAGGATCTCAGGTAGGACTAACCGCTAGATCTTGGACCAGGAGGATCTCAGGTAGGACTAACCGCTAGATCTTGGAGAGGGAGGAGTAGGTAGTGCCATTCTTCGTGGATCTTGGACCAGGAGGAGTAGGTAGTGCCATTCTTCGTGGATCTTGGAGAGGCTATTGTCTGCCCATGTGGCGCCCCAATTAGTGACCGCACAAGAACAGTAAGGATTAACTGTATGGATACTAGGGTACACAGTTGCCATTCCATAG
>refBBAAG
TGGTCTAGAGACCAGGAGGACCTATCCACTAGACGAGGTAATTGTCTTGGAGAGGGAGGATCTCAGGTAGGACTAACCGCTAGATCTTGGACCAGGAGGATCTCAGGTAGGACTAACCGCTAGATCTTGGAGAGGGAGGAGTAGGTAGTGCCATTCTTCGTGGATCTTGGACCAGGAGGAGTAGGTAGTGCCATTCTTCGTGGATCTTGGAGAGGCTATTGTCTGCCCATGTGGCGCCCCAATTAGTGACCGCACAAGAACAGTAAGGATTAAGTGTATGGATACTAGGGTACACAGTTGCCATTCCATAG
>refBBAAT
TGGTCTAGAGACCAGGAGGAGGCACAGAATGTGACCACAATGTGTCTTGGAGAGGGAGGATCTCAGGTAGGACTAACCGCTAGATCTTGGACCAGGAGGATCTCAGGTAGGACTAACCGCTAGATCTTGGAGAGGGAGGAGTAGGTAGTGCCATTCTTCGTGGATCTTGGACCAGGAGGAGTAGGTAGTGCCATTCTTCGTGGATCTTGGAGAGGCTATTGTCTGCCCATGTGGCGCCCCAATTAGTGACCGCACAAGAACAGTAAGGATTAATTGTATGGATACTAGGGTACACAGTTGCCATTCCATAG
>refBBABA
TGGTCTAGAGACCAGGAGGATCTCAGGTAGGACTAACCGCTAGATCTTGGAGAGGGAGGAGTAGGTAGTGCCATTCTTCGTGGATCTTGGACCAGGAGGATCTCAGGTAGGACTAACCGCTAGATCTTGGAGAGGGAGGAGTAGGTAGTGCCATTCTTCGTGGATCTTGGACCAGGAGGAGTAGGTAGTGCCATTCTTCGTGGATCTTGGAGAGGCTATTGTCTGCCCATGTGGCGCCCCAATTAGTGACCGCACAAGAACAGTAAGGATTATATGTATGGATACTAGGGTACACAGTTGCCATTCCATAG
>refBBABB
TGGTCTAGAGACCAGGAGGAGTAGGTAGTGCCATTCTTCGTGGATCTTGGAGAGGGAGGAGTAGGTAGTGCCATTCTTCGTGGATCTTGGACCAGGAGGATCTCAGGTAGGACTAACCGCTAGATCTTGGAGAGGGAGGAGTAGGTAGTGCCATTCTTCGTGGATCTTGGACCAGGAGGAGTAGGTAGTGCCATTCTTCGTGGATCTTGGAGAGGCTATTGTCTGCCCATGTGGCGCCCCAATTAGTGACCGCACAAGAACAGTAAGGATTATTTGTATGGATACTAGGGTACACAGTTGCCATTCCATAG
>refBBABC
TGGTCTAGAGACCAGGAGGAAGCTAGCACCATTGTGCCAAGGAATCTTGGAGAGGGAGGAGTAGGTAGTGCCATTCTTCGTGGATCTTGGACCAGGAGGATCTCAGGTAGGACTAACCGCTAGATCTTGGAGAGGGAGGAGTAGGTAGTGCCATTCTTCGTGGATCTTGGACCAGGAGGAGTAGGTAGTGCCATTCTTCGTGGATCTTGGAGAGGCTATTGTCTGCCCATGTGGCGCCCCAATTAGTGACCGCACAAGAACAGTAAGGATTATCTGTATGGATACTAGGGTACACAGTTGCCATTCCATAG
>refBBABG
TGGTCTAGAGACCAGGAGGACCTATCCACTAGACGAGGTAATTGTCTTGGAGAGGGAGGAGTAGGTAGTGCCATTCTTCGTGGATCTTGGACCAGGAGGATCTCAGGTAGGACTAACCGCTAGATCTTGGAGAGGGAGGAGTAGGTAGTGCCATTCTTCGTGGATCTTGGACCAGGAGGAGTAGGTAGTGCCATTCTTCGTGGATCTTGGAGAGGCTATTGTCTGCCCATGTGGCGCCCCAATTAGTGACCGCACAAGAACAGTAAGGATTATGTGTATGGATACTAGGGTACACAGTTGCCATTCCATAG
>refBBABT
TGGTCTAGAGACCAGGAGGAGGCACAGAATGTGACCACAATGTGTCTTGGAGAGGGAGGAGTAGGTAGTGCCATTCTTCGTGGATCTTGGACCAGGAGGATCTCAGGTAGGACTAACCGCTAGATCTTGGAGAGGGAGGAGTAGGTAGTGCCATTCTTCGTGGATCTTGGACCAGGAGGAGTAGGTAGTGCCATTCTTCGTGGATCTTGGAGAGGCTATTGTCTGCCCATGTGGCGCCCCAATTAGTGACCGCACAAGAACAGTAAGGATTATTTGTATGGATACTAGGGTACACAGTTGCCATTCCATAG
>refBBACA
TGGTCTAGAGACCAGGAGGATCTCAGGTAGGACTAACCGCTAGATCTTGGAGAGGGAGGAAGCTAGCACCATTGTGCCAAGGAATCTTGGACCAGGAGGATCTCAGGTAGGACTAACCGCTAGATCTTGGAGAGGGAGGAGTAGGTAGTGCCATTCTTCGTGGATCTTGGACCAGGAGGAGTAGGTAGTGCCATTCTTCGTGGATCTTGGAGAGGCTATTGTCTGCCCATGTGGCGCCCCAATTAGTGACCGCACAAGAACAGTAAGGATTACATGTATGGATACTAGGGTACACAGTTGCCATTCCATAG
>refBBACB
TGGTCTAGAGACCAGGAGGAGTAGGTAGTGCCATTCTTCGTGGATCTTGGAGAGGGAGGAAGCTAGCACCATTGTGCCAAGGAATCTTGGACCAGGAGGATCTCAGGTAGGACTAACCGCTAGATCTTGGAGAGGGAGGAGTAGGTAGTGCCATTCTTCGTGGATCTTGGACCAGGAGGAGTAGGTAGTGCCATTCTTCGTGGATCTTGGAGAGGCTATTGTCTGCCCATGTGGCGCCCCAATTAGTGACCGCACAAGAACAGTAAGGATTACTTGTATGGATACTAGGGTACACAGTTGCCATTCCATAG
>refBBACC
TGGTCTAGAGACCAGGAGGAAGCTAGCACCATTGTGCCAAGGAATCTTGGAGAGGGAGGAAGCTAGCACCATTGTGCCAAGGAATCTTGGACCAGGAGGATCTCAGGTAGGACTAACCGCTAGATCTTGGAGAGGGAGGAGTAGGTAGTGCCATTCTTCGTGGATCTTGGACCAGGAGGAGTAGGTAGTGCCATTCTTCGTGGATCTTGGAGAGGCTATTGTCTGCCCATGTGGCGCCCCAATTAGTGACCGCACAAGAACAGTAAGGATTACCTGTATGGATACTAGGGTACACAGTTGCCATTCCATAG
>refBBACG
TGGTCTAGAGACCAGGAGGACCTATCCACTAGACGAGGTAATTGTCTTGGAGAGGGAGGAAGCTAGCACCATTGTGCCAAGGAATCTTGGACCAGGAGGATCTCAGGTAGGACTAACCGCTAGATCTTGGAGAGGGAGGAGTAGGTAGTGCCATTCTTCGTGGATCTTGGACCAGGAGGAGTAGGTAGTGCCATTCTTCGTGGATCTTGGAGAGGCTATTGTCTGCCCATGTGGCGCCCCAATTAGTGACCGCACAAGAACAGTAAGGATTACGTGTATGGATACTAGGGTACACAGTTGCCATTCCATAG
>refBBACT
TGGTCTAGAGACCAGGAGGAGGCACAGAATGTGACCACAATGTGTCTTGGAGAGGGAGGAAGCTAGCACCATTGTGCCAAGGAATCTTGGACCAGGAGGATCTCAGGTAGGACTAACCGCTAGATCTTGGAGAGGGAGGAGTAGGTAGTGCCATTCTTCGTGGATCTTGGACCAGGAGGAGTAGGTAGTGCCATTCTTCGTGGATCTTGGAGAGGCTATTGTCTGCCCATGTGGCGCCCCAATTAGTGACCGCACAAGAACAGTAAGGATTACTTGTATGGATACTAGGGTACACAGTTGCCATTCCATAG
>refBBAGA
TGGTCTAGAGACCAGGAGGATCTCAGGTAGGACTAACCGCTAGATCTTGGAGAGGGAGGACCTATCCACTAGACGAGGTAATTGTCTTGGACCAGGAGGATCTCAGGTAGGACTAACCGCTAGATCTTGGAGAGGGAGGAGTAGGTAGTGCCATTCTTCGTGGATCTTGGACCAGGAGGAGTAGGTAGTGCCATTCTTCGTGGATCTTGGAGAGGCTATTGTCTGCCCATGTGGCGCCCCAATTAGTGACCGCACAAGAACAGTAAGGATTAGATGTATGGATACTAGGGTACACAGTTGCCATTCCATAG
>refBBAGB
TGGTCTAGAGACCAGGAGGAGTAGGTAGTGCCATTCTTCGTGGATCTTGGAGAGGGAGGACCTATCCACTAGACGAGGTAATTGTCTTGGACCAGGAGGATCTCAGGTAGGACTAACCGCTAGATCTTGGAGAGGGAGGAGTAGGTAGTGCCATTCTTCGTGGATCTTGGACCAGGAGGAGTAGGTAGTGCCATTCTTCGTGGATCTTGGAGAGGCTATTGTCTGCCCATGTGGCGCCCCAATTAGTGACCGCACAAGAACAGTAAGGATTAGTTGTATGGATACTAGGGTACACAGTTGCCATTCCATAG
>refBBAGC
TGGTCTAGAGACCAGGAGGAAGCTAGCACCATTGTGCCAAGGAATCTTGGAGAGGGAGGACCTATCCACTAGACGAGGTAATTGTCTTGGACCAGGAGGATCTCAGGTAGGACTAACCGCTAGATCTTGGAGAGGGAGGAGTAGGTAGTGCCATTCTTCGTGGATCTTGGACCAGGAGGAGTAGGTAGTGCCATTCTTCGTGGATCTTGGAGAGGCTATTGTCTGCCCATGTGGCGCCCCAATTAGTGACCGCACAAGAACAGTAAGGATTAGCTGTATGGATACTAGGGTACACAGTTGCCATTCCATAG
>refBBAGG
TGGTCTAGAGACCAGGAGGACCTATCCACTAGACGAGGTAATTGTCTTGGAGAGGGAGGACCTATCCACTAGACGAGGTAATTGTCTTGGACCAGGAGGATCTCAGGTAGGACTAACCGCTAGATCTTGGAGAGGGAGGAGTAGGTAGTGCCATTCTTCGTGGATCTTGGACCAGGAGGAGTAGGTAGTGCCATTCTTCGTGGATCTTGGAGAGGCTATTGTCTGCCCATGTGGCGCCCCAATTAGTGACCGCACAAGAACAGTAAGGATTAGGTGTATGGATACTAGGGTACACAGTTGCCATTCCATAG
>refBBAGT
TGGTCTAGAGACCAGGAGGAGGCACAGAATGTGACCACAATGTGTCTTGGAGAGGGAGGACCTATCCACTAGACGAGGTAATTGTCTTGGACCAGGAGGATCTCAGGTAGGACTAACCGCTAGATCTTGGAGAGGGAGGAGTAGGTAGTGCCATTCTTCGTGGATCTTGGACCAGGAGGAGTAGGTAGTGCCATTCTTCGTGGATCTTGGAGAGGCTATTGTCTGCCCATGTGGCGCCCCAATTAGTGACCGCACAAGAACAGTAAGGATTAGTTGTATGGATACTAGGGTACACAGTTGCCATTCCATAG
>refBBATA
TGGTCTAGAGACCAGGAGGATCTCAGGTAGGACTAACCGCTAGATCTTGGAGAGGGAGGAGGCACAGAATGTGACCACAATGTGTCTTGGACCAGGAGGATCTCAGGTAGGACTAACCGCTAGATCTTGGAGAGGGAGGAGTAGGTAGTGCCATTCTTCGTGGATCTTGGACCAGGAGGAGTAGGTAGTGCCATTCTTCGTGGATCTTGGAGAGGCTATTGTCTGCCCATGTGGCGCCCCAATTAGTGACCGCACAAGAACAGTAAGGATTATATGTATGGATACTAGGGTACACAGTTGCCATTCCATAG
>refBBATB
TGGTCTAGAGACCAGGAGGAGTAGGTAGTGCCATTCTTCGTGGATCTTGGAGAGGGAGGAGGCACAGAATGTGACCACAATGTGTCTTGGACCAGGAGGATCTCAGGTAGGACTAACCGCTAGATCTTGGAGAGGGAGGAGTAGGTAGTGCCATTCTTCGTGGATCTTGGACCAGGAGGAGTAGGTAGTGCCATTCTTCGTGGATCTTGGAGAGGCTATTGTCTGCCCATGTGGCGCCCCAATTAGTGACCGCACAAGAACAGTAAGGATTATTTGTATGGATACTAGGGTACACAGTTGCCATTCCATAG
>refBBATC
TGGTCTAGAGACCAGGAGGAAGCTAGCACCATTGTGCCAAGGAATCTTGGAGAGGGAGGAGGCACAGAATGTGACCACAATGTGTCTTGGACCAGGAGGATCTCAGGTAGGACTAACCGCTAGATCTTGGAGAGGGAGGAGTAGGTAGTGCCATTCTTCGTGGATCTTGGACCAGGAGGAGTAGGTAGTGCCATTCTTCGTGGATCTTGGAGAGGCTATTGTCTGCCCATGTGGCGCCCCAATTAGTGACCGCACAAGAACAGTAAGGATTATCTGTATGGATACTAGGGTACACAGTTGCCATTCCATAG
>refBBATG
TGGTCTAGAGACCAGGAGGACCTATCCACTAGACGAGGTAATTGTCTTGGAGAGGGAGGAGGCACAGAATGTGACCACAATGTGTCTTGGACCAGGAGGATCTCAGGTAGGACTAACCGCTAGATCTTGGAGAGGGAGGAGTAGGTAGTGCCATTCTTCGTGGATCTTGGACCAGGAGGAGTAGGTAGTGCCATTCTTCGTGGATCTTGGAGAGGCTATTGTCTGCCCATGTGGCGCCCCAATTAGTGACCGCACAAGAACAGTAAGGATTATGTGTATGGATACTAGGGTACACAGTTGCCATTCCATAG
>refBBATT
TGGTCTAGAGACCAGGAGGAGGCACAGAATGTGACCACAATGTGTCTTGGAGAGGGAGGAGGCACAGAATGTGACCACAATGTGTCTTGGACCAGGAGGATCTCAGGTAGGACTAACCGCTAGATCTTGGAGAGGGAGGAGTAGGTAGTGCCATTCTTCGTGGATCTTGGACCAGGAGGAGTAGGTAGTGCCATTCTTCGTGGATCTTGGAGAGGCTATTGTCTGCCCATGTGGCGCCCCAATTAGTGACCGCACAAGAACAGTAAGGATTATTTGTATGGATACTAGGGTACACAGTTGCCATTCCATAG
>refBBBAA
TGGTCTAGAGACCAGGAGGATCTCAGGTAGGACTAACCGCTAGATCTTGGAGAGGGAGGATCTCAGGTAGGACTAACCGCTAGATCTTGGACCAGGAGGAGTAGGTAGTGCCATTCTTCGTGGATCTTGGAGAGGGAGGAGTAGGTAGTGCCATTCTTCGTGGATCTTGGACCAGGAGGAGTAGGTAGTGCCATTCTTCGTGGATCTTGGAGAGGCTATTGTCTGCCCATGTGGCGCCCCAATTAGTGACCGCACAAGAACAGTAAGGATTTAATGTATGGATACTAGGGTACACAGTTGCCATTCCATAG
>refBBBAB
TGGTCTAGAGACCAGGAGGAGTAGGTAGTGCCATTCTTCGTGGATCTTGGAGAGGGAGGATCTCAGGTAGGACTAACCGCTAGATCTTGGACCAGGAGGAGTAGGTAGTGCCATTCTTCGTGGATCTTGGAGAGGGAGGAGTAGGTAGTGCCATTCTTCGTGGATCTTGGACCAGGAGGAGTAGGTAGTGCCATTCTTCGTGGATCTTGGAGAGGCTATTGTCTGCCCATGTGGCGCCCCAATTAGTGACCGCACAAGAACAGTAAGGATTTATTGTATGGATACTAGGGTACACAGTTGCCATTCCATAG
>refBBBAC
TGGTCTAGAGACCAGGAGGAAGCTAGCACCATTGTGCCAAGGAATCTTGGAGAGGGAGGATCTCAGGTAGGACTAACCGCTAGATCTTGGACCAGGAGGAGTAGGTAGTGCCATTCTTCGTGGATCTTGGAGAGGGAGGAGTAGGTAGTGCCATTCTTCGTGGATCTTGGACCAGGAGGAGTAGGTAGTGCCATTCTTCGTGGATCTTGGAGAGGCTATTGTCTGCCCATGTGGCGCCCCAATTAGTGACCGCACAAGAACAGTAAGGATTTACTGTATGGATACTAGGGTACACAGTTGCCATTCCATAG
>refBBBAG
TGGTCTAGAGACCAGGAGGACCTATCCACTAGACGAGGTAATTGTCTTGGAGAGGGAGGATCTCAGGTAGGACTAACCGCTAGATCTTGGACCAGGAGGAGTAGGTAGTGCCATTCTTCGTGGATCTTGGAGAGGGAGGAGTAGGTAGTGCCATTCTTCGTGGATCTTGGACCAGGAGGAGTAGGTAGTGCCATTCTTCGTGGATCTTGGAGAGGCTATTGTCTGCCCATGTGGCGCCCCAATTAGTGACCGCACAAGAACAGTAAGGATTTAGTGTATGGATACTAGGGTACACAGTTGCCATTCCATAG
>refBBBAT
TGGTCTAGAGACCAGGAGGAGGCACAGAATGTGACCACAATGTGTCTTGGAGAGGGAGGATCTCAGGTAGGACTAACCGCTAGATCTTGGACCAGGAGGAGTAGGTAGTGCCATTCTTCGTGGATCTTGGAGAGGGAGGAGTAGGTAGTGCCATTCTTCGTGGATCTTGGACCAGGAGGAGTAGGTAGTGCCATTCTTCGTGGATCTTGGAGAGGCTATTGTCTGCCCATGTGGCGCCCCAATTAGTGACCGCACAAGAACAGTAAGGATTTATTGTATGGATACTAGGGTACACAGTTGCCATTCCATAG
>refBBBBA
TGGTCTAGAGACCAGGAGGATCTCAGGTAGGACTAACCGCTAGATCTTGGAGAGGGAGGAGTAGGTAGTGCCATTCTTCGTGGATCTTGGACCAGGAGGAGTAGGTAGTGCCATTCTTCGTGGATCTTGGAGAGGGAGGAGTAGGTAGTGCCATTCTTCGTGGATCTTGGACCAGGAGGAGTAGGTAGTGCCATTCTTCGTGGATCTTGGAGAGGCTATTGTCTGCCCATGTGGCGCCCCAATTAGTGACCGCACAAGAACAGTAAGGATTTTATGTATGGATACTAGGGTACACAGTTGCCATTCCATAG
>refBBBBB
TGGTCTAGAGACCAGGAGGAGTAGGTAGTGCCATTCTTCGTGGATCTTGGAGAGGGAGGAGTAGGTAGTGCCATTCTTCGTGGATCTTGGACCAGGAGGAGTAGGTAGTGCCATTCTTCGTGGATCTTGGAGAGGGAGGAGTAGGTAGTGCCATTCTTCGTGGATCTTGGACCAGGAGGAGTAGGTAGTGCCATTCTTCGTGGATCTTGGAGAGGCTATTGTCTGCCCATGTGGCGCCCCAATTAGTGACCGCACAAGAACAGTAAGGATTTTTTGTATGGATACTAGGGTACACAGTTGCCATTCCATAG
>refBBBBC
TGGTCTAGAGACCAGGAGGAAGCTAGCACCATTGTGCCAAGGAATCTTGGAGAGGGAGGAGTAGGTAGTGCCATTCTTCGTGGATCTTGGACCAGGAGGAGTAGGTAGTGCCATTCTTCGTGGATCTTGGAGAGGGAGGAGTAGGTAGTGCCATTCTTCGTGGATCTTGGACCAGGAGGAGTAGGTAGTGCCATTCTTCGTGGATCTTGGAGAGGCTATTGTCTGCCCATGTGGCGCCCCAATTAGTGACCGCACAAGAACAGTAAGGATTTTCTGTATGGATACTAGGGTACACAGTTGCCATTCCATAG
>refBBBBG
TGGTCTAGAGACCAGGAGGACCTATCCACTAGACGAGGTAATTGTCTTGGAGAGGGAGGAGTAGGTAGTGCCATTCTTCGTGGATCTTGGACCAGGAGGAGTAGGTAGTGCCATTCTTCGTGGATCTTGGAGAGGGAGGAGTAGGTAGTGCCATTCTTCGTGGATCTTGGACCAGGAGGAGTAGGTAGTGCCATTCTTCGTGGATCTTGGAGAGGCTATTGTCTGCCCATGTGGCGCCCCAATTAGTGACCGCACAAGAACAGTAAGGATTTTGTGTATGGATACTAGGGTACACAGTTGCCATTCCATAG
>refBBBBT
TGGTCTAGAGACCAGGAGGAGGCACAGAATGTGACCACAATGTGTCTTGGAGAGGGAGGAGTAGGTAGTGCCATTCTTCGTGGATCTTGGACCAGGAGGAGTAGGTAGTGCCATTCTTCGTGGATCTTGGAGAGGGAGGAGTAGGTAGTGCCATTCTTCGTGGATCTTGGACCAGGAGGAGTAGGTAGTGCCATTCTTCGTGGATCTTGGAGAGGCTATTGTCTGCCCATGTGGCGCCCCAATTAGTGACCGCACAAGAACAGTAAGGATTTTTTGTATGGATACTAGGGTACACAGTTGCCATTCCATAG
>refBBBCA
TGGTCTAGAGACCAGGAGGATCTCAGGTAGGACTAACCGCTAGATCTTGGAGAGGGAGGAAGCTAGCACCATTGTGCCAAGGAATCTTGGACCAGGAGGAGTAGGTAGTGCCATTCTTCGTGGATCTTGGAGAGGGAGGAGTAGGTAGTGCCATTCTTCGTGGATCTTGGACCAGGAGGAGTAGGTAGTGCCATTCTTCGTGGATCTTGGAGAGGCTATTGTCTGCCCATGTGGCGCCCCAATTAGTGACCGCACAAGAACAGTAAGGATTTCATGTATGGATACTAGGGTACACAGTTGCCATTCCATAG
>refBBBCB
TGGTCTAGAGACCAGGAGGAGTAGGTAGTGCCATTCTTCGTGGATCTTGGAGAGGGAGGAAGCTAGCACCATTGTGCCAAGGAATCTTGGACCAGGAGGAGTAGGTAGTGCCATTCTTCGTGGATCTTGGAGAGGGAGGAGTAGGTAGTGCCATTCTTCGTGGATCTTGGACCAGGAGGAGTAGGTAGTGCCATTCTTCGTGGATCTTGGAGAGGCTATTGTCTGCCCATGTGGCGCCCCAATTAGTGACCGCACAAGAACAGTAAGGATTTCTTGTATGGATACTAGGGTACACAGTTGCCATTCCATAG
>refBBBCC
TGGTCTAGAGACCAGGAGGAAGCTAGCACCATTGTGCCAAGGAATCTTGGAGAGGGAGGAAGCTAGCACCATTGTGCCAAGGAATCTTGGACCAGGAGGAGTAGGTAGTGCCATTCTTCGTGGATCTTGGAGAGGGAGGAGTAGGTAGTGCCATTCTTCGTGGATCTTGGACCAGGAGGAGTAGGTAGTGCCATTCTTCGTGGATCTTGGAGAGGCTATTGTCTGCCCATGTGGCGCCCCAATTAGTGACCGCACAAGAACAGTAAGGATTTCCTGTATGGATACTAGGGTACACAGTTGCCATTCCATAG
>refBBBCG
TGGTCTAGAGACCAGGAGGACCTATCCACTAGACGAGGTAATTGTCTTGGAGAGGGAGGAAGCTAGCACCATTGTGCCAAGGAATCTTGGACCAGGAGGAGTAGGTAGTGCCATTCTTCGTGGATCTTGGAGAGGGAGGAGTAGGTAGTGCCATTCTTCGTGGATCTTGGACCAGGAGGAGTAGGTAGTGCCATTCTTCGTGGATCTTGGAGAGGCTATTGTCTGCCCATGTGGCGCCCCAATTAGTGACCGCACAAGAACAGTAAGGATTTCGTGTATGGATACTAGGGTACACAGTTGCCATTCCATAG
>refBBBCT
TGGTCTAGAGACCAGGAGGAGGCACAGAATGTGACCACAATGTGTCTTGGAGAGGGAGGAAGCTAGCACCATTGTGCCAAGGAATCTTGGACCAGGAGGAGTAGGTAGTGCCATTCTTCGTGGATCTTGGAGAGGGAGGAGTAGGTAGTGCCATTCTTCGTGGATCTTGGACCAGGAGGAGTAGGTAGTGCCATTCTTCGTGGATCTTGGAGAGGCTATTGTCTGCCCATGTGGCGCCCCAATTAGTGACCGCACAAGAACAGTAAGGATTTCTTGTATGGATACTAGGGTACACAGTTGCCATTCCATAG
>refBBBGA
TGGTCTAGAGACCAGGAGGATCTCAGGTAGGACTAACCGCTAGATCTTGGAGAGGGAGGACCTATCCACTAGACGAGGTAATTGTCTTGGACCAGGAGGAGTAGGTAGTGCCATTCTTCGTGGATCTTGGAGAGGGAGGAGTAGGTAGTGCCATTCTTCGTGGATCTTGGACCAGGAGGAGTAGGTAGTGCCATTCTTCGTGGATCTTGGAGAGGCTATTGTCTGCCCATGTGGCGCCCCAATTAGTGACCGCACAAGAACAGTAAGGATTTGATGTATGGATACTAGGGTACACAGTTGCCATTCCATAG
>refBBBGB
TGGTCTAGAGACCAGGAGGAGTAGGTAGTGCCATTCTTCGTGGATCTTGGAGAGGGAGGACCTATCCACTAGACGAGGTAATTGTCTTGGACCAGGAGGAGTAGGTAGTGCCATTCTTCGTGGATCTTGGAGAGGGAGGAGTAGGTAGTGCCATTCTTCGTGGATCTTGGACCAGGAGGAGTAGGTAGTGCCATTCTTCGTGGATCTTGGAGAGGCTATTGTCTGCCCATGTGGCGCCCCAATTAGTGACCGCACAAGAACAGTAAGGATTTGTTGTATGGATACTAGGGTACACAGTTGCCATTCCATAG
>refBBBGC
TGGTCTAGAGACCAGGAGGAAGCTAGCACCATTGTGCCAAGGAATCTTGGAGAGGGAGGACCTATCCACTAGACGAGGTAATTGTCTTGGACCAGGAGGAGTAGGTAGTGCCATTCTTCGTGGATCTTGGAGAGGGAGGAGTAGGTAGTGCCATTCTTCGTGGATCTTGGACCAGGAGGAGTAGGTAGTGCCATTCTTCGTGGATCTTGGAGAGGCTATTGTCTGCCCATGTGGCGCCCCAATTAGTGACCGCACAAGAACAGTAAGGATTTGCTGTATGGATACTAGGGTACACAGTTGCCATTCCATAG
>refBBBGG
TGGTCTAGAGACCAGGAGGACCTATCCACTAGACGAGGTAATTGTCTTGGAGAGGGAGGACCTATCCACTAGACGAGGTAATTGTCTTGGACCAGGAGGAGTAGGTAGTGCCATTCTTCGTGGATCTTGGAGAGGGAGGAGTAGGTAGTGCCATTCTTCGTGGATCTTGGACCAGGAGGAGTAGGTAGTGCCATTCTTCGTGGATCTTGGAGAGGCTATTGTCTGCCCATGTGGCGCCCCAATTAGTGACCGCACAAGAACAGTAAGGATTTGGTGTATGGATACTAGGGTACACAGTTGCCATTCCATAG
>refBBBGT
TGGTCTAGAGACCAGGAGGAGGCACAGAATGTGACCACAATGTGTCTTGGAGAGGGAGGACCTATCCACTAGACGAGGTAATTGTCTTGGACCAGGAGGAGTAGGTAGTGCCATTCTTCGTGGATCTTGGAGAGGGAGGAGTAGGTAGTGCCATTCTTCGTGGATCTTGGACCAGGAGGAGTAGGTAGTGCCATTCTTCGTGGATCTTGGAGAGGCTATTGTCTGCCCATGTGGCGCCCCAATTAGTGACCGCACAAGAACAGTAAGGATTTGTTGTATGGATACTAGGGTACACAGTTGCCATTCCATAG
>refBBBTA
TGGTCTAGAGACCAGGAGGATCTCAGGTAGGACTAACCGCTAGATCTTGGAGAGGGAGGAGGCACAGAATGTGACCACAATGTGTCTTGGACCAGGAGGAGTAGGTAGTGCCATTCTTCGTGGATCTTGGAGAGGGAGGAGTAGGTAGTGCCATTCTTCGTGGATCTTGGACCAGGAGGAGTAGGTAGTGCCATTCTTCGTGGATCTTGGAGAGGCTATTGTCTGCCCATGTGGCGCCCCAATTAGTGACCGCACAAGAACAGTAAGGATTTTATGTATGGATACTAGGGTACACAGTTGCCATTCCATAG
>refBBBTB
TGGTCTAGAGACCAGGAGGAGTAGGTAGTGCCATTCTTCGTGGATCTTGGAGAGGGAGGAGGCACAGAATGTGACCACAATGTGTCTTGGACCAGGAGGAGTAGGTAGTGCCATTCTTCGTGGATCTTGGAGAGGGAGGAGTAGGTAGTGCCATTCTTCGTGGATCTTGGACCAGGAGGAGTAGGTAGTGCCATTCTTCGTGGATCTTGGAGAGGCTATTGTCTGCCCATGTGGCGCCCCAATTAGTGACCGCACAAGAACAGTAAGGATTTTTTGTATGGATACTAGGGTACACAGTTGCCATTCCATAG
>refBBBTC
TGGTCTAGAGACCAGGAGGAAGCTAGCACCATTGTGCCAAGGAATCTTGGAGAGGGAGGAGGCACAGAATGTGACCACAATGTGTCTTGGACCAGGAGGAGTAGGTAGTGCCATTCTTCGTGGATCTTGGAGAGGGAGGAGTAGGTAGTGCCATTCTTCGTGGATCTTGGACCAGGAGGAGTAGGTAGTGCCATTCTTCGTGGATCTTGGAGAGGCTATTGTCTGCCCATGTGGCGCCCCAATTAGTGACCGCACAAGAACAGTAAGGATTTTCTGTATGGATACTAGGGTACACAGTTGCCATTCCATAG
>refBBBTG
TGGTCTAGAGACCAGGAGGACCTATCCACTAGACGAGGTAATTGTCTTGGAGAGGGAGGAGGCACAGAATGTGACCACAATGTGTCTTGGACCAGGAGGAGTAGGTAGTGCCATTCTTCGTGGATCTTGGAGAGGGAGGAGTAGGTAGTGCCATTCTTCGTGGATCTTGGACCAGGAGGAGTAGGTAGTGCCATTCTTCGTGGATCTTGGAGAGGCTATTGTCTGCCCATGTGGCGCCCCAATTAGTGACCGCACAAGAACAGTAAGGATTTTGTGTATGGATACTAGGGTACACAGTTGCCATTCCATAG
>refBBBTT
TGGTCTAGAGACCAGGAGGAGGCACAGAATGTGACCACAATGTGTCTTGGAGAGGGAGGAGGCACAGAATGTGACCACAATGTGTCTTGGACCAGGAGGAGTAGGTAGTGCCATTCTTCGTGGATCTTGGAGAGGGAGGAGTAGGTAGTGCCATTCTTCGTGGATCTTGGACCAGGAGGAGTAGGTAGTGCCATTCTTCGTGGATCTTGGAGAGGCTATTGTCTGCCCATGTGGCGCCCCAATTAGTGACCGCACAAGAACAGTAAGGATTTTTTGTATGGATACTAGGGTACACAGTTGCCATTCCATAG
>refBBCAA
TGGTCTAGAGACCAGGAGGATCTCAGGTAGGACTAACCGCTAGATCTTGGAGAGGGAGGATCTCAGGTAGGACTAACCGCTAGATCTTGGACCAGGAGGAAGCTAGCACCATTGTGCCAAGGAATCTTGGAGAGGGAGGAGTAGGTAGTGCCATTCTTCGTGGATCTTGGACCAGGAGGAGTAGGTAGTGCCATTCTTCGTGGATCTTGGAGAGGCTATTGTCTGCCCATGTGGCGCCCCAATTAGTGACCGCACAAGAACAGTAAGGATTCAATGTATGGATACTAGGGTACACAGTTGCCATTCCATAG
>refBBCAB
TGGTCTAGAGACCAGGAGGAGTAGGTAGTGCCATTCTTCGTGGATCTTGGAGAGGGAGGATCTCAGGTAGGACTAACCGCTAGATCTTGGACCAGGAGGAAGCTAGCACCATTGTGCCAAGGAATCTTGGAGAGGGAGGAGTAGGTAGTGCCATTCTTCGTGGATCTTGGACCAGGAGGAGTAGGTAGTGCCATTCTTCGTGGATCTTGGAGAGGCTATTGTCTGCCCATGTGGCGCCCCAATTAGTGACCGCACAAGAACAGTAAGGATTCATTGTATGGATACTAGGGTACACAGTTGCCATTCCATAG
>refBBCAC
TGGTCTAGAGACCAGGAGGAAGCTAGCACCATTGTGCCAAGGAATCTTGGAGAGGGAGGATCTCAGGTAGGACTAACCGCTAGATCTTGGACCAGGAGGAAGCTAGCACCATTGTGCCAAGGAATCTTGGAGAGGGAGGAGTAGGTAGTGCCATTCTTCGTGGATCTTGGACCAGGAGGAGTAGGTAGTGCCATTCTTCGTGGATCTTGGAGAGGCTATTGTCTGCCCATGTGGCGCCCCAATTAGTGACCGCACAAGAACAGTAAGGATTCACTGTATGGATACTAGGGTACACAGTTGCCATTCCATAG
>refBBCAG
TGGTCTAGAGACCAGGAGGACCTATCCACTAGACGAGGTAATTGTCTTGGAGAGGGAGGATCTCAGGTAGGACTAACCGCTAGATCTTGGACCAGGAGGAAGCTAGCACCATTGTGCCAAGGAATCTTGGAGAGGGAGGAGTAGGTAGTGCCATTCTTCGTGGATCTTGGACCAGGAGGAGTAGGTAGTGCCATTCTTCGTGGATCTTGGAGAGGCTATTGTCTGCCCATGTGGCGCCCCAATTAGTGACCGCACAAGAACAGTAAGGATTCAGTGTATGGATACTAGGGTACACAGTTGCCATTCCATAG
>refBBCAT
TGGTCTAGAGACCAGGAGGAGGCACAGAATGTGACCACAATGTGTCTTGGAGAGGGAGGATCTCAGGTAGGACTAACCGCTAGATCTTGGACCAGGAGGAAGCTAGCACCATTGTGCCAAGGAATCTTGGAGAGGGAGGAGTAGGTAGTGCCATTCTTCGTGGATCTTGGACCAGGAGGAGTAGGTAGTGCCATTCTTCGTGGATCTTGGAGAGGCTATTGTCTGCCCATGTGGCGCCCCAATTAGTGACCGCACAAGAACAGTAAGGATTCATTGTATGGATACTAGGGTACACAGTTGCCATTCCATAG
>refBBCBA
TGGTCTAGAGACCAGGAGGATCTCAGGTAGGACTAACCGCTAGATCTTGGAGAGGGAGGAGTAGGTAGTGCCATTCTTCGTGGATCTTGGACCAGGAGGAAGCTAGCACCATTGTGCCAAGGAATCTTGGAGAGGGAGGAGTAGGTAGTGCCATTCTTCGTGGATCTTGGACCAGGAGGAGTAGGTAGTGCCATTCTTCGTGGATCTTGGAGAGGCTATTGTCTGCCCATGTGGCGCCCCAATTAGTGACCGCACAAGAACAGTAAGGATTCTATGTATGGATACTAGGGTACACAGTTGCCATTCCATAG
>refBBCBB
TGGTCTAGAGACCAGGAGGAGTAGGTAGTGCCATTCTTCGTGGATCTTGGAGAGGGAGGAGTAGGTAGTGCCATTCTTCGTGGATCTTGGACCAGGAGGAAGCTAGCACCATTGTGCCAAGGAATCTTGGAGAGGGAGGAGTAGGTAGTGCCATTCTTCGTGGATCTTGGACCAGGAGGAGTAGGTAGTGCCATTCTTCGTGGATCTTGGAGAGGCTATTGTCTGCCCATGTGGCGCCCCAATTAGTGACCGCACAAGAACAGTAAGGATTCTTTGTATGGATACTAGGGTACACAGTTGCCATTCCATAG
>refBBCBC
TGGTCTAGAGACCAGGAGGAAGCTAGCACCATTGTGCCAAGGAATCTTGGAGAGGGAGGAGTAGGTAGTGCCATTCTTCGTGGATCTTGGACCAGGAGGAAGCTAGCACCATTGTGCCAAGGAATCTTGGAGAGGGAGGAGTAGGTAGTGCCATTCTTCGTGGATCTTGGACCAGGAGGAGTAGGTAGTGCCATTCTTCGTGGATCTTGGAGAGGCTATTGTCTGCCCATGTGGCGCCCCAATTAGTGACCGCACAAGAACAGTAAGGATTCTCTGTATGGATACTAGGGTACACAGTTGCCATTCCATAG
>refBBCBG
TGGTCTAGAGACCAGGAGGACCTATCCACTAGACGAGGTAATTGTCTTGGAGAGGGAGGAGTAGGTAGTGCCATTCTTCGTGGATCTTGGACCAGGAGGAAGCTAGCACCATTGTGCCAAGGAATCTTGGAGAGGGAGGAGTAGGTAGTGCCATTCTTCGTGGATCTTGGACCAGGAGGAGTAGGTAGTGCCATTCTTCGTGGATCTTGGAGAGGCTATTGTCTGCCCATGTGGCGCCCCAATTAGTGACCGCACAAGAACAGTAAGGATTCTGTGTATGGATACTAGGGTACACAGTTGCCATTCCATAG
>refBBCBT
TGGTCTAGAGACCAGGAGGAGGCACAGAATGTGACCACAATGTGTCTTGGAGAGGGAGGAGTAGGTAGTGCCATTCTTCGTGGATCTTGGACCAGGAGGAAGCTAGCACCATTGTGCCAAGGAATCTTGGAGAGGGAGGAGTAGGTAGTGCCATTCTTCGTGGATCTTGGACCAGGAGGAGTAGGTAGTGCCATTCTTCGTGGATCTTGGAGAGGCTATTGTCTGCCCATGTGGCGCCCCAATTAGTGACCGCACAAGAACAGTAAGGATTCTTTGTATGGATACTAGGGTACACAGTTGCCATTCCATAG
>refBBCCA
TGGTCTAGAGACCAGGAGGATCTCAGGTAGGACTAACCGCTAGATCTTGGAGAGGGAGGAAGCTAGCACCATTGTGCCAAGGAATCTTGGACCAGGAGGAAGCTAGCACCATTGTGCCAAGGAATCTTGGAGAGGGAGGAGTAGGTAGTGCCATTCTTCGTGGATCTTGGACCAGGAGGAGTAGGTAGTGCCATTCTTCGTGGATCTTGGAGAGGCTATTGTCTGCCCATGTGGCGCCCCAATTAGTGACCGCACAAGAACAGTAAGGATTCCATGTATGGATACTAGGGTACACAGTTGCCATTCCATAG
>refBBCCB
TGGTCTAGAGACCAGGAGGAGTAGGTAGTGCCATTCTTCGTGGATCTTGGAGAGGGAGGAAGCTAGCACCATTGTGCCAAGGAATCTTGGACCAGGAGGAAGCTAGCACCATTGTGCCAAGGAATCTTGGAGAGGGAGGAGTAGGTAGTGCCATTCTTCGTGGATCTTGGACCAGGAGGAGTAGGTAGTGCCATTCTTCGTGGATCTTGGAGAGGCTATTGTCTGCCCATGTGGCGCCCCAATTAGTGACCGCACAAGAACAGTAAGGATTCCTTGTATGGATACTAGGGTACACAGTTGCCATTCCATAG
>refBBCCC
TGGTCTAGAGACCAGGAGGAAGCTAGCACCATTGTGCCAAGGAATCTTGGAGAGGGAGGAAGCTAGCACCATTGTGCCAAGGAATCTTGGACCAGGAGGAAGCTAGCACCATTGTGCCAAGGAATCTTGGAGAGGGAGGAGTAGGTAGTGCCATTCTTCGTGGATCTTGGACCAGGAGGAGTAGGTAGTGCCATTCTTCGTGGATCTTGGAGAGGCTATTGTCTGCCCATGTGGCGCCCCAATTAGTGACCGCACAAGAACAGTAAGGATTCCCTGTATGGATACTAGGGTACACAGTTGCCATTCCATAG
>refBBCCG
TGGTCTAGAGACCAGGAGGACCTATCCACTAGACGAGGTAATTGTCTTGGAGAGGGAGGAAGCTAGCACCATTGTGCCAAGGAATCTTGGACCAGGAGGAAGCTAGCACCATTGTGCCAAGGAATCTTGGAGAGGGAGGAGTAGGTAGTGCCATTCTTCGTGGATCTTGGACCAGGAGGAGTAGGTAGTGCCATTCTTCGTGGATCTTGGAGAGGCTATTGTCTGCCCATGTGGCGCCCCAATTAGTGACCGCACAAGAACAGTAAGGATTCCGTGTATGGATACTAGGGTACACAGTTGCCATTCCATAG
>refBBCCT
TGGTCTAGAGACCAGGAGGAGGCACAGAATGTGACCACAATGTGTCTTGGAGAGGGAGGAAGCTAGCACCATTGTGCCAAGGAATCTTGGACCAGGAGGAAGCTAGCACCATTGTGCCAAGGAATCTTGGAGAGGGAGGAGTAGGTAGTGCCATTCTTCGTGGATCTTGGACCAGGAGGAGTAGGTAGTGCCATTCTTCGTGGATCTTGGAGAGGCTATTGTCTGCCCATGTGGCGCCCCAATTAGTGACCGCACAAGAACAGTAAGGATTCCTTGTATGGATACTAGGGTACACAGTTGCCATTCCATAG
>refBBCGA
TGGTCTAGAGACCAGGAGGATCTCAGGTAGGACTAACCGCTAGATCTTGGAGAGGGAGGACCTATCCACTAGACGAGGTAATTGTCTTGGACCAGGAGGAAGCTAGCACCATTGTGCCAAGGAATCTTGGAGAGGGAGGAGTAGGTAGTGCCATTCTTCGTGGATCTTGGACCAGGAGGAGTAGGTAGTGCCATTCTTCGTGGATCTTGGAGAGGCTATTGTCTGCCCATGTGGCGCCCCAATTAGTGACCGCACAAGAACAGTAAGGATTCGATGTATGGATACTAGGGTACACAGTTGCCATTCCATAG
>refBBCGB
TGGTCTAGAGACCAGGAGGAGTAGGTAGTGCCATTCTTCGTGGATCTTGGAGAGGGAGGACCTATCCACTAGACGAGGTAATTGTCTTGGACCAGGAGGAAGCTAGCACCATTGTGCCAAGGAATCTTGGAGAGGGAGGAGTAGGTAGTGCCATTCTTCGTGGATCTTGGACCAGGAGGAGTAGGTAGTGCCATTCTTCGTGGATCTTGGAGAGGCTATTGTCTGCCCATGTGGCGCCCCAATTAGTGACCGCACAAGAACAGTAAGGATTCGTTGTATGGATACTAGGGTACACAGTTGCCATTCCATAG
>refBBCGC
TGGTCTAGAGACCAGGAGGAAGCTAGCACCATTGTGCCAAGGAATCTTGGAGAGGGAGGACCTATCCACTAGACGAGGTAATTGTCTTGGACCAGGAGGAAGCTAGCACCATTGTGCCAAGGAATCTTGGAGAGGGAGGAGTAGGTAGTGCCATTCTTCGTGGATCTTGGACCAGGAGGAGTAGGTAGTGCCATTCTTCGTGGATCTTGGAGAGGCTATTGTCTGCCCATGTGGCGCCCCAATTAGTGACCGCACAAGAACAGTAAGGATTCGCTGTATGGATACTAGGGTACACAGTTGCCATTCCATAG
>refBBCGG
TGGTCTAGAGACCAGGAGGACCTATCCACTAGACGAGGTAATTGTCTTGGAGAGGGAGGACCTATCCACTAGACGAGGTAATTGTCTTGGACCAGGAGGAAGCTAGCACCATTGTGCCAAGGAATCTTGGAGAGGGAGGAGTAGGTAGTGCCATTCTTCGTGGATCTTGGACCAGGAGGAGTAGGTAGTGCCATTCTTCGTGGATCTTGGAGAGGCTATTGTCTGCCCATGTGGCGCCCCAATTAGTGACCGCACAAGAACAGTAAGGATTCGGTGTATGGATACTAGGGTACACAGTTGCCATTCCATAG
>refBBCGT
TGGTCTAGAGACCAGGAGGAGGCACAGAATGTGACCACAATGTGTCTTGGAGAGGGAGGACCTATCCACTAGACGAGGTAATTGTCTTGGACCAGGAGGAAGCTAGCACCATTGTGCCAAGGAATCTTGGAGAGGGAGGAGTAGGTAGTGCCATTCTTCGTGGATCTTGGACCAGGAGGAGTAGGTAGTGCCATTCTTCGTGGATCTTGGAGAGGCTATTGTCTGCCCATGTGGCGCCCCAATTAGTGACCGCACAAGAACAGTAAGGATTCGTTGTATGGATACTAGGGTACACAGTTGCCATTCCATAG
>refBBCTA
TGGTCTAGAGACCAGGAGGATCTCAGGTAGGACTAACCGCTAGATCTTGGAGAGGGAGGAGGCACAGAATGTGACCACAATGTGTCTTGGACCAGGAGGAAGCTAGCACCATTGTGCCAAGGAATCTTGGAGAGGGAGGAGTAGGTAGTGCCATTCTTCGTGGATCTTGGACCAGGAGGAGTAGGTAGTGCCATTCTTCGTGGATCTTGGAGAGGCTATTGTCTGCCCATGTGGCGCCCCAATTAGTGACCGCACAAGAACAGTAAGGATTCTATGTATGGATACTAGGGTACACAGTTGCCATTCCATAG
>refBBCTB
TGGTCTAGAGACCAGGAGGAGTAGGTAGTGCCATTCTTCGTGGATCTTGGAGAGGGAGGAGGCACAGAATGTGACCACAATGTGTCTTGGACCAGGAGGAAGCTAGCACCATTGTGCCAAGGAATCTTGGAGAGGGAGGAGTAGGTAGTGCCATTCTTCGTGGATCTTGGACCAGGAGGAGTAGGTAGTGCCATTCTTCGTGGATCTTGGAGAGGCTATTGTCTGCCCATGTGGCGCCCCAATTAGTGACCGCACAAGAACAGTAAGGATTCTTTGTATGGATACTAGGGTACACAGTTGCCATTCCATAG
>refBBCTC
TGGTCTAGAGACCAGGAGGAAGCTAGCACCATTGTGCCAAGGAATCTTGGAGAGGGAGGAGGCACAGAATGTGACCACAATGTGTCTTGGACCAGGAGGAAGCTAGCACCATTGTGCCAAGGAATCTTGGAGAGGGAGGAGTAGGTAGTGCCATTCTTCGTGGATCTTGGACCAGGAGGAGTAGGTAGTGCCATTCTTCGTGGATCTTGGAGAGGCTATTGTCTGCCCATGTGGCGCCCCAATTAGTGACCGCACAAGAACAGTAAGGATTCTCTGTATGGATACTAGGGTACACAGTTGCCATTCCATAG
>refBBCTG
TGGTCTAGAGACCAGGAGGACCTATCCACTAGACGAGGTAATTGTCTTGGAGAGGGAGGAGGCACAGAATGTGACCACAATGTGTCTTGGACCAGGAGGAAGCTAGCACCATTGTGCCAAGGAATCTTGGAGAGGGAGGAGTAGGTAGTGCCATTCTTCGTGGATCTTGGACCAGGAGGAGTAGGTAGTGCCATTCTTCGTGGATCTTGGAGAGGCTATTGTCTGCCCATGTGGCGCCCCAATTAGTGACCGCACAAGAACAGTAAGGATTCTGTGTATGGATACTAGGGTACACAGTTGCCATTCCATAG
>refBBCTT
TGGTCTAGAGACCAGGAGGAGGCACAGAATGTGACCACAATGTGTCTTGGAGAGGGAGGAGGCACAGAATGTGACCACAATGTGTCTTGGACCAGGAGGAAGCTAGCACCATTGTGCCAAGGAATCTTGGAGAGGGAGGAGTAGGTAGTGCCATTCTTCGTGGATCTTGGACCAGGAGGAGTAGGTAGTGCCATTCTTCGTGGATCTTGGAGAGGCTATTGTCTGCCCATGTGGCGCCCCAATTAGTGACCGCACAAGAACAGTAAGGATTCTTTGTATGGATACTAGGGTACACAGTTGCCATTCCATAG
>refBBGAA
TGGTCTAGAGACCAGGAGGATCTCAGGTAGGACTAACCGCTAGATCTTGGAGAGGGAGGATCTCAGGTAGGACTAACCGCTAGATCTTGGACCAGGAGGACCTATCCACTAGACGAGGTAATTGTCTTGGAGAGGGAGGAGTAGGTAGTGCCATTCTTCGTGGATCTTGGACCAGGAGGAGTAGGTAGTGCCATTCTTCGTGGATCTTGGAGAGGCTATTGTCTGCCCATGTGGCGCCCCAATTAGTGACCGCACAAGAACAGTAAGGATTGAATGTATGGATACTAGGGTACACAGTTGCCATTCCATAG
>refBBGAB
TGGTCTAGAGACCAGGAGGAGTAGGTAGTGCCATTCTTCGTGGATCTTGGAGAGGGAGGATCTCAGGTAGGACTAACCGCTAGATCTTGGACCAGGAGGACCTATCCACTAGACGAGGTAATTGTCTTGGAGAGGGAGGAGTAGGTAGTGCCATTCTTCGTGGATCTTGGACCAGGAGGAGTAGGTAGTGCCATTCTTCGTGGATCTTGGAGAGGCTATTGTCTGCCCATGTGGCGCCCCAATTAGTGACCGCACAAGAACAGTAAGGATTGATTGTATGGATACTAGGGTACACAGTTGCCATTCCATAG
>refBBGAC
TGGTCTAGAGACCAGGAGGAAGCTAGCACCATTGTGCCAAGGAATCTTGGAGAGGGAGGATCTCAGGTAGGACTAACCGCTAGATCTTGGACCAGGAGGACCTATCCACTAGACGAGGTAATTGTCTTGGAGAGGGAGGAGTAGGTAGTGCCATTCTTCGTGGATCTTGGACCAGGAGGAGTAGGTAGTGCCATTCTTCGTGGATCTTGGAGAGGCTATTGTCTGCCCATGTGGCGCCCCAATTAGTGACCGCACAAGAACAGTAAGGATTGACTGTATGGATACTAGGGTACACAGTTGCCATTCCATAG
>refBBGAG
TGGTCTAGAGACCAGGAGGACCTATCCACTAGACGAGGTAATTGTCTTGGAGAGGGAGGATCTCAGGTAGGACTAACCGCTAGATCTTGGACCAGGAGGACCTATCCACTAGACGAGGTAATTGTCTTGGAGAGGGAGGAGTAGGTAGTGCCATTCTTCGTGGATCTTGGACCAGGAGGAGTAGGTAGTGCCATTCTTCGTGGATCTTGGAGAGGCTATTGTCTGCCCATGTGGCGCCCCAATTAGTGACCGCACAAGAACAGTAAGGATTGAGTGTATGGATACTAGGGTACACAGTTGCCATTCCATAG
>refBBGAT
TGGTCTAGAGACCAGGAGGAGGCACAGAATGTGACCACAATGTGTCTTGGAGAGGGAGGATCTCAGGTAGGACTAACCGCTAGATCTTGGACCAGGAGGACCTATCCACTAGACGAGGTAATTGTCTTGGAGAGGGAGGAGTAGGTAGTGCCATTCTTCGTGGATCTTGGACCAGGAGGAGTAGGTAGTGCCATTCTTCGTGGATCTTGGAGAGGCTATTGTCTGCCCATGTGGCGCCCCAATTAGTGACCGCACAAGAACAGTAAGGATTGATTGTATGGATACTAGGGTACACAGTTGCCATTCCATAG
>refBBGBA
TGGTCTAGAGACCAGGAGGATCTCAGGTAGGACTAACCGCTAGATCTTGGAGAGGGAGGAGTAGGTAGTGCCATTCTTCGTGGATCTTGGACCAGGAGGACCTATCCACTAGACGAGGTAATTGTCTTGGAGAGGGAGGAGTAGGTAGTGCCATTCTTCGTGGATCTTGGACCAGGAGGAGTAGGTAGTGCCATTCTTCGTGGATCTTGGAGAGGCTATTGTCTGCCCATGTGGCGCCCCAATTAGTGACCGCACAAGAACAGTAAGGATTGTATGTATGGATACTAGGGTACACAGTTGCCATTCCATAG
>refBBGBB
TGGTCTAGAGACCAGGAGGAGTAGGTAGTGCCATTCTTCGTGGATCTTGGAGAGGGAGGAGTAGGTAGTGCCATTCTTCGTGGATCTTGGACCAGGAGGACCTATCCACTAGACGAGGTAATTGTCTTGGAGAGGGAGGAGTAGGTAGTGCCATTCTTCGTGGATCTTGGACCAGGAGGAGTAGGTAGTGCCATTCTTCGTGGATCTTGGAGAGGCTATTGTCTGCCCATGTGGCGCCCCAATTAGTGACCGCACAAGAACAGTAAGGATTGTTTGTATGGATACTAGGGTACACAGTTGCCATTCCATAG
>refBBGBC
TGGTCTAGAGACCAGGAGGAAGCTAGCACCATTGTGCCAAGGAATCTTGGAGAGGGAGGAGTAGGTAGTGCCATTCTTCGTGGATCTTGGACCAGGAGGACCTATCCACTAGACGAGGTAATTGTCTTGGAGAGGGAGGAGTAGGTAGTGCCATTCTTCGTGGATCTTGGACCAGGAGGAGTAGGTAGTGCCATTCTTCGTGGATCTTGGAGAGGCTATTGTCTGCCCATGTGGCGCCCCAATTAGTGACCGCACAAGAACAGTAAGGATTGTCTGTATGGATACTAGGGTACACAGTTGCCATTCCATAG
>refBBGBG
TGGTCTAGAGACCAGGAGGACCTATCCACTAGACGAGGTAATTGTCTTGGAGAGGGAGGAGTAGGTAGTGCCATTCTTCGTGGATCTTGGACCAGGAGGACCTATCCACTAGACGAGGTAATTGTCTTGGAGAGGGAGGAGTAGGTAGTGCCATTCTTCGTGGATCTTGGACCAGGAGGAGTAGGTAGTGCCATTCTTCGTGGATCTTGGAGAGGCTATTGTCTGCCCATGTGGCGCCCCAATTAGTGACCGCACAAGAACAGTAAGGATTGTGTGTATGGATACTAGGGTACACAGTTGCCATTCCATAG
>refBBGBT
TGGTCTAGAGACCAGGAGGAGGCACAGAATGTGACCACAATGTGTCTTGGAGAGGGAGGAGTAGGTAGTGCCATTCTTCGTGGATCTTGGACCAGGAGGACCTATCCACTAGACGAGGTAATTGTCTTGGAGAGGGAGGAGTAGGTAGTGCCATTCTTCGTGGATCTTGGACCAGGAGGAGTAGGTAGTGCCATTCTTCGTGGATCTTGGAGAGGCTATTGTCTGCCCATGTGGCGCCCCAATTAGTGACCGCACAAGAACAGTAAGGATTGTTTGTATGGATACTAGGGTACACAGTTGCCATTCCATAG
>refBBGCA
TGGTCTAGAGACCAGGAGGATCTCAGGTAGGACTAACCGCTAGATCTTGGAGAGGGAGGAAGCTAGCACCATTGTGCCAAGGAATCTTGGACCAGGAGGACCTATCCACTAGACGAGGTAATTGTCTTGGAGAGGGAGGAGTAGGTAGTGCCATTCTTCGTGGATCTTGGACCAGGAGGAGTAGGTAGTGCCATTCTTCGTGGATCTTGGAGAGGCTATTGTCTGCCCATGTGGCGCCCCAATTAGTGACCGCACAAGAACAGTAAGGATTGCATGTATGGATACTAGGGTACACAGTTGCCATTCCATAG
>refBBGCB
TGGTCTAGAGACCAGGAGGAGTAGGTAGTGCCATTCTTCGTGGATCTTGGAGAGGGAGGAAGCTAGCACCATTGTGCCAAGGAATCTTGGACCAGGAGGACCTATCCACTAGACGAGGTAATTGTCTTGGAGAGGGAGGAGTAGGTAGTGCCATTCTTCGTGGATCTTGGACCAGGAGGAGTAGGTAGTGCCATTCTTCGTGGATCTTGGAGAGGCTATTGTCTGCCCATGTGGCGCCCCAATTAGTGACCGCACAAGAACAGTAAGGATTGCTTGTATGGATACTAGGGTACACAGTTGCCATTCCATAG
>refBBGCC
TGGTCTAGAGACCAGGAGGAAGCTAGCACCATTGTGCCAAGGAATCTTGGAGAGGGAGGAAGCTAGCACCATTGTGCCAAGGAATCTTGGACCAGGAGGACCTATCCACTAGACGAGGTAATTGTCTTGGAGAGGGAGGAGTAGGTAGTGCCATTCTTCGTGGATCTTGGACCAGGAGGAGTAGGTAGTGCCATTCTTCGTGGATCTTGGAGAGGCTATTGTCTGCCCATGTGGCGCCCCAATTAGTGACCGCACAAGAACAGTAAGGATTGCCTGTATGGATACTAGGGTACACAGTTGCCATTCCATAG
>refBBGCG
TGGTCTAGAGACCAGGAGGACCTATCCACTAGACGAGGTAATTGTCTTGGAGAGGGAGGAAGCTAGCACCATTGTGCCAAGGAATCTTGGACCAGGAGGACCTATCCACTAGACGAGGTAATTGTCTTGGAGAGGGAGGAGTAGGTAGTGCCATTCTTCGTGGATCTTGGACCAGGAGGAGTAGGTAGTGCCATTCTTCGTGGATCTTGGAGAGGCTATTGTCTGCCCATGTGGCGCCCCAATTAGTGACCGCACAAGAACAGTAAGGATTGCGTGTATGGATACTAGGGTACACAGTTGCCATTCCATAG
>refBBGCT
TGGTCTAGAGACCAGGAGGAGGCACAGAATGTGACCACAATGTGTCTTGGAGAGGGAGGAAGCTAGCACCATTGTGCCAAGGAATCTTGGACCAGGAGGACCTATCCACTAGACGAGGTAATTGTCTTGGAGAGGGAGGAGTAGGTAGTGCCATTCTTCGTGGATCTTGGACCAGGAGGAGTAGGTAGTGCCATTCTTCGTGGATCTTGGAGAGGCTATTGTCTGCCCATGTGGCGCCCCAATTAGTGACCGCACAAGAACAGTAAGGATTGCTTGTATGGATACTAGGGTACACAGTTGCCATTCCATAG
>refBBGGA
TGGTCTAGAGACCAGGAGGATCTCAGGTAGGACTAACCGCTAGATCTTGGAGAGGGAGGACCTATCCACTAGACGAGGTAATTGTCTTGGACCAGGAGGACCTATCCACTAGACGAGGTAATTGTCTTGGAGAGGGAGGAGTAGGTAGTGCCATTCTTCGTGGATCTTGGACCAGGAGGAGTAGGTAGTGCCATTCTTCGTGGATCTTGGAGAGGCTATTGTCTGCCCATGTGGCGCCCCAATTAGTGACCGCACAAGAACAGTAAGGATTGGATGTATGGATACTAGGGTACACAGTTGCCATTCCATAG
>refBBGGB
TGGTCTAGAGACCAGGAGGAGTAGGTAGTGCCATTCTTCGTGGATCTTGGAGAGGGAGGACCTATCCACTAGACGAGGTAATTGTCTTGGACCAGGAGGACCTATCCACTAGACGAGGTAATTGTCTTGGAGAGGGAGGAGTAGGTAGTGCCATTCTTCGTGGATCTTGGACCAGGAGGAGTAGGTAGTGCCATTCTTCGTGGATCTTGGAGAGGCTATTGTCTGCCCATGTGGCGCCCCAATTAGTGACCGCACAAGAACAGTAAGGATTGGTTGTATGGATACTAGGGTACACAGTTGCCATTCCATAG
>refBBGGC
TGGTCTAGAGACCAGGAGGAAGCTAGCACCATTGTGCCAAGGAATCTTGGAGAGGGAGGACCTATCCACTAGACGAGGTAATTGTCTTGGACCAGGAGGACCTATCCACTAGACGAGGTAATTGTCTTGGAGAGGGAGGAGTAGGTAGTGCCATTCTTCGTGGATCTTGGACCAGGAGGAGTAGGTAGTGCCATTCTTCGTGGATCTTGGAGAGGCTATTGTCTGCCCATGTGGCGCCCCAATTAGTGACCGCACAAGAACAGTAAGGATTGGCTGTATGGATACTAGGGTACACAGTTGCCATTCCATAG
>refBBGGG
TGGTCTAGAGACCAGGAGGACCTATCCACTAGACGAGGTAATTGTCTTGGAGAGGGAGGACCTATCCACTAGACGAGGTAATTGTCTTGGACCAGGAGGACCTATCCACTAGACGAGGTAATTGTCTTGGAGAGGGAGGAGTAGGTAGTGCCATTCTTCGTGGATCTTGGACCAGGAGGAGTAGGTAGTGCCATTCTTCGTGGATCTTGGAGAGGCTATTGTCTGCCCATGTGGCGCCCCAATTAGTGACCGCACAAGAACAGTAAGGATTGGGTGTATGGATACTAGGGTACACAGTTGCCATTCCATAG
>refBBGGT
TGGTCTAGAGACCAGGAGGAGGCACAGAATGTGACCACAATGTGTCTTGGAGAGGGAGGACCTATCCACTAGACGAGGTAATTGTCTTGGACCAGGAGGACCTATCCACTAGACGAGGTAATTGTCTTGGAGAGGGAGGAGTAGGTAGTGCCATTCTTCGTGGATCTTGGACCAGGAGGAGTAGGTAGTGCCATTCTTCGTGGATCTTGGAGAGGCTATTGTCTGCCCATGTGGCGCCCCAATTAGTGACCGCACAAGAACAGTAAGGATTGGTTGTATGGATACTAGGGTACACAGTTGCCATTCCATAG
>refBBGTA
TGGTCTAGAGACCAGGAGGATCTCAGGTAGGACTAACCGCTAGATCTTGGAGAGGGAGGAGGCACAGAATGTGACCACAATGTGTCTTGGACCAGGAGGACCTATCCACTAGACGAGGTAATTGTCTTGGAGAGGGAGGAGTAGGTAGTGCCATTCTTCGTGGATCTTGGACCAGGAGGAGTAGGTAGTGCCATTCTTCGTGGATCTTGGAGAGGCTATTGTCTGCCCATGTGGCGCCCCAATTAGTGACCGCACAAGAACAGTAAGGATTGTATGTATGGATACTAGGGTACACAGTTGCCATTCCATAG
>refBBGTB
TGGTCTAGAGACCAGGAGGAGTAGGTAGTGCCATTCTTCGTGGATCTTGGAGAGGGAGGAGGCACAGAATGTGACCACAATGTGTCTTGGACCAGGAGGACCTATCCACTAGACGAGGTAATTGTCTTGGAGAGGGAGGAGTAGGTAGTGCCATTCTTCGTGGATCTTGGACCAGGAGGAGTAGGTAGTGCCATTCTTCGTGGATCTTGGAGAGGCTATTGTCTGCCCATGTGGCGCCCCAATTAGTGACCGCACAAGAACAGTAAGGATTGTTTGTATGGATACTAGGGTACACAGTTGCCATTCCATAG
>refBBGTC
TGGTCTAGAGACCAGGAGGAAGCTAGCACCATTGTGCCAAGGAATCTTGGAGAGGGAGGAGGCACAGAATGTGACCACAATGTGTCTTGGACCAGGAGGACCTATCCACTAGACGAGGTAATTGTCTTGGAGAGGGAGGAGTAGGTAGTGCCATTCTTCGTGGATCTTGGACCAGGAGGAGTAGGTAGTGCCATTCTTCGTGGATCTTGGAGAGGCTATTGTCTGCCCATGTGGCGCCCCAATTAGTGACCGCACAAGAACAGTAAGGATTGTCTGTATGGATACTAGGGTACACAGTTGCCATTCCATAG
>refBBGTG
TGGTCTAGAGACCAGGAGGACCTATCCACTAGACGAGGTAATTGTCTTGGAGAGGGAGGAGGCACAGAATGTGACCACAATGTGTCTTGGACCAGGAGGACCTATCCACTAGACGAGGTAATTGTCTTGGAGAGGGAGGAGTAGGTAGTGCCATTCTTCGTGGATCTTGGACCAGGAGGAGTAGGTAGTGCCATTCTTCGTGGATCTTGGAGAGGCTATTGTCTGCCCATGTGGCGCCCCAATTAGTGACCGCACAAGAACAGTAAGGATTGTGTGTATGGATACTAGGGTACACAGTTGCCATTCCATAG
>refBBGTT
TGGTCTAGAGACCAGGAGGAGGCACAGAATGTGACCACAATGTGTCTTGGAGAGGGAGGAGGCACAGAATGTGACCACAATGTGTCTTGGACCAGGAGGACCTATCCACTAGACGAGGTAATTGTCTTGGAGAGGGAGGAGTAGGTAGTGCCATTCTTCGTGGATCTTGGACCAGGAGGAGTAGGTAGTGCCATTCTTCGTGGATCTTGGAGAGGCTATTGTCTGCCCATGTGGCGCCCCAATTAGTGACCGCACAAGAACAGTAAGGATTGTTTGTATGGATACTAGGGTACACAGTTGCCATTCCATAG
>refBBTAA
TGGTCTAGAGACCAGGAGGATCTCAGGTAGGACTAACCGCTAGATCTTGGAGAGGGAGGATCTCAGGTAGGACTAACCGCTAGATCTTGGACCAGGAGGAGGCACAGAATGTGACCACAATGTGTCTTGGAGAGGGAGGAGTAGGTAGTGCCATTCTTCGTGGATCTTGGACCAGGAGGAGTAGGTAGTGCCATTCTTCGTGGATCTTGGAGAGGCTATTGTCTGCCCATGTGGCGCCCCAATTAGTGACCGCACAAGAACAGTAAGGATTTAATGTATGGATACTAGGGTACACAGTTGCCATTCCATAG
>refBBTAB
TGGTCTAGAGACCAGGAGGAGTAGGTAGTGCCATTCTTCGTGGATCTTGGAGAGGGAGGATCTCAGGTAGGACTAACCGCTAGATCTTGGACCAGGAGGAGGCACAGAATGTGACCACAATGTGTCTTGGAGAGGGAGGAGTAGGTAGTGCCATTCTTCGTGGATCTTGGACCAGGAGGAGTAGGTAGTGCCATTCTTCGTGGATCTTGGAGAGGCTATTGTCTGCCCATGTGGCGCCCCAATTAGTGACCGCACAAGAACAGTAAGGATTTATTGTATGGATACTAGGGTACACAGTTGCCATTCCATAG
>refBBTAC
TGGTCTAGAGACCAGGAGGAAGCTAGCACCATTGTGCCAAGGAATCTTGGAGAGGGAGGATCTCAGGTAGGACTAACCGCTAGATCTTGGACCAGGAGGAGGCACAGAATGTGACCACAATGTGTCTTGGAGAGGGAGGAGTAGGTAGTGCCATTCTTCGTGGATCTTGGACCAGGAGGAGTAGGTAGTGCCATTCTTCGTGGATCTTGGAGAGGCTATTGTCTGCCCATGTGGCGCCCCAATTAGTGACCGCACAAGAACAGTAAGGATTTACTGTATGGATACTAGGGTACACAGTTGCCATTCCATAG
>refBBTAG
TGGTCTAGAGACCAGGAGGACCTATCCACTAGACGAGGTAATTGTCTTGGAGAGGGAGGATCTCAGGTAGGACTAACCGCTAGATCTTGGACCAGGAGGAGGCACAGAATGTGACCACAATGTGTCTTGGAGAGGGAGGAGTAGGTAGTGCCATTCTTCGTGGATCTTGGACCAGGAGGAGTAGGTAGTGCCATTCTTCGTGGATCTTGGAGAGGCTATTGTCTGCCCATGTGGCGCCCCAATTAGTGACCGCACAAGAACAGTAAGGATTTAGTGTATGGATACTAGGGTACACAGTTGCCATTCCATAG
>refBBTAT
TGGTCTAGAGACCAGGAGGAGGCACAGAATGTGACCACAATGTGTCTTGGAGAGGGAGGATCTCAGGTAGGACTAACCGCTAGATCTTGGACCAGGAGGAGGCACAGAATGTGACCACAATGTGTCTTGGAGAGGGAGGAGTAGGTAGTGCCATTCTTCGTGGATCTTGGACCAGGAGGAGTAGGTAGTGCCATTCTTCGTGGATCTTGGAGAGGCTATTGTCTGCCCATGTGGCGCCCCAATTAGTGACCGCACAAGAACAGTAAGGATTTATTGTATGGATACTAGGGTACACAGTTGCCATTCCATAG
>refBBTBA
TGGTCTAGAGACCAGGAGGATCTCAGGTAGGACTAACCGCTAGATCTTGGAGAGGGAGGAGTAGGTAGTGCCATTCTTCGTGGATCTTGGACCAGGAGGAGGCACAGAATGTGACCACAATGTGTCTTGGAGAGGGAGGAGTAGGTAGTGCCATTCTTCGTGGATCTTGGACCAGGAGGAGTAGGTAGTGCCATTCTTCGTGGATCTTGGAGAGGCTATTGTCTGCCCATGTGGCGCCCCAATTAGTGACCGCACAAGAACAGTAAGGATTTTATGTATGGATACTAGGGTACACAGTTGCCATTCCATAG
>refBBTBB
TGGTCTAGAGACCAGGAGGAGTAGGTAGTGCCATTCTTCGTGGATCTTGGAGAGGGAGGAGTAGGTAGTGCCATTCTTCGTGGATCTTGGACCAGGAGGAGGCACAGAATGTGACCACAATGTGTCTTGGAGAGGGAGGAGTAGGTAGTGCCATTCTTCGTGGATCTTGGACCAGGAGGAGTAGGTAGTGCCATTCTTCGTGGATCTTGGAGAGGCTATTGTCTGCCCATGTGGCGCCCCAATTAGTGACCGCACAAGAACAGTAAGGATTTTTTGTATGGATACTAGGGTACACAGTTGCCATTCCATAG
>refBBTBC
TGGTCTAGAGACCAGGAGGAAGCTAGCACCATTGTGCCAAGGAATCTTGGAGAGGGAGGAGTAGGTAGTGCCATTCTTCGTGGATCTTGGACCAGGAGGAGGCACAGAATGTGACCACAATGTGTCTTGGAGAGGGAGGAGTAGGTAGTGCCATTCTTCGTGGATCTTGGACCAGGAGGAGTAGGTAGTGCCATTCTTCGTGGATCTTGGAGAGGCTATTGTCTGCCCATGTGGCGCCCCAATTAGTGACCGCACAAGAACAGTAAGGATTTTCTGTATGGATACTAGGGTACACAGTTGCCATTCCATAG
>refBBTBG
TGGTCTAGAGACCAGGAGGACCTATCCACTAGACGAGGTAATTGTCTTGGAGAGGGAGGAGTAGGTAGTGCCATTCTTCGTGGATCTTGGACCAGGAGGAGGCACAGAATGTGACCACAATGTGTCTTGGAGAGGGAGGAGTAGGTAGTGCCATTCTTCGTGGATCTTGGACCAGGAGGAGTAGGTAGTGCCATTCTTCGTGGATCTTGGAGAGGCTATTGTCTGCCCATGTGGCGCCCCAATTAGTGACCGCACAAGAACAGTAAGGATTTTGTGTATGGATACTAGGGTACACAGTTGCCATTCCATAG
>refBBTBT
TGGTCTAGAGACCAGGAGGAGGCACAGAATGTGACCACAATGTGTCTTGGAGAGGGAGGAGTAGGTAGTGCCATTCTTCGTGGATCTTGGACCAGGAGGAGGCACAGAATGTGACCACAATGTGTCTTGGAGAGGGAGGAGTAGGTAGTGCCATTCTTCGTGGATCTTGGACCAGGAGGAGTAGGTAGTGCCATTCTTCGTGGATCTTGGAGAGGCTATTGTCTGCCCATGTGGCGCCCCAATTAGTGACCGCACAAGAACAGTAAGGATTTTTTGTATGGATACTAGGGTACACAGTTGCCATTCCATAG
>refBBTCA
TGGTCTAGAGACCAGGAGGATCTCAGGTAGGACTAACCGCTAGATCTTGGAGAGGGAGGAAGCTAGCACCATTGTGCCAAGGAATCTTGGACCAGGAGGAGGCACAGAATGTGACCACAATGTGTCTTGGAGAGGGAGGAGTAGGTAGTGCCATTCTTCGTGGATCTTGGACCAGGAGGAGTAGGTAGTGCCATTCTTCGTGGATCTTGGAGAGGCTATTGTCTGCCCATGTGGCGCCCCAATTAGTGACCGCACAAGAACAGTAAGGATTTCATGTATGGATACTAGGGTACACAGTTGCCATTCCATAG
>refBBTCB
TGGTCTAGAGACCAGGAGGAGTAGGTAGTGCCATTCTTCGTGGATCTTGGAGAGGGAGGAAGCTAGCACCATTGTGCCAAGGAATCTTGGACCAGGAGGAGGCACAGAATGTGACCACAATGTGTCTTGGAGAGGGAGGAGTAGGTAGTGCCATTCTTCGTGGATCTTGGACCAGGAGGAGTAGGTAGTGCCATTCTTCGTGGATCTTGGAGAGGCTATTGTCTGCCCATGTGGCGCCCCAATTAGTGACCGCACAAGAACAGTAAGGATTTCTTGTATGGATACTAGGGTACACAGTTGCCATTCCATAG
>refBBTCC
TGGTCTAGAGACCAGGAGGAAGCTAGCACCATTGTGCCAAGGAATCTTGGAGAGGGAGGAAGCTAGCACCATTGTGCCAAGGAATCTTGGACCAGGAGGAGGCACAGAATGTGACCACAATGTGTCTTGGAGAGGGAGGAGTAGGTAGTGCCATTCTTCGTGGATCTTGGACCAGGAGGAGTAGGTAGTGCCATTCTTCGTGGATCTTGGAGAGGCTATTGTCTGCCCATGTGGCGCCCCAATTAGTGACCGCACAAGAACAGTAAGGATTTCCTGTATGGATACTAGGGTACACAGTTGCCATTCCATAG
>refBBTCG
TGGTCTAGAGACCAGGAGGACCTATCCACTAGACGAGGTAATTGTCTTGGAGAGGGAGGAAGCTAGCACCATTGTGCCAAGGAATCTTGGACCAGGAGGAGGCACAGAATGTGACCACAATGTGTCTTGGAGAGGGAGGAGTAGGTAGTGCCATTCTTCGTGGATCTTGGACCAGGAGGAGTAGGTAGTGCCATTCTTCGTGGATCTTGGAGAGGCTATTGTCTGCCCATGTGGCGCCCCAATTAGTGACCGCACAAGAACAGTAAGGATTTCGTGTATGGATACTAGGGTACACAGTTGCCATTCCATAG
>refBBTCT
TGGTCTAGAGACCAGGAGGAGGCACAGAATGTGACCACAATGTGTCTTGGAGAGGGAGGAAGCTAGCACCATTGTGCCAAGGAATCTTGGACCAGGAGGAGGCACAGAATGTGACCACAATGTGTCTTGGAGAGGGAGGAGTAGGTAGTGCCATTCTTCGTGGATCTTGGACCAGGAGGAGTAGGTAGTGCCATTCTTCGTGGATCTTGGAGAGGCTATTGTCTGCCCATGTGGCGCCCCAATTAGTGACCGCACAAGAACAGTAAGGATTTCTTGTATGGATACTAGGGTACACAGTTGCCATTCCATAG
>refBBTGA
TGGTCTAGAGACCAGGAGGATCTCAGGTAGGACTAACCGCTAGATCTTGGAGAGGGAGGACCTATCCACTAGACGAGGTAATTGTCTTGGACCAGGAGGAGGCACAGAATGTGACCACAATGTGTCTTGGAGAGGGAGGAGTAGGTAGTGCCATTCTTCGTGGATCTTGGACCAGGAGGAGTAGGTAGTGCCATTCTTCGTGGATCTTGGAGAGGCTATTGTCTGCCCATGTGGCGCCCCAATTAGTGACCGCACAAGAACAGTAAGGATTTGATGTATGGATACTAGGGTACACAGTTGCCATTCCATAG
>refBBTGB
TGGTCTAGAGACCAGGAGGAGTAGGTAGTGCCATTCTTCGTGGATCTTGGAGAGGGAGGACCTATCCACTAGACGAGGTAATTGTCTTGGACCAGGAGGAGGCACAGAATGTGACCACAATGTGTCTTGGAGAGGGAGGAGTAGGTAGTGCCATTCTTCGTGGATCTTGGACCAGGAGGAGTAGGTAGTGCCATTCTTCGTGGATCTTGGAGAGGCTATTGTCTGCCCATGTGGCGCCCCAATTAGTGACCGCACAAGAACAGTAAGGATTTGTTGTATGGATACTAGGGTACACAGTTGCCATTCCATAG
>refBBTGC
TGGTCTAGAGACCAGGAGGAAGCTAGCACCATTGTGCCAAGGAATCTTGGAGAGGGAGGACCTATCCACTAGACGAGGTAATTGTCTTGGACCAGGAGGAGGCACAGAATGTGACCACAATGTGTCTTGGAGAGGGAGGAGTAGGTAGTGCCATTCTTCGTGGATCTTGGACCAGGAGGAGTAGGTAGTGCCATTCTTCGTGGATCTTGGAGAGGCTATTGTCTGCCCATGTGGCGCCCCAATTAGTGACCGCACAAGAACAGTAAGGATTTGCTGTATGGATACTAGGGTACACAGTTGCCATTCCATAG
>refBBTGG
TGGTCTAGAGACCAGGAGGACCTATCCACTAGACGAGGTAATTGTCTTGGAGAGGGAGGACCTATCCACTAGACGAGGTAATTGTCTTGGACCAGGAGGAGGCACAGAATGTGACCACAATGTGTCTTGGAGAGGGAGGAGTAGGTAGTGCCATTCTTCGTGGATCTTGGACCAGGAGGAGTAGGTAGTGCCATTCTTCGTGGATCTTGGAGAGGCTATTGTCTGCCCATGTGGCGCCCCAATTAGTGACCGCACAAGAACAGTAAGGATTTGGTGTATGGATACTAGGGTACACAGTTGCCATTCCATAG
>refBBTGT
TGGTCTAGAGACCAGGAGGAGGCACAGAATGTGACCACAATGTGTCTTGGAGAGGGAGGACCTATCCACTAGACGAGGTAATTGTCTTGGACCAGGAGGAGGCACAGAATGTGACCACAATGTGTCTTGGAGAGGGAGGAGTAGGTAGTGCCATTCTTCGTGGATCTTGGACCAGGAGGAGTAGGTAGTGCCATTCTTCGTGGATCTTGGAGAGGCTATTGTCTGCCCATGTGGCGCCCCAATTAGTGACCGCACAAGAACAGTAAGGATTTGTTGTATGGATACTAGGGTACACAGTTGCCATTCCATAG
>refBBTTA
TGGTCTAGAGACCAGGAGGATCTCAGGTAGGACTAACCGCTAGATCTTGGAGAGGGAGGAGGCACAGAATGTGACCACAATGTGTCTTGGACCAGGAGGAGGCACAGAATGTGACCACAATGTGTCTTGGAGAGGGAGGAGTAGGTAGTGCCATTCTTCGTGGATCTTGGACCAGGAGGAGTAGGTAGTGCCATTCTTCGTGGATCTTGGAGAGGCTATTGTCTGCCCATGTGGCGCCCCAATTAGTGACCGCACAAGAACAGTAAGGATTTTATGTATGGATACTAGGGTACACAGTTGCCATTCCATAG
>refBBTTB
TGGTCTAGAGACCAGGAGGAGTAGGTAGTGCCATTCTTCGTGGATCTTGGAGAGGGAGGAGGCACAGAATGTGACCACAATGTGTCTTGGACCAGGAGGAGGCACAGAATGTGACCACAATGTGTCTTGGAGAGGGAGGAGTAGGTAGTGCCATTCTTCGTGGATCTTGGACCAGGAGGAGTAGGTAGTGCCATTCTTCGTGGATCTTGGAGAGGCTATTGTCTGCCCATGTGGCGCCCCAATTAGTGACCGCACAAGAACAGTAAGGATTTTTTGTATGGATACTAGGGTACACAGTTGCCATTCCATAG
>refBBTTC
TGGTCTAGAGACCAGGAGGAAGCTAGCACCATTGTGCCAAGGAATCTTGGAGAGGGAGGAGGCACAGAATGTGACCACAATGTGTCTTGGACCAGGAGGAGGCACAGAATGTGACCACAATGTGTCTTGGAGAGGGAGGAGTAGGTAGTGCCATTCTTCGTGGATCTTGGACCAGGAGGAGTAGGTAGTGCCATTCTTCGTGGATCTTGGAGAGGCTATTGTCTGCCCATGTGGCGCCCCAATTAGTGACCGCACAAGAACAGTAAGGATTTTCTGTATGGATACTAGGGTACACAGTTGCCATTCCATAG
>refBBTTG
TGGTCTAGAGACCAGGAGGACCTATCCACTAGACGAGGTAATTGTCTTGGAGAGGGAGGAGGCACAGAATGTGACCACAATGTGTCTTGGACCAGGAGGAGGCACAGAATGTGACCACAATGTGTCTTGGAGAGGGAGGAGTAGGTAGTGCCATTCTTCGTGGATCTTGGACCAGGAGGAGTAGGTAGTGCCATTCTTCGTGGATCTTGGAGAGGCTATTGTCTGCCCATGTGGCGCCCCAATTAGTGACCGCACAAGAACAGTAAGGATTTTGTGTATGGATACTAGGGTACACAGTTGCCATTCCATAG
>refBBTTT
TGGTCTAGAGACCAGGAGGAGGCACAGAATGTGACCACAATGTGTCTTGGAGAGGGAGGAGGCACAGAATGTGACCACAATGTGTCTTGGACCAGGAGGAGGCACAGAATGTGACCACAATGTGTCTTGGAGAGGGAGGAGTAGGTAGTGCCATTCTTCGTGGATCTTGGACCAGGAGGAGTAGGTAGTGCCATTCTTCGTGGATCTTGGAGAGGCTATTGTCTGCCCATGTGGCGCCCCAATTAGTGACCGCACAAGAACAGTAAGGATTTTTTGTATGGATACTAGGGTACACAGTTGCCATTCCATAG
>refBCAAA
TGGTCTAGAGACCAGGAGGATCTCAGGTAGGACTAACCGCTAGATCTTGGAGAGGGAGGATCTCAGGTAGGACTAACCGCTAGATCTTGGACCAGGAGGATCTCAGGTAGGACTAACCGCTAGATCTTGGAGAGGGAGGAAGCTAGCACCATTGTGCCAAGGAATCTTGGACCAGGAGGAGTAGGTAGTGCCATTCTTCGTGGATCTTGGAGAGGCTATTGTCTGCCCATGTGGCGCCCCAATTAGTGACCGCACAAGAACAGTAAGGATCAAATGTATGGATACTAGGGTACACAGTTGCCATTCCATAG
>refBCAAB
TGGTCTAGAGACCAGGAGGAGTAGGTAGTGCCATTCTTCGTGGATCTTGGAGAGGGAGGATCTCAGGTAGGACTAACCGCTAGATCTTGGACCAGGAGGATCTCAGGTAGGACTAACCGCTAGATCTTGGAGAGGGAGGAAGCTAGCACCATTGTGCCAAGGAATCTTGGACCAGGAGGAGTAGGTAGTGCCATTCTTCGTGGATCTTGGAGAGGCTATTGTCTGCCCATGTGGCGCCCCAATTAGTGACCGCACAAGAACAGTAAGGATCAATTGTATGGATACTAGGGTACACAGTTGCCATTCCATAG
>refBCAAC
TGGTCTAGAGACCAGGAGGAAGCTAGCACCATTGTGCCAAGGAATCTTGGAGAGGGAGGATCTCAGGTAGGACTAACCGCTAGATCTTGGACCAGGAGGATCTCAGGTAGGACTAACCGCTAGATCTTGGAGAGGGAGGAAGCTAGCACCATTGTGCCAAGGAATCTTGGACCAGGAGGAGTAGGTAGTGCCATTCTTCGTGGATCTTGGAGAGGCTATTGTCTGCCCATGTGGCGCCCCAATTAGTGACCGCACAAGAACAGTAAGGATCAACTGTATGGATACTAGGGTACACAGTTGCCATTCCATAG
>refBCAAG
TGGTCTAGAGACCAGGAGGACCTATCCACTAGACGAGGTAATTGTCTTGGAGAGGGAGGATCTCAGGTAGGACTAACCGCTAGATCTTGGACCAGGAGGATCTCAGGTAGGACTAACCGCTAGATCTTGGAGAGGGAGGAAGCTAGCACCATTGTGCCAAGGAATCTTGGACCAGGAGGAGTAGGTAGTGCCATTCTTCGTGGATCTTGGAGAGGCTATTGTCTGCCCATGTGGCGCCCCAATTAGTGACCGCACAAGAACAGTAAGGATCAAGTGTATGGATACTAGGGTACACAGTTGCCATTCCATAG
>refBCAAT
TGGTCTAGAGACCAGGAGGAGGCACAGAATGTGACCACAATGTGTCTTGGAGAGGGAGGATCTCAGGTAGGACTAACCGCTAGATCTTGGACCAGGAGGATCTCAGGTAGGACTAACCGCTAGATCTTGGAGAGGGAGGAAGCTAGCACCATTGTGCCAAGGAATCTTGGACCAGGAGGAGTAGGTAGTGCCATTCTTCGTGGATCTTGGAGAGGCTATTGTCTGCCCATGTGGCGCCCCAATTAGTGACCGCACAAGAACAGTAAGGATCAATTGTATGGATACTAGGGTACACAGTTGCCATTCCATAG
>refBCABA
TGGTCTAGAGACCAGGAGGATCTCAGGTAGGACTAACCGCTAGATCTTGGAGAGGGAGGAGTAGGTAGTGCCATTCTTCGTGGATCTTGGACCAGGAGGATCTCAGGTAGGACTAACCGCTAGATCTTGGAGAGGGAGGAAGCTAGCACCATTGTGCCAAGGAATCTTGGACCAGGAGGAGTAGGTAGTGCCATTCTTCGTGGATCTTGGAGAGGCTATTGTCTGCCCATGTGGCGCCCCAATTAGTGACCGCACAAGAACAGTAAGGATCATATGTATGGATACTAGGGTACACAGTTGCCATTCCATAG
>refBCABB
TGGTCTAGAGACCAGGAGGAGTAGGTAGTGCCATTCTTCGTGGATCTTGGAGAGGGAGGAGTAGGTAGTGCCATTCTTCGTGGATCTTGGACCAGGAGGATCTCAGGTAGGACTAACCGCTAGATCTTGGAGAGGGAGGAAGCTAGCACCATTGTGCCAAGGAATCTTGGACCAGGAGGAGTAGGTAGTGCCATTCTTCGTGGATCTTGGAGAGGCTATTGTCTGCCCATGTGGCGCCCCAATTAGTGACCGCACAAGAACAGTAAGGATCATTTGTATGGATACTAGGGTACACAGTTGCCATTCCATAG
>refBCABC
TGGTCTAGAGACCAGGAGGAAGCTAGCACCATTGTGCCAAGGAATCTTGGAGAGGGAGGAGTAGGTAGTGCCATTCTTCGTGGATCTTGGACCAGGAGGATCTCAGGTAGGACTAACCGCTAGATCTTGGAGAGGGAGGAAGCTAGCACCATTGTGCCAAGGAATCTTGGACCAGGAGGAGTAGGTAGTGCCATTCTTCGTGGATCTTGGAGAGGCTATTGTCTGCCCATGTGGCGCCCCAATTAGTGACCGCACAAGAACAGTAAGGATCATCTGTATGGATACTAGGGTACACAGTTGCCATTCCATAG
>refBCABG
TGGTCTAGAGACCAGGAGGACCTATCCACTAGACGAGGTAATTGTCTTGGAGAGGGAGGAGTAGGTAGTGCCATTCTTCGTGGATCTTGGACCAGGAGGATCTCAGGTAGGACTAACCGCTAGATCTTGGAGAGGGAGGAAGCTAGCACCATTGTGCCAAGGAATCTTGGACCAGGAGGAGTAGGTAGTGCCATTCTTCGTGGATCTTGGAGAGGCTATTGTCTGCCCATGTGGCGCCCCAATTAGTGACCGCACAAGAACAGTAAGGATCATGTGTATGGATACTAGGGTACACAGTTGCCATTCCATAG
>refBCABT
TGGTCTAGAGACCAGGAGGAGGCACAGAATGTGACCACAATGTGTCTTGGAGAGGGAGGAGTAGGTAGTGCCATTCTTCGTGGATCTTGGACCAGGAGGATCTCAGGTAGGACTAACCGCTAGATCTTGGAGAGGGAGGAAGCTAGCACCATTGTGCCAAGGAATCTTGGACCAGGAGGAGTAGGTAGTGCCATTCTTCGTGGATCTTGGAGAGGCTATTGTCTGCCCATGTGGCGCCCCAATTAGTGACCGCACAAGAACAGTAAGGATCATTTGTATGGATACTAGGGTACACAGTTGCCATTCCATAG
>refBCACA
TGGTCTAGAGACCAGGAGGATCTCAGGTAGGACTAACCGCTAGATCTTGGAGAGGGAGGAAGCTAGCACCATTGTGCCAAGGAATCTTGGACCAGGAGGATCTCAGGTAGGACTAACCGCTAGATCTTGGAGAGGGAGGAAGCTAGCACCATTGTGCCAAGGAATCTTGGACCAGGAGGAGTAGGTAGTGCCATTCTTCGTGGATCTTGGAGAGGCTATTGTCTGCCCATGTGGCGCCCCAATTAGTGACCGCACAAGAACAGTAAGGATCACATGTATGGATACTAGGGTACACAGTTGCCATTCCATAG
>refBCACB
TGGTCTAGAGACCAGGAGGAGTAGGTAGTGCCATTCTTCGTGGATCTTGGAGAGGGAGGAAGCTAGCACCATTGTGCCAAGGAATCTTGGACCAGGAGGATCTCAGGTAGGACTAACCGCTAGATCTTGGAGAGGGAGGAAGCTAGCACCATTGTGCCAAGGAATCTTGGACCAGGAGGAGTAGGTAGTGCCATTCTTCGTGGATCTTGGAGAGGCTATTGTCTGCCCATGTGGCGCCCCAATTAGTGACCGCACAAGAACAGTAAGGATCACTTGTATGGATACTAGGGTACACAGTTGCCATTCCATAG
>refBCACC
TGGTCTAGAGACCAGGAGGAAGCTAGCACCATTGTGCCAAGGAATCTTGGAGAGGGAGGAAGCTAGCACCATTGTGCCAAGGAATCTTGGACCAGGAGGATCTCAGGTAGGACTAACCGCTAGATCTTGGAGAGGGAGGAAGCTAGCACCATTGTGCCAAGGAATCTTGGACCAGGAGGAGTAGGTAGTGCCATTCTTCGTGGATCTTGGAGAGGCTATTGTCTGCCCATGTGGCGCCCCAATTAGTGACCGCACAAGAACAGTAAGGATCACCTGTATGGATACTAGGGTACACAGTTGCCATTCCATAG
>refBCACG
TGGTCTAGAGACCAGGAGGACCTATCCACTAGACGAGGTAATTGTCTTGGAGAGGGAGGAAGCTAGCACCATTGTGCCAAGGAATCTTGGACCAGGAGGATCTCAGGTAGGACTAACCGCTAGATCTTGGAGAGGGAGGAAGCTAGCACCATTGTGCCAAGGAATCTTGGACCAGGAGGAGTAGGTAGTGCCATTCTTCGTGGATCTTGGAGAGGCTATTGTCTGCCCATGTGGCGCCCCAATTAGTGACCGCACAAGAACAGTAAGGATCACGTGTATGGATACTAGGGTACACAGTTGCCATTCCATAG
>refBCACT
TGGTCTAGAGACCAGGAGGAGGCACAGAATGTGACCACAATGTGTCTTGGAGAGGGAGGAAGCTAGCACCATTGTGCCAAGGAATCTTGGACCAGGAGGATCTCAGGTAGGACTAACCGCTAGATCTTGGAGAGGGAGGAAGCTAGCACCATTGTGCCAAGGAATCTTGGACCAGGAGGAGTAGGTAGTGCCATTCTTCGTGGATCTTGGAGAGGCTATTGTCTGCCCATGTGGCGCCCCAATTAGTGACCGCACAAGAACAGTAAGGATCACTTGTATGGATACTAGGGTACACAGTTGCCATTCCATAG
>refBCAGA
TGGTCTAGAGACCAGGAGGATCTCAGGTAGGACTAACCGCTAGATCTTGGAGAGGGAGGACCTATCCACTAGACGAGGTAATTGTCTTGGACCAGGAGGATCTCAGGTAGGACTAACCGCTAGATCTTGGAGAGGGAGGAAGCTAGCACCATTGTGCCAAGGAATCTTGGACCAGGAGGAGTAGGTAGTGCCATTCTTCGTGGATCTTGGAGAGGCTATTGTCTGCCCATGTGGCGCCCCAATTAGTGACCGCACAAGAACAGTAAGGATCAGATGTATGGATACTAGGGTACACAGTTGCCATTCCATAG
>refBCAGB
TGGTCTAGAGACCAGGAGGAGTAGGTAGTGCCATTCTTCGTGGATCTTGGAGAGGGAGGACCTATCCACTAGACGAGGTAATTGTCTTGGACCAGGAGGATCTCAGGTAGGACTAACCGCTAGATCTTGGAGAGGGAGGAAGCTAGCACCATTGTGCCAAGGAATCTTGGACCAGGAGGAGTAGGTAGTGCCATTCTTCGTGGATCTTGGAGAGGCTATTGTCTGCCCATGTGGCGCCCCAATTAGTGACCGCACAAGAACAGTAAGGATCAGTTGTATGGATACTAGGGTACACAGTTGCCATTCCATAG
>refBCAGC
TGGTCTAGAGACCAGGAGGAAGCTAGCACCATTGTGCCAAGGAATCTTGGAGAGGGAGGACCTATCCACTAGACGAGGTAATTGTCTTGGACCAGGAGGATCTCAGGTAGGACTAACCGCTAGATCTTGGAGAGGGAGGAAGCTAGCACCATTGTGCCAAGGAATCTTGGACCAGGAGGAGTAGGTAGTGCCATTCTTCGTGGATCTTGGAGAGGCTATTGTCTGCCCATGTGGCGCCCCAATTAGTGACCGCACAAGAACAGTAAGGATCAGCTGTATGGATACTAGGGTACACAGTTGCCATTCCATAG
>refBCAGG
TGGTCTAGAGACCAGGAGGACCTATCCACTAGACGAGGTAATTGTCTTGGAGAGGGAGGACCTATCCACTAGACGAGGTAATTGTCTTGGACCAGGAGGATCTCAGGTAGGACTAACCGCTAGATCTTGGAGAGGGAGGAAGCTAGCACCATTGTGCCAAGGAATCTTGGACCAGGAGGAGTAGGTAGTGCCATTCTTCGTGGATCTTGGAGAGGCTATTGTCTGCCCATGTGGCGCCCCAATTAGTGACCGCACAAGAACAGTAAGGATCAGGTGTATGGATACTAGGGTACACAGTTGCCATTCCATAG
>refBCAGT
TGGTCTAGAGACCAGGAGGAGGCACAGAATGTGACCACAATGTGTCTTGGAGAGGGAGGACCTATCCACTAGACGAGGTAATTGTCTTGGACCAGGAGGATCTCAGGTAGGACTAACCGCTAGATCTTGGAGAGGGAGGAAGCTAGCACCATTGTGCCAAGGAATCTTGGACCAGGAGGAGTAGGTAGTGCCATTCTTCGTGGATCTTGGAGAGGCTATTGTCTGCCCATGTGGCGCCCCAATTAGTGACCGCACAAGAACAGTAAGGATCAGTTGTATGGATACTAGGGTACACAGTTGCCATTCCATAG
>refBCATA
TGGTCTAGAGACCAGGAGGATCTCAGGTAGGACTAACCGCTAGATCTTGGAGAGGGAGGAGGCACAGAATGTGACCACAATGTGTCTTGGACCAGGAGGATCTCAGGTAGGACTAACCGCTAGATCTTGGAGAGGGAGGAAGCTAGCACCATTGTGCCAAGGAATCTTGGACCAGGAGGAGTAGGTAGTGCCATTCTTCGTGGATCTTGGAGAGGCTATTGTCTGCCCATGTGGCGCCCCAATTAGTGACCGCACAAGAACAGTAAGGATCATATGTATGGATACTAGGGTACACAGTTGCCATTCCATAG
>refBCATB
TGGTCTAGAGACCAGGAGGAGTAGGTAGTGCCATTCTTCGTGGATCTTGGAGAGGGAGGAGGCACAGAATGTGACCACAATGTGTCTTGGACCAGGAGGATCTCAGGTAGGACTAACCGCTAGATCTTGGAGAGGGAGGAAGCTAGCACCATTGTGCCAAGGAATCTTGGACCAGGAGGAGTAGGTAGTGCCATTCTTCGTGGATCTTGGAGAGGCTATTGTCTGCCCATGTGGCGCCCCAATTAGTGACCGCACAAGAACAGTAAGGATCATTTGTATGGATACTAGGGTACACAGTTGCCATTCCATAG
>refBCATC
TGGTCTAGAGACCAGGAGGAAGCTAGCACCATTGTGCCAAGGAATCTTGGAGAGGGAGGAGGCACAGAATGTGACCACAATGTGTCTTGGACCAGGAGGATCTCAGGTAGGACTAACCGCTAGATCTTGGAGAGGGAGGAAGCTAGCACCATTGTGCCAAGGAATCTTGGACCAGGAGGAGTAGGTAGTGCCATTCTTCGTGGATCTTGGAGAGGCTATTGTCTGCCCATGTGGCGCCCCAATTAGTGACCGCACAAGAACAGTAAGGATCATCTGTATGGATACTAGGGTACACAGTTGCCATTCCATAG
>refBCATG
TGGTCTAGAGACCAGGAGGACCTATCCACTAGACGAGGTAATTGTCTTGGAGAGGGAGGAGGCACAGAATGTGACCACAATGTGTCTTGGACCAGGAGGATCTCAGGTAGGACTAACCGCTAGATCTTGGAGAGGGAGGAAGCTAGCACCATTGTGCCAAGGAATCTTGGACCAGGAGGAGTAGGTAGTGCCATTCTTCGTGGATCTTGGAGAGGCTATTGTCTGCCCATGTGGCGCCCCAATTAGTGACCGCACAAGAACAGTAAGGATCATGTGTATGGATACTAGGGTACACAGTTGCCATTCCATAG
>refBCATT
TGGTCTAGAGACCAGGAGGAGGCACAGAATGTGACCACAATGTGTCTTGGAGAGGGAGGAGGCACAGAATGTGACCACAATGTGTCTTGGACCAGGAGGATCTCAGGTAGGACTAACCGCTAGATCTTGGAGAGGGAGGAAGCTAGCACCATTGTGCCAAGGAATCTTGGACCAGGAGGAGTAGGTAGTGCCATTCTTCGTGGATCTTGGAGAGGCTATTGTCTGCCCATGTGGCGCCCCAATTAGTGACCGCACAAGAACAGTAAGGATCATTTGTATGGATACTAGGGTACACAGTTGCCATTCCATAG
>refBCBAA
TGGTCTAGAGACCAGGAGGATCTCAGGTAGGACTAACCGCTAGATCTTGGAGAGGGAGGATCTCAGGTAGGACTAACCGCTAGATCTTGGACCAGGAGGAGTAGGTAGTGCCATTCTTCGTGGATCTTGGAGAGGGAGGAAGCTAGCACCATTGTGCCAAGGAATCTTGGACCAGGAGGAGTAGGTAGTGCCATTCTTCGTGGATCTTGGAGAGGCTATTGTCTGCCCATGTGGCGCCCCAATTAGTGACCGCACAAGAACAGTAAGGATCTAATGTATGGATACTAGGGTACACAGTTGCCATTCCATAG
>refBCBAB
TGGTCTAGAGACCAGGAGGAGTAGGTAGTGCCATTCTTCGTGGATCTTGGAGAGGGAGGATCTCAGGTAGGACTAACCGCTAGATCTTGGACCAGGAGGAGTAGGTAGTGCCATTCTTCGTGGATCTTGGAGAGGGAGGAAGCTAGCACCATTGTGCCAAGGAATCTTGGACCAGGAGGAGTAGGTAGTGCCATTCTTCGTGGATCTTGGAGAGGCTATTGTCTGCCCATGTGGCGCCCCAATTAGTGACCGCACAAGAACAGTAAGGATCTATTGTATGGATACTAGGGTACACAGTTGCCATTCCATAG
>refBCBAC
TGGTCTAGAGACCAGGAGGAAGCTAGCACCATTGTGCCAAGGAATCTTGGAGAGGGAGGATCTCAGGTAGGACTAACCGCTAGATCTTGGACCAGGAGGAGTAGGTAGTGCCATTCTTCGTGGATCTTGGAGAGGGAGGAAGCTAGCACCATTGTGCCAAGGAATCTTGGACCAGGAGGAGTAGGTAGTGCCATTCTTCGTGGATCTTGGAGAGGCTATTGTCTGCCCATGTGGCGCCCCAATTAGTGACCGCACAAGAACAGTAAGGATCTACTGTATGGATACTAGGGTACACAGTTGCCATTCCATAG
>refBCBAG
TGGTCTAGAGACCAGGAGGACCTATCCACTAGACGAGGTAATTGTCTTGGAGAGGGAGGATCTCAGGTAGGACTAACCGCTAGATCTTGGACCAGGAGGAGTAGGTAGTGCCATTCTTCGTGGATCTTGGAGAGGGAGGAAGCTAGCACCATTGTGCCAAGGAATCTTGGACCAGGAGGAGTAGGTAGTGCCATTCTTCGTGGATCTTGGAGAGGCTATTGTCTGCCCATGTGGCGCCCCAATTAGTGACCGCACAAGAACAGTAAGGATCTAGTGTATGGATACTAGGGTACACAGTTGCCATTCCATAG
>refBCBAT
TGGTCTAGAGACCAGGAGGAGGCACAGAATGTGACCACAATGTGTCTTGGAGAGGGAGGATCTCAGGTAGGACTAACCGCTAGATCTTGGACCAGGAGGAGTAGGTAGTGCCATTCTTCGTGGATCTTGGAGAGGGAGGAAGCTAGCACCATTGTGCCAAGGAATCTTGGACCAGGAGGAGTAGGTAGTGCCATTCTTCGTGGATCTTGGAGAGGCTATTGTCTGCCCATGTGGCGCCCCAATTAGTGACCGCACAAGAACAGTAAGGATCTATTGTATGGATACTAGGGTACACAGTTGCCATTCCATAG
>refBCBBA
TGGTCTAGAGACCAGGAGGATCTCAGGTAGGACTAACCGCTAGATCTTGGAGAGGGAGGAGTAGGTAGTGCCATTCTTCGTGGATCTTGGACCAGGAGGAGTAGGTAGTGCCATTCTTCGTGGATCTTGGAGAGGGAGGAAGCTAGCACCATTGTGCCAAGGAATCTTGGACCAGGAGGAGTAGGTAGTGCCATTCTTCGTGGATCTTGGAGAGGCTATTGTCTGCCCATGTGGCGCCCCAATTAGTGACCGCACAAGAACAGTAAGGATCTTATGTATGGATACTAGGGTACACAGTTGCCATTCCATAG
>refBCBBB
TGGTCTAGAGACCAGGAGGAGTAGGTAGTGCCATTCTTCGTGGATCTTGGAGAGGGAGGAGTAGGTAGTGCCATTCTTCGTGGATCTTGGACCAGGAGGAGTAGGTAGTGCCATTCTTCGTGGATCTTGGAGAGGGAGGAAGCTAGCACCATTGTGCCAAGGAATCTTGGACCAGGAGGAGTAGGTAGTGCCATTCTTCGTGGATCTTGGAGAGGCTATTGTCTGCCCATGTGGCGCCCCAATTAGTGACCGCACAAGAACAGTAAGGATCTTTTGTATGGATACTAGGGTACACAGTTGCCATTCCATAG
>refBCBBC
TGGTCTAGAGACCAGGAGGAAGCTAGCACCATTGTGCCAAGGAATCTTGGAGAGGGAGGAGTAGGTAGTGCCATTCTTCGTGGATCTTGGACCAGGAGGAGTAGGTAGTGCCATTCTTCGTGGATCTTGGAGAGGGAGGAAGCTAGCACCATTGTGCCAAGGAATCTTGGACCAGGAGGAGTAGGTAGTGCCATTCTTCGTGGATCTTGGAGAGGCTATTGTCTGCCCATGTGGCGCCCCAATTAGTGACCGCACAAGAACAGTAAGGATCTTCTGTATGGATACTAGGGTACACAGTTGCCATTCCATAG
>refBCBBG
TGGTCTAGAGACCAGGAGGACCTATCCACTAGACGAGGTAATTGTCTTGGAGAGGGAGGAGTAGGTAGTGCCATTCTTCGTGGATCTTGGACCAGGAGGAGTAGGTAGTGCCATTCTTCGTGGATCTTGGAGAGGGAGGAAGCTAGCACCATTGTGCCAAGGAATCTTGGACCAGGAGGAGTAGGTAGTGCCATTCTTCGTGGATCTTGGAGAGGCTATTGTCTGCCCATGTGGCGCCCCAATTAGTGACCGCACAAGAACAGTAAGGATCTTGTGTATGGATACTAGGGTACACAGTTGCCATTCCATAG
>refBCBBT
TGGTCTAGAGACCAGGAGGAGGCACAGAATGTGACCACAATGTGTCTTGGAGAGGGAGGAGTAGGTAGTGCCATTCTTCGTGGATCTTGGACCAGGAGGAGTAGGTAGTGCCATTCTTCGTGGATCTTGGAGAGGGAGGAAGCTAGCACCATTGTGCCAAGGAATCTTGGACCAGGAGGAGTAGGTAGTGCCATTCTTCGTGGATCTTGGAGAGGCTATTGTCTGCCCATGTGGCGCCCCAATTAGTGACCGCACAAGAACAGTAAGGATCTTTTGTATGGATACTAGGGTACACAGTTGCCATTCCATAG
>refBCBCA
TGGTCTAGAGACCAGGAGGATCTCAGGTAGGACTAACCGCTAGATCTTGGAGAGGGAGGAAGCTAGCACCATTGTGCCAAGGAATCTTGGACCAGGAGGAGTAGGTAGTGCCATTCTTCGTGGATCTTGGAGAGGGAGGAAGCTAGCACCATTGTGCCAAGGAATCTTGGACCAGGAGGAGTAGGTAGTGCCATTCTTCGTGGATCTTGGAGAGGCTATTGTCTGCCCATGTGGCGCCCCAATTAGTGACCGCACAAGAACAGTAAGGATCTCATGTATGGATACTAGGGTACACAGTTGCCATTCCATAG
>refBCBCB
TGGTCTAGAGACCAGGAGGAGTAGGTAGTGCCATTCTTCGTGGATCTTGGAGAGGGAGGAAGCTAGCACCATTGTGCCAAGGAATCTTGGACCAGGAGGAGTAGGTAGTGCCATTCTTCGTGGATCTTGGAGAGGGAGGAAGCTAGCACCATTGTGCCAAGGAATCTTGGACCAGGAGGAGTAGGTAGTGCCATTCTTCGTGGATCTTGGAGAGGCTATTGTCTGCCCATGTGGCGCCCCAATTAGTGACCGCACAAGAACAGTAAGGATCTCTTGTATGGATACTAGGGTACACAGTTGCCATTCCATAG
>refBCBCC
TGGTCTAGAGACCAGGAGGAAGCTAGCACCATTGTGCCAAGGAATCTTGGAGAGGGAGGAAGCTAGCACCATTGTGCCAAGGAATCTTGGACCAGGAGGAGTAGGTAGTGCCATTCTTCGTGGATCTTGGAGAGGGAGGAAGCTAGCACCATTGTGCCAAGGAATCTTGGACCAGGAGGAGTAGGTAGTGCCATTCTTCGTGGATCTTGGAGAGGCTATTGTCTGCCCATGTGGCGCCCCAATTAGTGACCGCACAAGAACAGTAAGGATCTCCTGTATGGATACTAGGGTACACAGTTGCCATTCCATAG
>refBCBCG
TGGTCTAGAGACCAGGAGGACCTATCCACTAGACGAGGTAATTGTCTTGGAGAGGGAGGAAGCTAGCACCATTGTGCCAAGGAATCTTGGACCAGGAGGAGTAGGTAGTGCCATTCTTCGTGGATCTTGGAGAGGGAGGAAGCTAGCACCATTGTGCCAAGGAATCTTGGACCAGGAGGAGTAGGTAGTGCCATTCTTCGTGGATCTTGGAGAGGCTATTGTCTGCCCATGTGGCGCCCCAATTAGTGACCGCACAAGAACAGTAAGGATCTCGTGTATGGATACTAGGGTACACAGTTGCCATTCCATAG
>refBCBCT
TGGTCTAGAGACCAGGAGGAGGCACAGAATGTGACCACAATGTGTCTTGGAGAGGGAGGAAGCTAGCACCATTGTGCCAAGGAATCTTGGACCAGGAGGAGTAGGTAGTGCCATTCTTCGTGGATCTTGGAGAGGGAGGAAGCTAGCACCATTGTGCCAAGGAATCTTGGACCAGGAGGAGTAGGTAGTGCCATTCTTCGTGGATCTTGGAGAGGCTATTGTCTGCCCATGTGGCGCCCCAATTAGTGACCGCACAAGAACAGTAAGGATCTCTTGTATGGATACTAGGGTACACAGTTGCCATTCCATAG
>refBCBGA
TGGTCTAGAGACCAGGAGGATCTCAGGTAGGACTAACCGCTAGATCTTGGAGAGGGAGGACCTATCCACTAGACGAGGTAATTGTCTTGGACCAGGAGGAGTAGGTAGTGCCATTCTTCGTGGATCTTGGAGAGGGAGGAAGCTAGCACCATTGTGCCAAGGAATCTTGGACCAGGAGGAGTAGGTAGTGCCATTCTTCGTGGATCTTGGAGAGGCTATTGTCTGCCCATGTGGCGCCCCAATTAGTGACCGCACAAGAACAGTAAGGATCTGATGTATGGATACTAGGGTACACAGTTGCCATTCCATAG
>refBCBGB
TGGTCTAGAGACCAGGAGGAGTAGGTAGTGCCATTCTTCGTGGATCTTGGAGAGGGAGGACCTATCCACTAGACGAGGTAATTGTCTTGGACCAGGAGGAGTAGGTAGTGCCATTCTTCGTGGATCTTGGAGAGGGAGGAAGCTAGCACCATTGTGCCAAGGAATCTTGGACCAGGAGGAGTAGGTAGTGCCATTCTTCGTGGATCTTGGAGAGGCTATTGTCTGCCCATGTGGCGCCCCAATTAGTGACCGCACAAGAACAGTAAGGATCTGTTGTATGGATACTAGGGTACACAGTTGCCATTCCATAG
>refBCBGC
TGGTCTAGAGACCAGGAGGAAGCTAGCACCATTGTGCCAAGGAATCTTGGAGAGGGAGGACCTATCCACTAGACGAGGTAATTGTCTTGGACCAGGAGGAGTAGGTAGTGCCATTCTTCGTGGATCTTGGAGAGGGAGGAAGCTAGCACCATTGTGCCAAGGAATCTTGGACCAGGAGGAGTAGGTAGTGCCATTCTTCGTGGATCTTGGAGAGGCTATTGTCTGCCCATGTGGCGCCCCAATTAGTGACCGCACAAGAACAGTAAGGATCTGCTGTATGGATACTAGGGTACACAGTTGCCATTCCATAG
>refBCBGG
TGGTCTAGAGACCAGGAGGACCTATCCACTAGACGAGGTAATTGTCTTGGAGAGGGAGGACCTATCCACTAGACGAGGTAATTGTCTTGGACCAGGAGGAGTAGGTAGTGCCATTCTTCGTGGATCTTGGAGAGGGAGGAAGCTAGCACCATTGTGCCAAGGAATCTTGGACCAGGAGGAGTAGGTAGTGCCATTCTTCGTGGATCTTGGAGAGGCTATTGTCTGCCCATGTGGCGCCCCAATTAGTGACCGCACAAGAACAGTAAGGATCTGGTGTATGGATACTAGGGTACACAGTTGCCATTCCATAG
>refBCBGT
TGGTCTAGAGACCAGGAGGAGGCACAGAATGTGACCACAATGTGTCTTGGAGAGGGAGGACCTATCCACTAGACGAGGTAATTGTCTTGGACCAGGAGGAGTAGGTAGTGCCATTCTTCGTGGATCTTGGAGAGGGAGGAAGCTAGCACCATTGTGCCAAGGAATCTTGGACCAGGAGGAGTAGGTAGTGCCATTCTTCGTGGATCTTGGAGAGGCTATTGTCTGCCCATGTGGCGCCCCAATTAGTGACCGCACAAGAACAGTAAGGATCTGTTGTATGGATACTAGGGTACACAGTTGCCATTCCATAG
>refBCBTA
TGGTCTAGAGACCAGGAGGATCTCAGGTAGGACTAACCGCTAGATCTTGGAGAGGGAGGAGGCACAGAATGTGACCACAATGTGTCTTGGACCAGGAGGAGTAGGTAGTGCCATTCTTCGTGGATCTTGGAGAGGGAGGAAGCTAGCACCATTGTGCCAAGGAATCTTGGACCAGGAGGAGTAGGTAGTGCCATTCTTCGTGGATCTTGGAGAGGCTATTGTCTGCCCATGTGGCGCCCCAATTAGTGACCGCACAAGAACAGTAAGGATCTTATGTATGGATACTAGGGTACACAGTTGCCATTCCATAG
>refBCBTB
TGGTCTAGAGACCAGGAGGAGTAGGTAGTGCCATTCTTCGTGGATCTTGGAGAGGGAGGAGGCACAGAATGTGACCACAATGTGTCTTGGACCAGGAGGAGTAGGTAGTGCCATTCTTCGTGGATCTTGGAGAGGGAGGAAGCTAGCACCATTGTGCCAAGGAATCTTGGACCAGGAGGAGTAGGTAGTGCCATTCTTCGTGGATCTTGGAGAGGCTATTGTCTGCCCATGTGGCGCCCCAATTAGTGACCGCACAAGAACAGTAAGGATCTTTTGTATGGATACTAGGGTACACAGTTGCCATTCCATAG
>refBCBTC
TGGTCTAGAGACCAGGAGGAAGCTAGCACCATTGTGCCAAGGAATCTTGGAGAGGGAGGAGGCACAGAATGTGACCACAATGTGTCTTGGACCAGGAGGAGTAGGTAGTGCCATTCTTCGTGGATCTTGGAGAGGGAGGAAGCTAGCACCATTGTGCCAAGGAATCTTGGACCAGGAGGAGTAGGTAGTGCCATTCTTCGTGGATCTTGGAGAGGCTATTGTCTGCCCATGTGGCGCCCCAATTAGTGACCGCACAAGAACAGTAAGGATCTTCTGTATGGATACTAGGGTACACAGTTGCCATTCCATAG
>refBCBTG
TGGTCTAGAGACCAGGAGGACCTATCCACTAGACGAGGTAATTGTCTTGGAGAGGGAGGAGGCACAGAATGTGACCACAATGTGTCTTGGACCAGGAGGAGTAGGTAGTGCCATTCTTCGTGGATCTTGGAGAGGGAGGAAGCTAGCACCATTGTGCCAAGGAATCTTGGACCAGGAGGAGTAGGTAGTGCCATTCTTCGTGGATCTTGGAGAGGCTATTGTCTGCCCATGTGGCGCCCCAATTAGTGACCGCACAAGAACAGTAAGGATCTTGTGTATGGATACTAGGGTACACAGTTGCCATTCCATAG
>refBCBTT
TGGTCTAGAGACCAGGAGGAGGCACAGAATGTGACCACAATGTGTCTTGGAGAGGGAGGAGGCACAGAATGTGACCACAATGTGTCTTGGACCAGGAGGAGTAGGTAGTGCCATTCTTCGTGGATCTTGGAGAGGGAGGAAGCTAGCACCATTGTGCCAAGGAATCTTGGACCAGGAGGAGTAGGTAGTGCCATTCTTCGTGGATCTTGGAGAGGCTATTGTCTGCCCATGTGGCGCCCCAATTAGTGACCGCACAAGAACAGTAAGGATCTTTTGTATGGATACTAGGGTACACAGTTGCCATTCCATAG
>refBCCAA
TGGTCTAGAGACCAGGAGGATCTCAGGTAGGACTAACCGCTAGATCTTGGAGAGGGAGGATCTCAGGTAGGACTAACCGCTAGATCTTGGACCAGGAGGAAGCTAGCACCATTGTGCCAAGGAATCTTGGAGAGGGAGGAAGCTAGCACCATTGTGCCAAGGAATCTTGGACCAGGAGGAGTAGGTAGTGCCATTCTTCGTGGATCTTGGAGAGGCTATTGTCTGCCCATGTGGCGCCCCAATTAGTGACCGCACAAGAACAGTAAGGATCCAATGTATGGATACTAGGGTACACAGTTGCCATTCCATAG
>refBCCAB
TGGTCTAGAGACCAGGAGGAGTAGGTAGTGCCATTCTTCGTGGATCTTGGAGAGGGAGGATCTCAGGTAGGACTAACCGCTAGATCTTGGACCAGGAGGAAGCTAGCACCATTGTGCCAAGGAATCTTGGAGAGGGAGGAAGCTAGCACCATTGTGCCAAGGAATCTTGGACCAGGAGGAGTAGGTAGTGCCATTCTTCGTGGATCTTGGAGAGGCTATTGTCTGCCCATGTGGCGCCCCAATTAGTGACCGCACAAGAACAGTAAGGATCCATTGTATGGATACTAGGGTACACAGTTGCCATTCCATAG
>refBCCAC
TGGTCTAGAGACCAGGAGGAAGCTAGCACCATTGTGCCAAGGAATCTTGGAGAGGGAGGATCTCAGGTAGGACTAACCGCTAGATCTTGGACCAGGAGGAAGCTAGCACCATTGTGCCAAGGAATCTTGGAGAGGGAGGAAGCTAGCACCATTGTGCCAAGGAATCTTGGACCAGGAGGAGTAGGTAGTGCCATTCTTCGTGGATCTTGGAGAGGCTATTGTCTGCCCATGTGGCGCCCCAATTAGTGACCGCACAAGAACAGTAAGGATCCACTGTATGGATACTAGGGTACACAGTTGCCATTCCATAG
>refBCCAG
TGGTCTAGAGACCAGGAGGACCTATCCACTAGACGAGGTAATTGTCTTGGAGAGGGAGGATCTCAGGTAGGACTAACCGCTAGATCTTGGACCAGGAGGAAGCTAGCACCATTGTGCCAAGGAATCTTGGAGAGGGAGGAAGCTAGCACCATTGTGCCAAGGAATCTTGGACCAGGAGGAGTAGGTAGTGCCATTCTTCGTGGATCTTGGAGAGGCTATTGTCTGCCCATGTGGCGCCCCAATTAGTGACCGCACAAGAACAGTAAGGATCCAGTGTATGGATACTAGGGTACACAGTTGCCATTCCATAG
>refBCCAT
TGGTCTAGAGACCAGGAGGAGGCACAGAATGTGACCACAATGTGTCTTGGAGAGGGAGGATCTCAGGTAGGACTAACCGCTAGATCTTGGACCAGGAGGAAGCTAGCACCATTGTGCCAAGGAATCTTGGAGAGGGAGGAAGCTAGCACCATTGTGCCAAGGAATCTTGGACCAGGAGGAGTAGGTAGTGCCATTCTTCGTGGATCTTGGAGAGGCTATTGTCTGCCCATGTGGCGCCCCAATTAGTGACCGCACAAGAACAGTAAGGATCCATTGTATGGATACTAGGGTACACAGTTGCCATTCCATAG
>refBCCBA
TGGTCTAGAGACCAGGAGGATCTCAGGTAGGACTAACCGCTAGATCTTGGAGAGGGAGGAGTAGGTAGTGCCATTCTTCGTGGATCTTGGACCAGGAGGAAGCTAGCACCATTGTGCCAAGGAATCTTGGAGAGGGAGGAAGCTAGCACCATTGTGCCAAGGAATCTTGGACCAGGAGGAGTAGGTAGTGCCATTCTTCGTGGATCTTGGAGAGGCTATTGTCTGCCCATGTGGCGCCCCAATTAGTGACCGCACAAGAACAGTAAGGATCCTATGTATGGATACTAGGGTACACAGTTGCCATTCCATAG
>refBCCBB
TGGTCTAGAGACCAGGAGGAGTAGGTAGTGCCATTCTTCGTGGATCTTGGAGAGGGAGGAGTAGGTAGTGCCATTCTTCGTGGATCTTGGACCAGGAGGAAGCTAGCACCATTGTGCCAAGGAATCTTGGAGAGGGAGGAAGCTAGCACCATTGTGCCAAGGAATCTTGGACCAGGAGGAGTAGGTAGTGCCATTCTTCGTGGATCTTGGAGAGGCTATTGTCTGCCCATGTGGCGCCCCAATTAGTGACCGCACAAGAACAGTAAGGATCCTTTGTATGGATACTAGGGTACACAGTTGCCATTCCATAG
>refBCCBC
TGGTCTAGAGACCAGGAGGAAGCTAGCACCATTGTGCCAAGGAATCTTGGAGAGGGAGGAGTAGGTAGTGCCATTCTTCGTGGATCTTGGACCAGGAGGAAGCTAGCACCATTGTGCCAAGGAATCTTGGAGAGGGAGGAAGCTAGCACCATTGTGCCAAGGAATCTTGGACCAGGAGGAGTAGGTAGTGCCATTCTTCGTGGATCTTGGAGAGGCTATTGTCTGCCCATGTGGCGCCCCAATTAGTGACCGCACAAGAACAGTAAGGATCCTCTGTATGGATACTAGGGTACACAGTTGCCATTCCATAG
>refBCCBG
TGGTCTAGAGACCAGGAGGACCTATCCACTAGACGAGGTAATTGTCTTGGAGAGGGAGGAGTAGGTAGTGCCATTCTTCGTGGATCTTGGACCAGGAGGAAGCTAGCACCATTGTGCCAAGGAATCTTGGAGAGGGAGGAAGCTAGCACCATTGTGCCAAGGAATCTTGGACCAGGAGGAGTAGGTAGTGCCATTCTTCGTGGATCTTGGAGAGGCTATTGTCTGCCCATGTGGCGCCCCAATTAGTGACCGCACAAGAACAGTAAGGATCCTGTGTATGGATACTAGGGTACACAGTTGCCATTCCATAG
>refBCCBT
TGGTCTAGAGACCAGGAGGAGGCACAGAATGTGACCACAATGTGTCTTGGAGAGGGAGGAGTAGGTAGTGCCATTCTTCGTGGATCTTGGACCAGGAGGAAGCTAGCACCATTGTGCCAAGGAATCTTGGAGAGGGAGGAAGCTAGCACCATTGTGCCAAGGAATCTTGGACCAGGAGGAGTAGGTAGTGCCATTCTTCGTGGATCTTGGAGAGGCTATTGTCTGCCCATGTGGCGCCCCAATTAGTGACCGCACAAGAACAGTAAGGATCCTTTGTATGGATACTAGGGTACACAGTTGCCATTCCATAG
>refBCCCA
TGGTCTAGAGACCAGGAGGATCTCAGGTAGGACTAACCGCTAGATCTTGGAGAGGGAGGAAGCTAGCACCATTGTGCCAAGGAATCTTGGACCAGGAGGAAGCTAGCACCATTGTGCCAAGGAATCTTGGAGAGGGAGGAAGCTAGCACCATTGTGCCAAGGAATCTTGGACCAGGAGGAGTAGGTAGTGCCATTCTTCGTGGATCTTGGAGAGGCTATTGTCTGCCCATGTGGCGCCCCAATTAGTGACCGCACAAGAACAGTAAGGATCCCATGTATGGATACTAGGGTACACAGTTGCCATTCCATAG
>refBCCCB
TGGTCTAGAGACCAGGAGGAGTAGGTAGTGCCATTCTTCGTGGATCTTGGAGAGGGAGGAAGCTAGCACCATTGTGCCAAGGAATCTTGGACCAGGAGGAAGCTAGCACCATTGTGCCAAGGAATCTTGGAGAGGGAGGAAGCTAGCACCATTGTGCCAAGGAATCTTGGACCAGGAGGAGTAGGTAGTGCCATTCTTCGTGGATCTTGGAGAGGCTATTGTCTGCCCATGTGGCGCCCCAATTAGTGACCGCACAAGAACAGTAAGGATCCCTTGTATGGATACTAGGGTACACAGTTGCCATTCCATAG
>refBCCCC
TGGTCTAGAGACCAGGAGGAAGCTAGCACCATTGTGCCAAGGAATCTTGGAGAGGGAGGAAGCTAGCACCATTGTGCCAAGGAATCTTGGACCAGGAGGAAGCTAGCACCATTGTGCCAAGGAATCTTGGAGAGGGAGGAAGCTAGCACCATTGTGCCAAGGAATCTTGGACCAGGAGGAGTAGGTAGTGCCATTCTTCGTGGATCTTGGAGAGGCTATTGTCTGCCCATGTGGCGCCCCAATTAGTGACCGCACAAGAACAGTAAGGATCCCCTGTATGGATACTAGGGTACACAGTTGCCATTCCATAG
>refBCCCG
TGGTCTAGAGACCAGGAGGACCTATCCACTAGACGAGGTAATTGTCTTGGAGAGGGAGGAAGCTAGCACCATTGTGCCAAGGAATCTTGGACCAGGAGGAAGCTAGCACCATTGTGCCAAGGAATCTTGGAGAGGGAGGAAGCTAGCACCATTGTGCCAAGGAATCTTGGACCAGGAGGAGTAGGTAGTGCCATTCTTCGTGGATCTTGGAGAGGCTATTGTCTGCCCATGTGGCGCCCCAATTAGTGACCGCACAAGAACAGTAAGGATCCCGTGTATGGATACTAGGGTACACAGTTGCCATTCCATAG
>refBCCCT
TGGTCTAGAGACCAGGAGGAGGCACAGAATGTGACCACAATGTGTCTTGGAGAGGGAGGAAGCTAGCACCATTGTGCCAAGGAATCTTGGACCAGGAGGAAGCTAGCACCATTGTGCCAAGGAATCTTGGAGAGGGAGGAAGCTAGCACCATTGTGCCAAGGAATCTTGGACCAGGAGGAGTAGGTAGTGCCATTCTTCGTGGATCTTGGAGAGGCTATTGTCTGCCCATGTGGCGCCCCAATTAGTGACCGCACAAGAACAGTAAGGATCCCTTGTATGGATACTAGGGTACACAGTTGCCATTCCATAG
>refBCCGA
TGGTCTAGAGACCAGGAGGATCTCAGGTAGGACTAACCGCTAGATCTTGGAGAGGGAGGACCTATCCACTAGACGAGGTAATTGTCTTGGACCAGGAGGAAGCTAGCACCATTGTGCCAAGGAATCTTGGAGAGGGAGGAAGCTAGCACCATTGTGCCAAGGAATCTTGGACCAGGAGGAGTAGGTAGTGCCATTCTTCGTGGATCTTGGAGAGGCTATTGTCTGCCCATGTGGCGCCCCAATTAGTGACCGCACAAGAACAGTAAGGATCCGATGTATGGATACTAGGGTACACAGTTGCCATTCCATAG
>refBCCGB
TGGTCTAGAGACCAGGAGGAGTAGGTAGTGCCATTCTTCGTGGATCTTGGAGAGGGAGGACCTATCCACTAGACGAGGTAATTGTCTTGGACCAGGAGGAAGCTAGCACCATTGTGCCAAGGAATCTTGGAGAGGGAGGAAGCTAGCACCATTGTGCCAAGGAATCTTGGACCAGGAGGAGTAGGTAGTGCCATTCTTCGTGGATCTTGGAGAGGCTATTGTCTGCCCATGTGGCGCCCCAATTAGTGACCGCACAAGAACAGTAAGGATCCGTTGTATGGATACTAGGGTACACAGTTGCCATTCCATAG
>refBCCGC
TGGTCTAGAGACCAGGAGGAAGCTAGCACCATTGTGCCAAGGAATCTTGGAGAGGGAGGACCTATCCACTAGACGAGGTAATTGTCTTGGACCAGGAGGAAGCTAGCACCATTGTGCCAAGGAATCTTGGAGAGGGAGGAAGCTAGCACCATTGTGCCAAGGAATCTTGGACCAGGAGGAGTAGGTAGTGCCATTCTTCGTGGATCTTGGAGAGGCTATTGTCTGCCCATGTGGCGCCCCAATTAGTGACCGCACAAGAACAGTAAGGATCCGCTGTATGGATACTAGGGTACACAGTTGCCATTCCATAG
>refBCCGG
TGGTCTAGAGACCAGGAGGACCTATCCACTAGACGAGGTAATTGTCTTGGAGAGGGAGGACCTATCCACTAGACGAGGTAATTGTCTTGGACCAGGAGGAAGCTAGCACCATTGTGCCAAGGAATCTTGGAGAGGGAGGAAGCTAGCACCATTGTGCCAAGGAATCTTGGACCAGGAGGAGTAGGTAGTGCCATTCTTCGTGGATCTTGGAGAGGCTATTGTCTGCCCATGTGGCGCCCCAATTAGTGACCGCACAAGAACAGTAAGGATCCGGTGTATGGATACTAGGGTACACAGTTGCCATTCCATAG
>refBCCGT
TGGTCTAGAGACCAGGAGGAGGCACAGAATGTGACCACAATGTGTCTTGGAGAGGGAGGACCTATCCACTAGACGAGGTAATTGTCTTGGACCAGGAGGAAGCTAGCACCATTGTGCCAAGGAATCTTGGAGAGGGAGGAAGCTAGCACCATTGTGCCAAGGAATCTTGGACCAGGAGGAGTAGGTAGTGCCATTCTTCGTGGATCTTGGAGAGGCTATTGTCTGCCCATGTGGCGCCCCAATTAGTGACCGCACAAGAACAGTAAGGATCCGTTGTATGGATACTAGGGTACACAGTTGCCATTCCATAG
>refBCCTA
TGGTCTAGAGACCAGGAGGATCTCAGGTAGGACTAACCGCTAGATCTTGGAGAGGGAGGAGGCACAGAATGTGACCACAATGTGTCTTGGACCAGGAGGAAGCTAGCACCATTGTGCCAAGGAATCTTGGAGAGGGAGGAAGCTAGCACCATTGTGCCAAGGAATCTTGGACCAGGAGGAGTAGGTAGTGCCATTCTTCGTGGATCTTGGAGAGGCTATTGTCTGCCCATGTGGCGCCCCAATTAGTGACCGCACAAGAACAGTAAGGATCCTATGTATGGATACTAGGGTACACAGTTGCCATTCCATAG
>refBCCTB
TGGTCTAGAGACCAGGAGGAGTAGGTAGTGCCATTCTTCGTGGATCTTGGAGAGGGAGGAGGCACAGAATGTGACCACAATGTGTCTTGGACCAGGAGGAAGCTAGCACCATTGTGCCAAGGAATCTTGGAGAGGGAGGAAGCTAGCACCATTGTGCCAAGGAATCTTGGACCAGGAGGAGTAGGTAGTGCCATTCTTCGTGGATCTTGGAGAGGCTATTGTCTGCCCATGTGGCGCCCCAATTAGTGACCGCACAAGAACAGTAAGGATCCTTTGTATGGATACTAGGGTACACAGTTGCCATTCCATAG
>refBCCTC
TGGTCTAGAGACCAGGAGGAAGCTAGCACCATTGTGCCAAGGAATCTTGGAGAGGGAGGAGGCACAGAATGTGACCACAATGTGTCTTGGACCAGGAGGAAGCTAGCACCATTGTGCCAAGGAATCTTGGAGAGGGAGGAAGCTAGCACCATTGTGCCAAGGAATCTTGGACCAGGAGGAGTAGGTAGTGCCATTCTTCGTGGATCTTGGAGAGGCTATTGTCTGCCCATGTGGCGCCCCAATTAGTGACCGCACAAGAACAGTAAGGATCCTCTGTATGGATACTAGGGTACACAGTTGCCATTCCATAG
>refBCCTG
TGGTCTAGAGACCAGGAGGACCTATCCACTAGACGAGGTAATTGTCTTGGAGAGGGAGGAGGCACAGAATGTGACCACAATGTGTCTTGGACCAGGAGGAAGCTAGCACCATTGTGCCAAGGAATCTTGGAGAGGGAGGAAGCTAGCACCATTGTGCCAAGGAATCTTGGACCAGGAGGAGTAGGTAGTGCCATTCTTCGTGGATCTTGGAGAGGCTATTGTCTGCCCATGTGGCGCCCCAATTAGTGACCGCACAAGAACAGTAAGGATCCTGTGTATGGATACTAGGGTACACAGTTGCCATTCCATAG
>refBCCTT
TGGTCTAGAGACCAGGAGGAGGCACAGAATGTGACCACAATGTGTCTTGGAGAGGGAGGAGGCACAGAATGTGACCACAATGTGTCTTGGACCAGGAGGAAGCTAGCACCATTGTGCCAAGGAATCTTGGAGAGGGAGGAAGCTAGCACCATTGTGCCAAGGAATCTTGGACCAGGAGGAGTAGGTAGTGCCATTCTTCGTGGATCTTGGAGAGGCTATTGTCTGCCCATGTGGCGCCCCAATTAGTGACCGCACAAGAACAGTAAGGATCCTTTGTATGGATACTAGGGTACACAGTTGCCATTCCATAG
>refBCGAA
TGGTCTAGAGACCAGGAGGATCTCAGGTAGGACTAACCGCTAGATCTTGGAGAGGGAGGATCTCAGGTAGGACTAACCGCTAGATCTTGGACCAGGAGGACCTATCCACTAGACGAGGTAATTGTCTTGGAGAGGGAGGAAGCTAGCACCATTGTGCCAAGGAATCTTGGACCAGGAGGAGTAGGTAGTGCCATTCTTCGTGGATCTTGGAGAGGCTATTGTCTGCCCATGTGGCGCCCCAATTAGTGACCGCACAAGAACAGTAAGGATCGAATGTATGGATACTAGGGTACACAGTTGCCATTCCATAG
>refBCGAB
TGGTCTAGAGACCAGGAGGAGTAGGTAGTGCCATTCTTCGTGGATCTTGGAGAGGGAGGATCTCAGGTAGGACTAACCGCTAGATCTTGGACCAGGAGGACCTATCCACTAGACGAGGTAATTGTCTTGGAGAGGGAGGAAGCTAGCACCATTGTGCCAAGGAATCTTGGACCAGGAGGAGTAGGTAGTGCCATTCTTCGTGGATCTTGGAGAGGCTATTGTCTGCCCATGTGGCGCCCCAATTAGTGACCGCACAAGAACAGTAAGGATCGATTGTATGGATACTAGGGTACACAGTTGCCATTCCATAG
>refBCGAC
TGGTCTAGAGACCAGGAGGAAGCTAGCACCATTGTGCCAAGGAATCTTGGAGAGGGAGGATCTCAGGTAGGACTAACCGCTAGATCTTGGACCAGGAGGACCTATCCACTAGACGAGGTAATTGTCTTGGAGAGGGAGGAAGCTAGCACCATTGTGCCAAGGAATCTTGGACCAGGAGGAGTAGGTAGTGCCATTCTTCGTGGATCTTGGAGAGGCTATTGTCTGCCCATGTGGCGCCCCAATTAGTGACCGCACAAGAACAGTAAGGATCGACTGTATGGATACTAGGGTACACAGTTGCCATTCCATAG
>refBCGAG
TGGTCTAGAGACCAGGAGGACCTATCCACTAGACGAGGTAATTGTCTTGGAGAGGGAGGATCTCAGGTAGGACTAACCGCTAGATCTTGGACCAGGAGGACCTATCCACTAGACGAGGTAATTGTCTTGGAGAGGGAGGAAGCTAGCACCATTGTGCCAAGGAATCTTGGACCAGGAGGAGTAGGTAGTGCCATTCTTCGTGGATCTTGGAGAGGCTATTGTCTGCCCATGTGGCGCCCCAATTAGTGACCGCACAAGAACAGTAAGGATCGAGTGTATGGATACTAGGGTACACAGTTGCCATTCCATAG
>refBCGAT
TGGTCTAGAGACCAGGAGGAGGCACAGAATGTGACCACAATGTGTCTTGGAGAGGGAGGATCTCAGGTAGGACTAACCGCTAGATCTTGGACCAGGAGGACCTATCCACTAGACGAGGTAATTGTCTTGGAGAGGGAGGAAGCTAGCACCATTGTGCCAAGGAATCTTGGACCAGGAGGAGTAGGTAGTGCCATTCTTCGTGGATCTTGGAGAGGCTATTGTCTGCCCATGTGGCGCCCCAATTAGTGACCGCACAAGAACAGTAAGGATCGATTGTATGGATACTAGGGTACACAGTTGCCATTCCATAG
>refBCGBA
TGGTCTAGAGACCAGGAGGATCTCAGGTAGGACTAACCGCTAGATCTTGGAGAGGGAGGAGTAGGTAGTGCCATTCTTCGTGGATCTTGGACCAGGAGGACCTATCCACTAGACGAGGTAATTGTCTTGGAGAGGGAGGAAGCTAGCACCATTGTGCCAAGGAATCTTGGACCAGGAGGAGTAGGTAGTGCCATTCTTCGTGGATCTTGGAGAGGCTATTGTCTGCCCATGTGGCGCCCCAATTAGTGACCGCACAAGAACAGTAAGGATCGTATGTATGGATACTAGGGTACACAGTTGCCATTCCATAG
>refBCGBB
TGGTCTAGAGACCAGGAGGAGTAGGTAGTGCCATTCTTCGTGGATCTTGGAGAGGGAGGAGTAGGTAGTGCCATTCTTCGTGGATCTTGGACCAGGAGGACCTATCCACTAGACGAGGTAATTGTCTTGGAGAGGGAGGAAGCTAGCACCATTGTGCCAAGGAATCTTGGACCAGGAGGAGTAGGTAGTGCCATTCTTCGTGGATCTTGGAGAGGCTATTGTCTGCCCATGTGGCGCCCCAATTAGTGACCGCACAAGAACAGTAAGGATCGTTTGTATGGATACTAGGGTACACAGTTGCCATTCCATAG
>refBCGBC
TGGTCTAGAGACCAGGAGGAAGCTAGCACCATTGTGCCAAGGAATCTTGGAGAGGGAGGAGTAGGTAGTGCCATTCTTCGTGGATCTTGGACCAGGAGGACCTATCCACTAGACGAGGTAATTGTCTTGGAGAGGGAGGAAGCTAGCACCATTGTGCCAAGGAATCTTGGACCAGGAGGAGTAGGTAGTGCCATTCTTCGTGGATCTTGGAGAGGCTATTGTCTGCCCATGTGGCGCCCCAATTAGTGACCGCACAAGAACAGTAAGGATCGTCTGTATGGATACTAGGGTACACAGTTGCCATTCCATAG
>refBCGBG
TGGTCTAGAGACCAGGAGGACCTATCCACTAGACGAGGTAATTGTCTTGGAGAGGGAGGAGTAGGTAGTGCCATTCTTCGTGGATCTTGGACCAGGAGGACCTATCCACTAGACGAGGTAATTGTCTTGGAGAGGGAGGAAGCTAGCACCATTGTGCCAAGGAATCTTGGACCAGGAGGAGTAGGTAGTGCCATTCTTCGTGGATCTTGGAGAGGCTATTGTCTGCCCATGTGGCGCCCCAATTAGTGACCGCACAAGAACAGTAAGGATCGTGTGTATGGATACTAGGGTACACAGTTGCCATTCCATAG
>refBCGBT
TGGTCTAGAGACCAGGAGGAGGCACAGAATGTGACCACAATGTGTCTTGGAGAGGGAGGAGTAGGTAGTGCCATTCTTCGTGGATCTTGGACCAGGAGGACCTATCCACTAGACGAGGTAATTGTCTTGGAGAGGGAGGAAGCTAGCACCATTGTGCCAAGGAATCTTGGACCAGGAGGAGTAGGTAGTGCCATTCTTCGTGGATCTTGGAGAGGCTATTGTCTGCCCATGTGGCGCCCCAATTAGTGACCGCACAAGAACAGTAAGGATCGTTTGTATGGATACTAGGGTACACAGTTGCCATTCCATAG
>refBCGCA
TGGTCTAGAGACCAGGAGGATCTCAGGTAGGACTAACCGCTAGATCTTGGAGAGGGAGGAAGCTAGCACCATTGTGCCAAGGAATCTTGGACCAGGAGGACCTATCCACTAGACGAGGTAATTGTCTTGGAGAGGGAGGAAGCTAGCACCATTGTGCCAAGGAATCTTGGACCAGGAGGAGTAGGTAGTGCCATTCTTCGTGGATCTTGGAGAGGCTATTGTCTGCCCATGTGGCGCCCCAATTAGTGACCGCACAAGAACAGTAAGGATCGCATGTATGGATACTAGGGTACACAGTTGCCATTCCATAG
>refBCGCB
TGGTCTAGAGACCAGGAGGAGTAGGTAGTGCCATTCTTCGTGGATCTTGGAGAGGGAGGAAGCTAGCACCATTGTGCCAAGGAATCTTGGACCAGGAGGACCTATCCACTAGACGAGGTAATTGTCTTGGAGAGGGAGGAAGCTAGCACCATTGTGCCAAGGAATCTTGGACCAGGAGGAGTAGGTAGTGCCATTCTTCGTGGATCTTGGAGAGGCTATTGTCTGCCCATGTGGCGCCCCAATTAGTGACCGCACAAGAACAGTAAGGATCGCTTGTATGGATACTAGGGTACACAGTTGCCATTCCATAG
>refBCGCC
TGGTCTAGAGACCAGGAGGAAGCTAGCACCATTGTGCCAAGGAATCTTGGAGAGGGAGGAAGCTAGCACCATTGTGCCAAGGAATCTTGGACCAGGAGGACCTATCCACTAGACGAGGTAATTGTCTTGGAGAGGGAGGAAGCTAGCACCATTGTGCCAAGGAATCTTGGACCAGGAGGAGTAGGTAGTGCCATTCTTCGTGGATCTTGGAGAGGCTATTGTCTGCCCATGTGGCGCCCCAATTAGTGACCGCACAAGAACAGTAAGGATCGCCTGTATGGATACTAGGGTACACAGTTGCCATTCCATAG
>refBCGCG
TGGTCTAGAGACCAGGAGGACCTATCCACTAGACGAGGTAATTGTCTTGGAGAGGGAGGAAGCTAGCACCATTGTGCCAAGGAATCTTGGACCAGGAGGACCTATCCACTAGACGAGGTAATTGTCTTGGAGAGGGAGGAAGCTAGCACCATTGTGCCAAGGAATCTTGGACCAGGAGGAGTAGGTAGTGCCATTCTTCGTGGATCTTGGAGAGGCTATTGTCTGCCCATGTGGCGCCCCAATTAGTGACCGCACAAGAACAGTAAGGATCGCGTGTATGGATACTAGGGTACACAGTTGCCATTCCATAG
>refBCGCT
TGGTCTAGAGACCAGGAGGAGGCACAGAATGTGACCACAATGTGTCTTGGAGAGGGAGGAAGCTAGCACCATTGTGCCAAGGAATCTTGGACCAGGAGGACCTATCCACTAGACGAGGTAATTGTCTTGGAGAGGGAGGAAGCTAGCACCATTGTGCCAAGGAATCTTGGACCAGGAGGAGTAGGTAGTGCCATTCTTCGTGGATCTTGGAGAGGCTATTGTCTGCCCATGTGGCGCCCCAATTAGTGACCGCACAAGAACAGTAAGGATCGCTTGTATGGATACTAGGGTACACAGTTGCCATTCCATAG
>refBCGGA
TGGTCTAGAGACCAGGAGGATCTCAGGTAGGACTAACCGCTAGATCTTGGAGAGGGAGGACCTATCCACTAGACGAGGTAATTGTCTTGGACCAGGAGGACCTATCCACTAGACGAGGTAATTGTCTTGGAGAGGGAGGAAGCTAGCACCATTGTGCCAAGGAATCTTGGACCAGGAGGAGTAGGTAGTGCCATTCTTCGTGGATCTTGGAGAGGCTATTGTCTGCCCATGTGGCGCCCCAATTAGTGACCGCACAAGAACAGTAAGGATCGGATGTATGGATACTAGGGTACACAGTTGCCATTCCATAG
>refBCGGB
TGGTCTAGAGACCAGGAGGAGTAGGTAGTGCCATTCTTCGTGGATCTTGGAGAGGGAGGACCTATCCACTAGACGAGGTAATTGTCTTGGACCAGGAGGACCTATCCACTAGACGAGGTAATTGTCTTGGAGAGGGAGGAAGCTAGCACCATTGTGCCAAGGAATCTTGGACCAGGAGGAGTAGGTAGTGCCATTCTTCGTGGATCTTGGAGAGGCTATTGTCTGCCCATGTGGCGCCCCAATTAGTGACCGCACAAGAACAGTAAGGATCGGTTGTATGGATACTAGGGTACACAGTTGCCATTCCATAG
>refBCGGC
TGGTCTAGAGACCAGGAGGAAGCTAGCACCATTGTGCCAAGGAATCTTGGAGAGGGAGGACCTATCCACTAGACGAGGTAATTGTCTTGGACCAGGAGGACCTATCCACTAGACGAGGTAATTGTCTTGGAGAGGGAGGAAGCTAGCACCATTGTGCCAAGGAATCTTGGACCAGGAGGAGTAGGTAGTGCCATTCTTCGTGGATCTTGGAGAGGCTATTGTCTGCCCATGTGGCGCCCCAATTAGTGACCGCACAAGAACAGTAAGGATCGGCTGTATGGATACTAGGGTACACAGTTGCCATTCCATAG
>refBCGGG
TGGTCTAGAGACCAGGAGGACCTATCCACTAGACGAGGTAATTGTCTTGGAGAGGGAGGACCTATCCACTAGACGAGGTAATTGTCTTGGACCAGGAGGACCTATCCACTAGACGAGGTAATTGTCTTGGAGAGGGAGGAAGCTAGCACCATTGTGCCAAGGAATCTTGGACCAGGAGGAGTAGGTAGTGCCATTCTTCGTGGATCTTGGAGAGGCTATTGTCTGCCCATGTGGCGCCCCAATTAGTGACCGCACAAGAACAGTAAGGATCGGGTGTATGGATACTAGGGTACACAGTTGCCATTCCATAG
>refBCGGT
TGGTCTAGAGACCAGGAGGAGGCACAGAATGTGACCACAATGTGTCTTGGAGAGGGAGGACCTATCCACTAGACGAGGTAATTGTCTTGGACCAGGAGGACCTATCCACTAGACGAGGTAATTGTCTTGGAGAGGGAGGAAGCTAGCACCATTGTGCCAAGGAATCTTGGACCAGGAGGAGTAGGTAGTGCCATTCTTCGTGGATCTTGGAGAGGCTATTGTCTGCCCATGTGGCGCCCCAATTAGTGACCGCACAAGAACAGTAAGGATCGGTTGTATGGATACTAGGGTACACAGTTGCCATTCCATAG
>refBCGTA
TGGTCTAGAGACCAGGAGGATCTCAGGTAGGACTAACCGCTAGATCTTGGAGAGGGAGGAGGCACAGAATGTGACCACAATGTGTCTTGGACCAGGAGGACCTATCCACTAGACGAGGTAATTGTCTTGGAGAGGGAGGAAGCTAGCACCATTGTGCCAAGGAATCTTGGACCAGGAGGAGTAGGTAGTGCCATTCTTCGTGGATCTTGGAGAGGCTATTGTCTGCCCATGTGGCGCCCCAATTAGTGACCGCACAAGAACAGTAAGGATCGTATGTATGGATACTAGGGTACACAGTTGCCATTCCATAG
>refBCGTB
TGGTCTAGAGACCAGGAGGAGTAGGTAGTGCCATTCTTCGTGGATCTTGGAGAGGGAGGAGGCACAGAATGTGACCACAATGTGTCTTGGACCAGGAGGACCTATCCACTAGACGAGGTAATTGTCTTGGAGAGGGAGGAAGCTAGCACCATTGTGCCAAGGAATCTTGGACCAGGAGGAGTAGGTAGTGCCATTCTTCGTGGATCTTGGAGAGGCTATTGTCTGCCCATGTGGCGCCCCAATTAGTGACCGCACAAGAACAGTAAGGATCGTTTGTATGGATACTAGGGTACACAGTTGCCATTCCATAG
>refBCGTC
TGGTCTAGAGACCAGGAGGAAGCTAGCACCATTGTGCCAAGGAATCTTGGAGAGGGAGGAGGCACAGAATGTGACCACAATGTGTCTTGGACCAGGAGGACCTATCCACTAGACGAGGTAATTGTCTTGGAGAGGGAGGAAGCTAGCACCATTGTGCCAAGGAATCTTGGACCAGGAGGAGTAGGTAGTGCCATTCTTCGTGGATCTTGGAGAGGCTATTGTCTGCCCATGTGGCGCCCCAATTAGTGACCGCACAAGAACAGTAAGGATCGTCTGTATGGATACTAGGGTACACAGTTGCCATTCCATAG
>refBCGTG
TGGTCTAGAGACCAGGAGGACCTATCCACTAGACGAGGTAATTGTCTTGGAGAGGGAGGAGGCACAGAATGTGACCACAATGTGTCTTGGACCAGGAGGACCTATCCACTAGACGAGGTAATTGTCTTGGAGAGGGAGGAAGCTAGCACCATTGTGCCAAGGAATCTTGGACCAGGAGGAGTAGGTAGTGCCATTCTTCGTGGATCTTGGAGAGGCTATTGTCTGCCCATGTGGCGCCCCAATTAGTGACCGCACAAGAACAGTAAGGATCGTGTGTATGGATACTAGGGTACACAGTTGCCATTCCATAG
>refBCGTT
TGGTCTAGAGACCAGGAGGAGGCACAGAATGTGACCACAATGTGTCTTGGAGAGGGAGGAGGCACAGAATGTGACCACAATGTGTCTTGGACCAGGAGGACCTATCCACTAGACGAGGTAATTGTCTTGGAGAGGGAGGAAGCTAGCACCATTGTGCCAAGGAATCTTGGACCAGGAGGAGTAGGTAGTGCCATTCTTCGTGGATCTTGGAGAGGCTATTGTCTGCCCATGTGGCGCCCCAATTAGTGACCGCACAAGAACAGTAAGGATCGTTTGTATGGATACTAGGGTACACAGTTGCCATTCCATAG
>refBCTAA
TGGTCTAGAGACCAGGAGGATCTCAGGTAGGACTAACCGCTAGATCTTGGAGAGGGAGGATCTCAGGTAGGACTAACCGCTAGATCTTGGACCAGGAGGAGGCACAGAATGTGACCACAATGTGTCTTGGAGAGGGAGGAAGCTAGCACCATTGTGCCAAGGAATCTTGGACCAGGAGGAGTAGGTAGTGCCATTCTTCGTGGATCTTGGAGAGGCTATTGTCTGCCCATGTGGCGCCCCAATTAGTGACCGCACAAGAACAGTAAGGATCTAATGTATGGATACTAGGGTACACAGTTGCCATTCCATAG
>refBCTAB
TGGTCTAGAGACCAGGAGGAGTAGGTAGTGCCATTCTTCGTGGATCTTGGAGAGGGAGGATCTCAGGTAGGACTAACCGCTAGATCTTGGACCAGGAGGAGGCACAGAATGTGACCACAATGTGTCTTGGAGAGGGAGGAAGCTAGCACCATTGTGCCAAGGAATCTTGGACCAGGAGGAGTAGGTAGTGCCATTCTTCGTGGATCTTGGAGAGGCTATTGTCTGCCCATGTGGCGCCCCAATTAGTGACCGCACAAGAACAGTAAGGATCTATTGTATGGATACTAGGGTACACAGTTGCCATTCCATAG
>refBCTAC
TGGTCTAGAGACCAGGAGGAAGCTAGCACCATTGTGCCAAGGAATCTTGGAGAGGGAGGATCTCAGGTAGGACTAACCGCTAGATCTTGGACCAGGAGGAGGCACAGAATGTGACCACAATGTGTCTTGGAGAGGGAGGAAGCTAGCACCATTGTGCCAAGGAATCTTGGACCAGGAGGAGTAGGTAGTGCCATTCTTCGTGGATCTTGGAGAGGCTATTGTCTGCCCATGTGGCGCCCCAATTAGTGACCGCACAAGAACAGTAAGGATCTACTGTATGGATACTAGGGTACACAGTTGCCATTCCATAG
>refBCTAG
TGGTCTAGAGACCAGGAGGACCTATCCACTAGACGAGGTAATTGTCTTGGAGAGGGAGGATCTCAGGTAGGACTAACCGCTAGATCTTGGACCAGGAGGAGGCACAGAATGTGACCACAATGTGTCTTGGAGAGGGAGGAAGCTAGCACCATTGTGCCAAGGAATCTTGGACCAGGAGGAGTAGGTAGTGCCATTCTTCGTGGATCTTGGAGAGGCTATTGTCTGCCCATGTGGCGCCCCAATTAGTGACCGCACAAGAACAGTAAGGATCTAGTGTATGGATACTAGGGTACACAGTTGCCATTCCATAG
>refBCTAT
TGGTCTAGAGACCAGGAGGAGGCACAGAATGTGACCACAATGTGTCTTGGAGAGGGAGGATCTCAGGTAGGACTAACCGCTAGATCTTGGACCAGGAGGAGGCACAGAATGTGACCACAATGTGTCTTGGAGAGGGAGGAAGCTAGCACCATTGTGCCAAGGAATCTTGGACCAGGAGGAGTAGGTAGTGCCATTCTTCGTGGATCTTGGAGAGGCTATTGTCTGCCCATGTGGCGCCCCAATTAGTGACCGCACAAGAACAGTAAGGATCTATTGTATGGATACTAGGGTACACAGTTGCCATTCCATAG
>refBCTBA
TGGTCTAGAGACCAGGAGGATCTCAGGTAGGACTAACCGCTAGATCTTGGAGAGGGAGGAGTAGGTAGTGCCATTCTTCGTGGATCTTGGACCAGGAGGAGGCACAGAATGTGACCACAATGTGTCTTGGAGAGGGAGGAAGCTAGCACCATTGTGCCAAGGAATCTTGGACCAGGAGGAGTAGGTAGTGCCATTCTTCGTGGATCTTGGAGAGGCTATTGTCTGCCCATGTGGCGCCCCAATTAGTGACCGCACAAGAACAGTAAGGATCTTATGTATGGATACTAGGGTACACAGTTGCCATTCCATAG
>refBCTBB
TGGTCTAGAGACCAGGAGGAGTAGGTAGTGCCATTCTTCGTGGATCTTGGAGAGGGAGGAGTAGGTAGTGCCATTCTTCGTGGATCTTGGACCAGGAGGAGGCACAGAATGTGACCACAATGTGTCTTGGAGAGGGAGGAAGCTAGCACCATTGTGCCAAGGAATCTTGGACCAGGAGGAGTAGGTAGTGCCATTCTTCGTGGATCTTGGAGAGGCTATTGTCTGCCCATGTGGCGCCCCAATTAGTGACCGCACAAGAACAGTAAGGATCTTTTGTATGGATACTAGGGTACACAGTTGCCATTCCATAG
>refBCTBC
TGGTCTAGAGACCAGGAGGAAGCTAGCACCATTGTGCCAAGGAATCTTGGAGAGGGAGGAGTAGGTAGTGCCATTCTTCGTGGATCTTGGACCAGGAGGAGGCACAGAATGTGACCACAATGTGTCTTGGAGAGGGAGGAAGCTAGCACCATTGTGCCAAGGAATCTTGGACCAGGAGGAGTAGGTAGTGCCATTCTTCGTGGATCTTGGAGAGGCTATTGTCTGCCCATGTGGCGCCCCAATTAGTGACCGCACAAGAACAGTAAGGATCTTCTGTATGGATACTAGGGTACACAGTTGCCATTCCATAG
>refBCTBG
TGGTCTAGAGACCAGGAGGACCTATCCACTAGACGAGGTAATTGTCTTGGAGAGGGAGGAGTAGGTAGTGCCATTCTTCGTGGATCTTGGACCAGGAGGAGGCACAGAATGTGACCACAATGTGTCTTGGAGAGGGAGGAAGCTAGCACCATTGTGCCAAGGAATCTTGGACCAGGAGGAGTAGGTAGTGCCATTCTTCGTGGATCTTGGAGAGGCTATTGTCTGCCCATGTGGCGCCCCAATTAGTGACCGCACAAGAACAGTAAGGATCTTGTGTATGGATACTAGGGTACACAGTTGCCATTCCATAG
>refBCTBT
TGGTCTAGAGACCAGGAGGAGGCACAGAATGTGACCACAATGTGTCTTGGAGAGGGAGGAGTAGGTAGTGCCATTCTTCGTGGATCTTGGACCAGGAGGAGGCACAGAATGTGACCACAATGTGTCTTGGAGAGGGAGGAAGCTAGCACCATTGTGCCAAGGAATCTTGGACCAGGAGGAGTAGGTAGTGCCATTCTTCGTGGATCTTGGAGAGGCTATTGTCTGCCCATGTGGCGCCCCAATTAGTGACCGCACAAGAACAGTAAGGATCTTTTGTATGGATACTAGGGTACACAGTTGCCATTCCATAG
>refBCTCA
TGGTCTAGAGACCAGGAGGATCTCAGGTAGGACTAACCGCTAGATCTTGGAGAGGGAGGAAGCTAGCACCATTGTGCCAAGGAATCTTGGACCAGGAGGAGGCACAGAATGTGACCACAATGTGTCTTGGAGAGGGAGGAAGCTAGCACCATTGTGCCAAGGAATCTTGGACCAGGAGGAGTAGGTAGTGCCATTCTTCGTGGATCTTGGAGAGGCTATTGTCTGCCCATGTGGCGCCCCAATTAGTGACCGCACAAGAACAGTAAGGATCTCATGTATGGATACTAGGGTACACAGTTGCCATTCCATAG
>refBCTCB
TGGTCTAGAGACCAGGAGGAGTAGGTAGTGCCATTCTTCGTGGATCTTGGAGAGGGAGGAAGCTAGCACCATTGTGCCAAGGAATCTTGGACCAGGAGGAGGCACAGAATGTGACCACAATGTGTCTTGGAGAGGGAGGAAGCTAGCACCATTGTGCCAAGGAATCTTGGACCAGGAGGAGTAGGTAGTGCCATTCTTCGTGGATCTTGGAGAGGCTATTGTCTGCCCATGTGGCGCCCCAATTAGTGACCGCACAAGAACAGTAAGGATCTCTTGTATGGATACTAGGGTACACAGTTGCCATTCCATAG
>refBCTCC
TGGTCTAGAGACCAGGAGGAAGCTAGCACCATTGTGCCAAGGAATCTTGGAGAGGGAGGAAGCTAGCACCATTGTGCCAAGGAATCTTGGACCAGGAGGAGGCACAGAATGTGACCACAATGTGTCTTGGAGAGGGAGGAAGCTAGCACCATTGTGCCAAGGAATCTTGGACCAGGAGGAGTAGGTAGTGCCATTCTTCGTGGATCTTGGAGAGGCTATTGTCTGCCCATGTGGCGCCCCAATTAGTGACCGCACAAGAACAGTAAGGATCTCCTGTATGGATACTAGGGTACACAGTTGCCATTCCATAG
>refBCTCG
TGGTCTAGAGACCAGGAGGACCTATCCACTAGACGAGGTAATTGTCTTGGAGAGGGAGGAAGCTAGCACCATTGTGCCAAGGAATCTTGGACCAGGAGGAGGCACAGAATGTGACCACAATGTGTCTTGGAGAGGGAGGAAGCTAGCACCATTGTGCCAAGGAATCTTGGACCAGGAGGAGTAGGTAGTGCCATTCTTCGTGGATCTTGGAGAGGCTATTGTCTGCCCATGTGGCGCCCCAATTAGTGACCGCACAAGAACAGTAAGGATCTCGTGTATGGATACTAGGGTACACAGTTGCCATTCCATAG
>refBCTCT
TGGTCTAGAGACCAGGAGGAGGCACAGAATGTGACCACAATGTGTCTTGGAGAGGGAGGAAGCTAGCACCATTGTGCCAAGGAATCTTGGACCAGGAGGAGGCACAGAATGTGACCACAATGTGTCTTGGAGAGGGAGGAAGCTAGCACCATTGTGCCAAGGAATCTTGGACCAGGAGGAGTAGGTAGTGCCATTCTTCGTGGATCTTGGAGAGGCTATTGTCTGCCCATGTGGCGCCCCAATTAGTGACCGCACAAGAACAGTAAGGATCTCTTGTATGGATACTAGGGTACACAGTTGCCATTCCATAG
>refBCTGA
TGGTCTAGAGACCAGGAGGATCTCAGGTAGGACTAACCGCTAGATCTTGGAGAGGGAGGACCTATCCACTAGACGAGGTAATTGTCTTGGACCAGGAGGAGGCACAGAATGTGACCACAATGTGTCTTGGAGAGGGAGGAAGCTAGCACCATTGTGCCAAGGAATCTTGGACCAGGAGGAGTAGGTAGTGCCATTCTTCGTGGATCTTGGAGAGGCTATTGTCTGCCCATGTGGCGCCCCAATTAGTGACCGCACAAGAACAGTAAGGATCTGATGTATGGATACTAGGGTACACAGTTGCCATTCCATAG
>refBCTGB
TGGTCTAGAGACCAGGAGGAGTAGGTAGTGCCATTCTTCGTGGATCTTGGAGAGGGAGGACCTATCCACTAGACGAGGTAATTGTCTTGGACCAGGAGGAGGCACAGAATGTGACCACAATGTGTCTTGGAGAGGGAGGAAGCTAGCACCATTGTGCCAAGGAATCTTGGACCAGGAGGAGTAGGTAGTGCCATTCTTCGTGGATCTTGGAGAGGCTATTGTCTGCCCATGTGGCGCCCCAATTAGTGACCGCACAAGAACAGTAAGGATCTGTTGTATGGATACTAGGGTACACAGTTGCCATTCCATAG
>refBCTGC
TGGTCTAGAGACCAGGAGGAAGCTAGCACCATTGTGCCAAGGAATCTTGGAGAGGGAGGACCTATCCACTAGACGAGGTAATTGTCTTGGACCAGGAGGAGGCACAGAATGTGACCACAATGTGTCTTGGAGAGGGAGGAAGCTAGCACCATTGTGCCAAGGAATCTTGGACCAGGAGGAGTAGGTAGTGCCATTCTTCGTGGATCTTGGAGAGGCTATTGTCTGCCCATGTGGCGCCCCAATTAGTGACCGCACAAGAACAGTAAGGATCTGCTGTATGGATACTAGGGTACACAGTTGCCATTCCATAG
>refBCTGG
TGGTCTAGAGACCAGGAGGACCTATCCACTAGACGAGGTAATTGTCTTGGAGAGGGAGGACCTATCCACTAGACGAGGTAATTGTCTTGGACCAGGAGGAGGCACAGAATGTGACCACAATGTGTCTTGGAGAGGGAGGAAGCTAGCACCATTGTGCCAAGGAATCTTGGACCAGGAGGAGTAGGTAGTGCCATTCTTCGTGGATCTTGGAGAGGCTATTGTCTGCCCATGTGGCGCCCCAATTAGTGACCGCACAAGAACAGTAAGGATCTGGTGTATGGATACTAGGGTACACAGTTGCCATTCCATAG
>refBCTGT
TGGTCTAGAGACCAGGAGGAGGCACAGAATGTGACCACAATGTGTCTTGGAGAGGGAGGACCTATCCACTAGACGAGGTAATTGTCTTGGACCAGGAGGAGGCACAGAATGTGACCACAATGTGTCTTGGAGAGGGAGGAAGCTAGCACCATTGTGCCAAGGAATCTTGGACCAGGAGGAGTAGGTAGTGCCATTCTTCGTGGATCTTGGAGAGGCTATTGTCTGCCCATGTGGCGCCCCAATTAGTGACCGCACAAGAACAGTAAGGATCTGTTGTATGGATACTAGGGTACACAGTTGCCATTCCATAG
>refBCTTA
TGGTCTAGAGACCAGGAGGATCTCAGGTAGGACTAACCGCTAGATCTTGGAGAGGGAGGAGGCACAGAATGTGACCACAATGTGTCTTGGACCAGGAGGAGGCACAGAATGTGACCACAATGTGTCTTGGAGAGGGAGGAAGCTAGCACCATTGTGCCAAGGAATCTTGGACCAGGAGGAGTAGGTAGTGCCATTCTTCGTGGATCTTGGAGAGGCTATTGTCTGCCCATGTGGCGCCCCAATTAGTGACCGCACAAGAACAGTAAGGATCTTATGTATGGATACTAGGGTACACAGTTGCCATTCCATAG
>refBCTTB
TGGTCTAGAGACCAGGAGGAGTAGGTAGTGCCATTCTTCGTGGATCTTGGAGAGGGAGGAGGCACAGAATGTGACCACAATGTGTCTTGGACCAGGAGGAGGCACAGAATGTGACCACAATGTGTCTTGGAGAGGGAGGAAGCTAGCACCATTGTGCCAAGGAATCTTGGACCAGGAGGAGTAGGTAGTGCCATTCTTCGTGGATCTTGGAGAGGCTATTGTCTGCCCATGTGGCGCCCCAATTAGTGACCGCACAAGAACAGTAAGGATCTTTTGTATGGATACTAGGGTACACAGTTGCCATTCCATAG
>refBCTTC
TGGTCTAGAGACCAGGAGGAAGCTAGCACCATTGTGCCAAGGAATCTTGGAGAGGGAGGAGGCACAGAATGTGACCACAATGTGTCTTGGACCAGGAGGAGGCACAGAATGTGACCACAATGTGTCTTGGAGAGGGAGGAAGCTAGCACCATTGTGCCAAGGAATCTTGGACCAGGAGGAGTAGGTAGTGCCATTCTTCGTGGATCTTGGAGAGGCTATTGTCTGCCCATGTGGCGCCCCAATTAGTGACCGCACAAGAACAGTAAGGATCTTCTGTATGGATACTAGGGTACACAGTTGCCATTCCATAG
>refBCTTG
TGGTCTAGAGACCAGGAGGACCTATCCACTAGACGAGGTAATTGTCTTGGAGAGGGAGGAGGCACAGAATGTGACCACAATGTGTCTTGGACCAGGAGGAGGCACAGAATGTGACCACAATGTGTCTTGGAGAGGGAGGAAGCTAGCACCATTGTGCCAAGGAATCTTGGACCAGGAGGAGTAGGTAGTGCCATTCTTCGTGGATCTTGGAGAGGCTATTGTCTGCCCATGTGGCGCCCCAATTAGTGACCGCACAAGAACAGTAAGGATCTTGTGTATGGATACTAGGGTACACAGTTGCCATTCCATAG
>refBCTTT
TGGTCTAGAGACCAGGAGGAGGCACAGAATGTGACCACAATGTGTCTTGGAGAGGGAGGAGGCACAGAATGTGACCACAATGTGTCTTGGACCAGGAGGAGGCACAGAATGTGACCACAATGTGTCTTGGAGAGGGAGGAAGCTAGCACCATTGTGCCAAGGAATCTTGGACCAGGAGGAGTAGGTAGTGCCATTCTTCGTGGATCTTGGAGAGGCTATTGTCTGCCCATGTGGCGCCCCAATTAGTGACCGCACAAGAACAGTAAGGATCTTTTGTATGGATACTAGGGTACACAGTTGCCATTCCATAG
>refBGAAA
TGGTCTAGAGACCAGGAGGATCTCAGGTAGGACTAACCGCTAGATCTTGGAGAGGGAGGATCTCAGGTAGGACTAACCGCTAGATCTTGGACCAGGAGGATCTCAGGTAGGACTAACCGCTAGATCTTGGAGAGGGAGGACCTATCCACTAGACGAGGTAATTGTCTTGGACCAGGAGGAGTAGGTAGTGCCATTCTTCGTGGATCTTGGAGAGGCTATTGTCTGCCCATGTGGCGCCCCAATTAGTGACCGCACAAGAACAGTAAGGATGAAATGTATGGATACTAGGGTACACAGTTGCCATTCCATAG
>refBGAAB
TGGTCTAGAGACCAGGAGGAGTAGGTAGTGCCATTCTTCGTGGATCTTGGAGAGGGAGGATCTCAGGTAGGACTAACCGCTAGATCTTGGACCAGGAGGATCTCAGGTAGGACTAACCGCTAGATCTTGGAGAGGGAGGACCTATCCACTAGACGAGGTAATTGTCTTGGACCAGGAGGAGTAGGTAGTGCCATTCTTCGTGGATCTTGGAGAGGCTATTGTCTGCCCATGTGGCGCCCCAATTAGTGACCGCACAAGAACAGTAAGGATGAATTGTATGGATACTAGGGTACACAGTTGCCATTCCATAG
>refBGAAC
TGGTCTAGAGACCAGGAGGAAGCTAGCACCATTGTGCCAAGGAATCTTGGAGAGGGAGGATCTCAGGTAGGACTAACCGCTAGATCTTGGACCAGGAGGATCTCAGGTAGGACTAACCGCTAGATCTTGGAGAGGGAGGACCTATCCACTAGACGAGGTAATTGTCTTGGACCAGGAGGAGTAGGTAGTGCCATTCTTCGTGGATCTTGGAGAGGCTATTGTCTGCCCATGTGGCGCCCCAATTAGTGACCGCACAAGAACAGTAAGGATGAACTGTATGGATACTAGGGTACACAGTTGCCATTCCATAG
>refBGAAG
TGGTCTAGAGACCAGGAGGACCTATCCACTAGACGAGGTAATTGTCTTGGAGAGGGAGGATCTCAGGTAGGACTAACCGCTAGATCTTGGACCAGGAGGATCTCAGGTAGGACTAACCGCTAGATCTTGGAGAGGGAGGACCTATCCACTAGACGAGGTAATTGTCTTGGACCAGGAGGAGTAGGTAGTGCCATTCTTCGTGGATCTTGGAGAGGCTATTGTCTGCCCATGTGGCGCCCCAATTAGTGACCGCACAAGAACAGTAAGGATGAAGTGTATGGATACTAGGGTACACAGTTGCCATTCCATAG
>refBGAAT
TGGTCTAGAGACCAGGAGGAGGCACAGAATGTGACCACAATGTGTCTTGGAGAGGGAGGATCTCAGGTAGGACTAACCGCTAGATCTTGGACCAGGAGGATCTCAGGTAGGACTAACCGCTAGATCTTGGAGAGGGAGGACCTATCCACTAGACGAGGTAATTGTCTTGGACCAGGAGGAGTAGGTAGTGCCATTCTTCGTGGATCTTGGAGAGGCTATTGTCTGCCCATGTGGCGCCCCAATTAGTGACCGCACAAGAACAGTAAGGATGAATTGTATGGATACTAGGGTACACAGTTGCCATTCCATAG
>refBGABA
TGGTCTAGAGACCAGGAGGATCTCAGGTAGGACTAACCGCTAGATCTTGGAGAGGGAGGAGTAGGTAGTGCCATTCTTCGTGGATCTTGGACCAGGAGGATCTCAGGTAGGACTAACCGCTAGATCTTGGAGAGGGAGGACCTATCCACTAGACGAGGTAATTGTCTTGGACCAGGAGGAGTAGGTAGTGCCATTCTTCGTGGATCTTGGAGAGGCTATTGTCTGCCCATGTGGCGCCCCAATTAGTGACCGCACAAGAACAGTAAGGATGATATGTATGGATACTAGGGTACACAGTTGCCATTCCATAG
>refBGABB
TGGTCTAGAGACCAGGAGGAGTAGGTAGTGCCATTCTTCGTGGATCTTGGAGAGGGAGGAGTAGGTAGTGCCATTCTTCGTGGATCTTGGACCAGGAGGATCTCAGGTAGGACTAACCGCTAGATCTTGGAGAGGGAGGACCTATCCACTAGACGAGGTAATTGTCTTGGACCAGGAGGAGTAGGTAGTGCCATTCTTCGTGGATCTTGGAGAGGCTATTGTCTGCCCATGTGGCGCCCCAATTAGTGACCGCACAAGAACAGTAAGGATGATTTGTATGGATACTAGGGTACACAGTTGCCATTCCATAG
>refBGABC
TGGTCTAGAGACCAGGAGGAAGCTAGCACCATTGTGCCAAGGAATCTTGGAGAGGGAGGAGTAGGTAGTGCCATTCTTCGTGGATCTTGGACCAGGAGGATCTCAGGTAGGACTAACCGCTAGATCTTGGAGAGGGAGGACCTATCCACTAGACGAGGTAATTGTCTTGGACCAGGAGGAGTAGGTAGTGCCATTCTTCGTGGATCTTGGAGAGGCTATTGTCTGCCCATGTGGCGCCCCAATTAGTGACCGCACAAGAACAGTAAGGATGATCTGTATGGATACTAGGGTACACAGTTGCCATTCCATAG
>refBGABG
TGGTCTAGAGACCAGGAGGACCTATCCACTAGACGAGGTAATTGTCTTGGAGAGGGAGGAGTAGGTAGTGCCATTCTTCGTGGATCTTGGACCAGGAGGATCTCAGGTAGGACTAACCGCTAGATCTTGGAGAGGGAGGACCTATCCACTAGACGAGGTAATTGTCTTGGACCAGGAGGAGTAGGTAGTGCCATTCTTCGTGGATCTTGGAGAGGCTATTGTCTGCCCATGTGGCGCCCCAATTAGTGACCGCACAAGAACAGTAAGGATGATGTGTATGGATACTAGGGTACACAGTTGCCATTCCATAG
>refBGABT
TGGTCTAGAGACCAGGAGGAGGCACAGAATGTGACCACAATGTGTCTTGGAGAGGGAGGAGTAGGTAGTGCCATTCTTCGTGGATCTTGGACCAGGAGGATCTCAGGTAGGACTAACCGCTAGATCTTGGAGAGGGAGGACCTATCCACTAGACGAGGTAATTGTCTTGGACCAGGAGGAGTAGGTAGTGCCATTCTTCGTGGATCTTGGAGAGGCTATTGTCTGCCCATGTGGCGCCCCAATTAGTGACCGCACAAGAACAGTAAGGATGATTTGTATGGATACTAGGGTACACAGTTGCCATTCCATAG
>refBGACA
TGGTCTAGAGACCAGGAGGATCTCAGGTAGGACTAACCGCTAGATCTTGGAGAGGGAGGAAGCTAGCACCATTGTGCCAAGGAATCTTGGACCAGGAGGATCTCAGGTAGGACTAACCGCTAGATCTTGGAGAGGGAGGACCTATCCACTAGACGAGGTAATTGTCTTGGACCAGGAGGAGTAGGTAGTGCCATTCTTCGTGGATCTTGGAGAGGCTATTGTCTGCCCATGTGGCGCCCCAATTAGTGACCGCACAAGAACAGTAAGGATGACATGTATGGATACTAGGGTACACAGTTGCCATTCCATAG
>refBGACB
TGGTCTAGAGACCAGGAGGAGTAGGTAGTGCCATTCTTCGTGGATCTTGGAGAGGGAGGAAGCTAGCACCATTGTGCCAAGGAATCTTGGACCAGGAGGATCTCAGGTAGGACTAACCGCTAGATCTTGGAGAGGGAGGACCTATCCACTAGACGAGGTAATTGTCTTGGACCAGGAGGAGTAGGTAGTGCCATTCTTCGTGGATCTTGGAGAGGCTATTGTCTGCCCATGTGGCGCCCCAATTAGTGACCGCACAAGAACAGTAAGGATGACTTGTATGGATACTAGGGTACACAGTTGCCATTCCATAG
>refBGACC
TGGTCTAGAGACCAGGAGGAAGCTAGCACCATTGTGCCAAGGAATCTTGGAGAGGGAGGAAGCTAGCACCATTGTGCCAAGGAATCTTGGACCAGGAGGATCTCAGGTAGGACTAACCGCTAGATCTTGGAGAGGGAGGACCTATCCACTAGACGAGGTAATTGTCTTGGACCAGGAGGAGTAGGTAGTGCCATTCTTCGTGGATCTTGGAGAGGCTATTGTCTGCCCATGTGGCGCCCCAATTAGTGACCGCACAAGAACAGTAAGGATGACCTGTATGGATACTAGGGTACACAGTTGCCATTCCATAG
>refBGACG
TGGTCTAGAGACCAGGAGGACCTATCCACTAGACGAGGTAATTGTCTTGGAGAGGGAGGAAGCTAGCACCATTGTGCCAAGGAATCTTGGACCAGGAGGATCTCAGGTAGGACTAACCGCTAGATCTTGGAGAGGGAGGACCTATCCACTAGACGAGGTAATTGTCTTGGACCAGGAGGAGTAGGTAGTGCCATTCTTCGTGGATCTTGGAGAGGCTATTGTCTGCCCATGTGGCGCCCCAATTAGTGACCGCACAAGAACAGTAAGGATGACGTGTATGGATACTAGGGTACACAGTTGCCATTCCATAG
>refBGACT
TGGTCTAGAGACCAGGAGGAGGCACAGAATGTGACCACAATGTGTCTTGGAGAGGGAGGAAGCTAGCACCATTGTGCCAAGGAATCTTGGACCAGGAGGATCTCAGGTAGGACTAACCGCTAGATCTTGGAGAGGGAGGACCTATCCACTAGACGAGGTAATTGTCTTGGACCAGGAGGAGTAGGTAGTGCCATTCTTCGTGGATCTTGGAGAGGCTATTGTCTGCCCATGTGGCGCCCCAATTAGTGACCGCACAAGAACAGTAAGGATGACTTGTATGGATACTAGGGTACACAGTTGCCATTCCATAG
>refBGAGA
TGGTCTAGAGACCAGGAGGATCTCAGGTAGGACTAACCGCTAGATCTTGGAGAGGGAGGACCTATCCACTAGACGAGGTAATTGTCTTGGACCAGGAGGATCTCAGGTAGGACTAACCGCTAGATCTTGGAGAGGGAGGACCTATCCACTAGACGAGGTAATTGTCTTGGACCAGGAGGAGTAGGTAGTGCCATTCTTCGTGGATCTTGGAGAGGCTATTGTCTGCCCATGTGGCGCCCCAATTAGTGACCGCACAAGAACAGTAAGGATGAGATGTATGGATACTAGGGTACACAGTTGCCATTCCATAG
>refBGAGB
TGGTCTAGAGACCAGGAGGAGTAGGTAGTGCCATTCTTCGTGGATCTTGGAGAGGGAGGACCTATCCACTAGACGAGGTAATTGTCTTGGACCAGGAGGATCTCAGGTAGGACTAACCGCTAGATCTTGGAGAGGGAGGACCTATCCACTAGACGAGGTAATTGTCTTGGACCAGGAGGAGTAGGTAGTGCCATTCTTCGTGGATCTTGGAGAGGCTATTGTCTGCCCATGTGGCGCCCCAATTAGTGACCGCACAAGAACAGTAAGGATGAGTTGTATGGATACTAGGGTACACAGTTGCCATTCCATAG
>refBGAGC
TGGTCTAGAGACCAGGAGGAAGCTAGCACCATTGTGCCAAGGAATCTTGGAGAGGGAGGACCTATCCACTAGACGAGGTAATTGTCTTGGACCAGGAGGATCTCAGGTAGGACTAACCGCTAGATCTTGGAGAGGGAGGACCTATCCACTAGACGAGGTAATTGTCTTGGACCAGGAGGAGTAGGTAGTGCCATTCTTCGTGGATCTTGGAGAGGCTATTGTCTGCCCATGTGGCGCCCCAATTAGTGACCGCACAAGAACAGTAAGGATGAGCTGTATGGATACTAGGGTACACAGTTGCCATTCCATAG
>refBGAGG
TGGTCTAGAGACCAGGAGGACCTATCCACTAGACGAGGTAATTGTCTTGGAGAGGGAGGACCTATCCACTAGACGAGGTAATTGTCTTGGACCAGGAGGATCTCAGGTAGGACTAACCGCTAGATCTTGGAGAGGGAGGACCTATCCACTAGACGAGGTAATTGTCTTGGACCAGGAGGAGTAGGTAGTGCCATTCTTCGTGGATCTTGGAGAGGCTATTGTCTGCCCATGTGGCGCCCCAATTAGTGACCGCACAAGAACAGTAAGGATGAGGTGTATGGATACTAGGGTACACAGTTGCCATTCCATAG
>refBGAGT
TGGTCTAGAGACCAGGAGGAGGCACAGAATGTGACCACAATGTGTCTTGGAGAGGGAGGACCTATCCACTAGACGAGGTAATTGTCTTGGACCAGGAGGATCTCAGGTAGGACTAACCGCTAGATCTTGGAGAGGGAGGACCTATCCACTAGACGAGGTAATTGTCTTGGACCAGGAGGAGTAGGTAGTGCCATTCTTCGTGGATCTTGGAGAGGCTATTGTCTGCCCATGTGGCGCCCCAATTAGTGACCGCACAAGAACAGTAAGGATGAGTTGTATGGATACTAGGGTACACAGTTGCCATTCCATAG
>refBGATA
TGGTCTAGAGACCAGGAGGATCTCAGGTAGGACTAACCGCTAGATCTTGGAGAGGGAGGAGGCACAGAATGTGACCACAATGTGTCTTGGACCAGGAGGATCTCAGGTAGGACTAACCGCTAGATCTTGGAGAGGGAGGACCTATCCACTAGACGAGGTAATTGTCTTGGACCAGGAGGAGTAGGTAGTGCCATTCTTCGTGGATCTTGGAGAGGCTATTGTCTGCCCATGTGGCGCCCCAATTAGTGACCGCACAAGAACAGTAAGGATGATATGTATGGATACTAGGGTACACAGTTGCCATTCCATAG
>refBGATB
TGGTCTAGAGACCAGGAGGAGTAGGTAGTGCCATTCTTCGTGGATCTTGGAGAGGGAGGAGGCACAGAATGTGACCACAATGTGTCTTGGACCAGGAGGATCTCAGGTAGGACTAACCGCTAGATCTTGGAGAGGGAGGACCTATCCACTAGACGAGGTAATTGTCTTGGACCAGGAGGAGTAGGTAGTGCCATTCTTCGTGGATCTTGGAGAGGCTATTGTCTGCCCATGTGGCGCCCCAATTAGTGACCGCACAAGAACAGTAAGGATGATTTGTATGGATACTAGGGTACACAGTTGCCATTCCATAG
>refBGATC
TGGTCTAGAGACCAGGAGGAAGCTAGCACCATTGTGCCAAGGAATCTTGGAGAGGGAGGAGGCACAGAATGTGACCACAATGTGTCTTGGACCAGGAGGATCTCAGGTAGGACTAACCGCTAGATCTTGGAGAGGGAGGACCTATCCACTAGACGAGGTAATTGTCTTGGACCAGGAGGAGTAGGTAGTGCCATTCTTCGTGGATCTTGGAGAGGCTATTGTCTGCCCATGTGGCGCCCCAATTAGTGACCGCACAAGAACAGTAAGGATGATCTGTATGGATACTAGGGTACACAGTTGCCATTCCATAG
>refBGATG
TGGTCTAGAGACCAGGAGGACCTATCCACTAGACGAGGTAATTGTCTTGGAGAGGGAGGAGGCACAGAATGTGACCACAATGTGTCTTGGACCAGGAGGATCTCAGGTAGGACTAACCGCTAGATCTTGGAGAGGGAGGACCTATCCACTAGACGAGGTAATTGTCTTGGACCAGGAGGAGTAGGTAGTGCCATTCTTCGTGGATCTTGGAGAGGCTATTGTCTGCCCATGTGGCGCCCCAATTAGTGACCGCACAAGAACAGTAAGGATGATGTGTATGGATACTAGGGTACACAGTTGCCATTCCATAG
>refBGATT
TGGTCTAGAGACCAGGAGGAGGCACAGAATGTGACCACAATGTGTCTTGGAGAGGGAGGAGGCACAGAATGTGACCACAATGTGTCTTGGACCAGGAGGATCTCAGGTAGGACTAACCGCTAGATCTTGGAGAGGGAGGACCTATCCACTAGACGAGGTAATTGTCTTGGACCAGGAGGAGTAGGTAGTGCCATTCTTCGTGGATCTTGGAGAGGCTATTGTCTGCCCATGTGGCGCCCCAATTAGTGACCGCACAAGAACAGTAAGGATGATTTGTATGGATACTAGGGTACACAGTTGCCATTCCATAG
>refBGBAA
TGGTCTAGAGACCAGGAGGATCTCAGGTAGGACTAACCGCTAGATCTTGGAGAGGGAGGATCTCAGGTAGGACTAACCGCTAGATCTTGGACCAGGAGGAGTAGGTAGTGCCATTCTTCGTGGATCTTGGAGAGGGAGGACCTATCCACTAGACGAGGTAATTGTCTTGGACCAGGAGGAGTAGGTAGTGCCATTCTTCGTGGATCTTGGAGAGGCTATTGTCTGCCCATGTGGCGCCCCAATTAGTGACCGCACAAGAACAGTAAGGATGTAATGTATGGATACTAGGGTACACAGTTGCCATTCCATAG
>refBGBAB
TGGTCTAGAGACCAGGAGGAGTAGGTAGTGCCATTCTTCGTGGATCTTGGAGAGGGAGGATCTCAGGTAGGACTAACCGCTAGATCTTGGACCAGGAGGAGTAGGTAGTGCCATTCTTCGTGGATCTTGGAGAGGGAGGACCTATCCACTAGACGAGGTAATTGTCTTGGACCAGGAGGAGTAGGTAGTGCCATTCTTCGTGGATCTTGGAGAGGCTATTGTCTGCCCATGTGGCGCCCCAATTAGTGACCGCACAAGAACAGTAAGGATGTATTGTATGGATACTAGGGTACACAGTTGCCATTCCATAG
>refBGBAC
TGGTCTAGAGACCAGGAGGAAGCTAGCACCATTGTGCCAAGGAATCTTGGAGAGGGAGGATCTCAGGTAGGACTAACCGCTAGATCTTGGACCAGGAGGAGTAGGTAGTGCCATTCTTCGTGGATCTTGGAGAGGGAGGACCTATCCACTAGACGAGGTAATTGTCTTGGACCAGGAGGAGTAGGTAGTGCCATTCTTCGTGGATCTTGGAGAGGCTATTGTCTGCCCATGTGGCGCCCCAATTAGTGACCGCACAAGAACAGTAAGGATGTACTGTATGGATACTAGGGTACACAGTTGCCATTCCATAG
>refBGBAG
TGGTCTAGAGACCAGGAGGACCTATCCACTAGACGAGGTAATTGTCTTGGAGAGGGAGGATCTCAGGTAGGACTAACCGCTAGATCTTGGACCAGGAGGAGTAGGTAGTGCCATTCTTCGTGGATCTTGGAGAGGGAGGACCTATCCACTAGACGAGGTAATTGTCTTGGACCAGGAGGAGTAGGTAGTGCCATTCTTCGTGGATCTTGGAGAGGCTATTGTCTGCCCATGTGGCGCCCCAATTAGTGACCGCACAAGAACAGTAAGGATGTAGTGTATGGATACTAGGGTACACAGTTGCCATTCCATAG
>refBGBAT
TGGTCTAGAGACCAGGAGGAGGCACAGAATGTGACCACAATGTGTCTTGGAGAGGGAGGATCTCAGGTAGGACTAACCGCTAGATCTTGGACCAGGAGGAGTAGGTAGTGCCATTCTTCGTGGATCTTGGAGAGGGAGGACCTATCCACTAGACGAGGTAATTGTCTTGGACCAGGAGGAGTAGGTAGTGCCATTCTTCGTGGATCTTGGAGAGGCTATTGTCTGCCCATGTGGCGCCCCAATTAGTGACCGCACAAGAACAGTAAGGATGTATTGTATGGATACTAGGGTACACAGTTGCCATTCCATAG
>refBGBBA
TGGTCTAGAGACCAGGAGGATCTCAGGTAGGACTAACCGCTAGATCTTGGAGAGGGAGGAGTAGGTAGTGCCATTCTTCGTGGATCTTGGACCAGGAGGAGTAGGTAGTGCCATTCTTCGTGGATCTTGGAGAGGGAGGACCTATCCACTAGACGAGGTAATTGTCTTGGACCAGGAGGAGTAGGTAGTGCCATTCTTCGTGGATCTTGGAGAGGCTATTGTCTGCCCATGTGGCGCCCCAATTAGTGACCGCACAAGAACAGTAAGGATGTTATGTATGGATACTAGGGTACACAGTTGCCATTCCATAG
>refBGBBB
TGGTCTAGAGACCAGGAGGAGTAGGTAGTGCCATTCTTCGTGGATCTTGGAGAGGGAGGAGTAGGTAGTGCCATTCTTCGTGGATCTTGGACCAGGAGGAGTAGGTAGTGCCATTCTTCGTGGATCTTGGAGAGGGAGGACCTATCCACTAGACGAGGTAATTGTCTTGGACCAGGAGGAGTAGGTAGTGCCATTCTTCGTGGATCTTGGAGAGGCTATTGTCTGCCCATGTGGCGCCCCAATTAGTGACCGCACAAGAACAGTAAGGATGTTTTGTATGGATACTAGGGTACACAGTTGCCATTCCATAG
>refBGBBC
TGGTCTAGAGACCAGGAGGAAGCTAGCACCATTGTGCCAAGGAATCTTGGAGAGGGAGGAGTAGGTAGTGCCATTCTTCGTGGATCTTGGACCAGGAGGAGTAGGTAGTGCCATTCTTCGTGGATCTTGGAGAGGGAGGACCTATCCACTAGACGAGGTAATTGTCTTGGACCAGGAGGAGTAGGTAGTGCCATTCTTCGTGGATCTTGGAGAGGCTATTGTCTGCCCATGTGGCGCCCCAATTAGTGACCGCACAAGAACAGTAAGGATGTTCTGTATGGATACTAGGGTACACAGTTGCCATTCCATAG
>refBGBBG
TGGTCTAGAGACCAGGAGGACCTATCCACTAGACGAGGTAATTGTCTTGGAGAGGGAGGAGTAGGTAGTGCCATTCTTCGTGGATCTTGGACCAGGAGGAGTAGGTAGTGCCATTCTTCGTGGATCTTGGAGAGGGAGGACCTATCCACTAGACGAGGTAATTGTCTTGGACCAGGAGGAGTAGGTAGTGCCATTCTTCGTGGATCTTGGAGAGGCTATTGTCTGCCCATGTGGCGCCCCAATTAGTGACCGCACAAGAACAGTAAGGATGTTGTGTATGGATACTAGGGTACACAGTTGCCATTCCATAG
>refBGBBT
TGGTCTAGAGACCAGGAGGAGGCACAGAATGTGACCACAATGTGTCTTGGAGAGGGAGGAGTAGGTAGTGCCATTCTTCGTGGATCTTGGACCAGGAGGAGTAGGTAGTGCCATTCTTCGTGGATCTTGGAGAGGGAGGACCTATCCACTAGACGAGGTAATTGTCTTGGACCAGGAGGAGTAGGTAGTGCCATTCTTCGTGGATCTTGGAGAGGCTATTGTCTGCCCATGTGGCGCCCCAATTAGTGACCGCACAAGAACAGTAAGGATGTTTTGTATGGATACTAGGGTACACAGTTGCCATTCCATAG
>refBGBCA
TGGTCTAGAGACCAGGAGGATCTCAGGTAGGACTAACCGCTAGATCTTGGAGAGGGAGGAAGCTAGCACCATTGTGCCAAGGAATCTTGGACCAGGAGGAGTAGGTAGTGCCATTCTTCGTGGATCTTGGAGAGGGAGGACCTATCCACTAGACGAGGTAATTGTCTTGGACCAGGAGGAGTAGGTAGTGCCATTCTTCGTGGATCTTGGAGAGGCTATTGTCTGCCCATGTGGCGCCCCAATTAGTGACCGCACAAGAACAGTAAGGATGTCATGTATGGATACTAGGGTACACAGTTGCCATTCCATAG
>refBGBCB
TGGTCTAGAGACCAGGAGGAGTAGGTAGTGCCATTCTTCGTGGATCTTGGAGAGGGAGGAAGCTAGCACCATTGTGCCAAGGAATCTTGGACCAGGAGGAGTAGGTAGTGCCATTCTTCGTGGATCTTGGAGAGGGAGGACCTATCCACTAGACGAGGTAATTGTCTTGGACCAGGAGGAGTAGGTAGTGCCATTCTTCGTGGATCTTGGAGAGGCTATTGTCTGCCCATGTGGCGCCCCAATTAGTGACCGCACAAGAACAGTAAGGATGTCTTGTATGGATACTAGGGTACACAGTTGCCATTCCATAG
>refBGBCC
TGGTCTAGAGACCAGGAGGAAGCTAGCACCATTGTGCCAAGGAATCTTGGAGAGGGAGGAAGCTAGCACCATTGTGCCAAGGAATCTTGGACCAGGAGGAGTAGGTAGTGCCATTCTTCGTGGATCTTGGAGAGGGAGGACCTATCCACTAGACGAGGTAATTGTCTTGGACCAGGAGGAGTAGGTAGTGCCATTCTTCGTGGATCTTGGAGAGGCTATTGTCTGCCCATGTGGCGCCCCAATTAGTGACCGCACAAGAACAGTAAGGATGTCCTGTATGGATACTAGGGTACACAGTTGCCATTCCATAG
>refBGBCG
TGGTCTAGAGACCAGGAGGACCTATCCACTAGACGAGGTAATTGTCTTGGAGAGGGAGGAAGCTAGCACCATTGTGCCAAGGAATCTTGGACCAGGAGGAGTAGGTAGTGCCATTCTTCGTGGATCTTGGAGAGGGAGGACCTATCCACTAGACGAGGTAATTGTCTTGGACCAGGAGGAGTAGGTAGTGCCATTCTTCGTGGATCTTGGAGAGGCTATTGTCTGCCCATGTGGCGCCCCAATTAGTGACCGCACAAGAACAGTAAGGATGTCGTGTATGGATACTAGGGTACACAGTTGCCATTCCATAG
>refBGBCT
TGGTCTAGAGACCAGGAGGAGGCACAGAATGTGACCACAATGTGTCTTGGAGAGGGAGGAAGCTAGCACCATTGTGCCAAGGAATCTTGGACCAGGAGGAGTAGGTAGTGCCATTCTTCGTGGATCTTGGAGAGGGAGGACCTATCCACTAGACGAGGTAATTGTCTTGGACCAGGAGGAGTAGGTAGTGCCATTCTTCGTGGATCTTGGAGAGGCTATTGTCTGCCCATGTGGCGCCCCAATTAGTGACCGCACAAGAACAGTAAGGATGTCTTGTATGGATACTAGGGTACACAGTTGCCATTCCATAG
>refBGBGA
TGGTCTAGAGACCAGGAGGATCTCAGGTAGGACTAACCGCTAGATCTTGGAGAGGGAGGACCTATCCACTAGACGAGGTAATTGTCTTGGACCAGGAGGAGTAGGTAGTGCCATTCTTCGTGGATCTTGGAGAGGGAGGACCTATCCACTAGACGAGGTAATTGTCTTGGACCAGGAGGAGTAGGTAGTGCCATTCTTCGTGGATCTTGGAGAGGCTATTGTCTGCCCATGTGGCGCCCCAATTAGTGACCGCACAAGAACAGTAAGGATGTGATGTATGGATACTAGGGTACACAGTTGCCATTCCATAG
>refBGBGB
TGGTCTAGAGACCAGGAGGAGTAGGTAGTGCCATTCTTCGTGGATCTTGGAGAGGGAGGACCTATCCACTAGACGAGGTAATTGTCTTGGACCAGGAGGAGTAGGTAGTGCCATTCTTCGTGGATCTTGGAGAGGGAGGACCTATCCACTAGACGAGGTAATTGTCTTGGACCAGGAGGAGTAGGTAGTGCCATTCTTCGTGGATCTTGGAGAGGCTATTGTCTGCCCATGTGGCGCCCCAATTAGTGACCGCACAAGAACAGTAAGGATGTGTTGTATGGATACTAGGGTACACAGTTGCCATTCCATAG
>refBGBGC
TGGTCTAGAGACCAGGAGGAAGCTAGCACCATTGTGCCAAGGAATCTTGGAGAGGGAGGACCTATCCACTAGACGAGGTAATTGTCTTGGACCAGGAGGAGTAGGTAGTGCCATTCTTCGTGGATCTTGGAGAGGGAGGACCTATCCACTAGACGAGGTAATTGTCTTGGACCAGGAGGAGTAGGTAGTGCCATTCTTCGTGGATCTTGGAGAGGCTATTGTCTGCCCATGTGGCGCCCCAATTAGTGACCGCACAAGAACAGTAAGGATGTGCTGTATGGATACTAGGGTACACAGTTGCCATTCCATAG
>refBGBGG
TGGTCTAGAGACCAGGAGGACCTATCCACTAGACGAGGTAATTGTCTTGGAGAGGGAGGACCTATCCACTAGACGAGGTAATTGTCTTGGACCAGGAGGAGTAGGTAGTGCCATTCTTCGTGGATCTTGGAGAGGGAGGACCTATCCACTAGACGAGGTAATTGTCTTGGACCAGGAGGAGTAGGTAGTGCCATTCTTCGTGGATCTTGGAGAGGCTATTGTCTGCCCATGTGGCGCCCCAATTAGTGACCGCACAAGAACAGTAAGGATGTGGTGTATGGATACTAGGGTACACAGTTGCCATTCCATAG
>refBGBGT
TGGTCTAGAGACCAGGAGGAGGCACAGAATGTGACCACAATGTGTCTTGGAGAGGGAGGACCTATCCACTAGACGAGGTAATTGTCTTGGACCAGGAGGAGTAGGTAGTGCCATTCTTCGTGGATCTTGGAGAGGGAGGACCTATCCACTAGACGAGGTAATTGTCTTGGACCAGGAGGAGTAGGTAGTGCCATTCTTCGTGGATCTTGGAGAGGCTATTGTCTGCCCATGTGGCGCCCCAATTAGTGACCGCACAAGAACAGTAAGGATGTGTTGTATGGATACTAGGGTACACAGTTGCCATTCCATAG
>refBGBTA
TGGTCTAGAGACCAGGAGGATCTCAGGTAGGACTAACCGCTAGATCTTGGAGAGGGAGGAGGCACAGAATGTGACCACAATGTGTCTTGGACCAGGAGGAGTAGGTAGTGCCATTCTTCGTGGATCTTGGAGAGGGAGGACCTATCCACTAGACGAGGTAATTGTCTTGGACCAGGAGGAGTAGGTAGTGCCATTCTTCGTGGATCTTGGAGAGGCTATTGTCTGCCCATGTGGCGCCCCAATTAGTGACCGCACAAGAACAGTAAGGATGTTATGTATGGATACTAGGGTACACAGTTGCCATTCCATAG
>refBGBTB
TGGTCTAGAGACCAGGAGGAGTAGGTAGTGCCATTCTTCGTGGATCTTGGAGAGGGAGGAGGCACAGAATGTGACCACAATGTGTCTTGGACCAGGAGGAGTAGGTAGTGCCATTCTTCGTGGATCTTGGAGAGGGAGGACCTATCCACTAGACGAGGTAATTGTCTTGGACCAGGAGGAGTAGGTAGTGCCATTCTTCGTGGATCTTGGAGAGGCTATTGTCTGCCCATGTGGCGCCCCAATTAGTGACCGCACAAGAACAGTAAGGATGTTTTGTATGGATACTAGGGTACACAGTTGCCATTCCATAG
>refBGBTC
TGGTCTAGAGACCAGGAGGAAGCTAGCACCATTGTGCCAAGGAATCTTGGAGAGGGAGGAGGCACAGAATGTGACCACAATGTGTCTTGGACCAGGAGGAGTAGGTAGTGCCATTCTTCGTGGATCTTGGAGAGGGAGGACCTATCCACTAGACGAGGTAATTGTCTTGGACCAGGAGGAGTAGGTAGTGCCATTCTTCGTGGATCTTGGAGAGGCTATTGTCTGCCCATGTGGCGCCCCAATTAGTGACCGCACAAGAACAGTAAGGATGTTCTGTATGGATACTAGGGTACACAGTTGCCATTCCATAG
>refBGBTG
TGGTCTAGAGACCAGGAGGACCTATCCACTAGACGAGGTAATTGTCTTGGAGAGGGAGGAGGCACAGAATGTGACCACAATGTGTCTTGGACCAGGAGGAGTAGGTAGTGCCATTCTTCGTGGATCTTGGAGAGGGAGGACCTATCCACTAGACGAGGTAATTGTCTTGGACCAGGAGGAGTAGGTAGTGCCATTCTTCGTGGATCTTGGAGAGGCTATTGTCTGCCCATGTGGCGCCCCAATTAGTGACCGCACAAGAACAGTAAGGATGTTGTGTATGGATACTAGGGTACACAGTTGCCATTCCATAG
>refBGBTT
TGGTCTAGAGACCAGGAGGAGGCACAGAATGTGACCACAATGTGTCTTGGAGAGGGAGGAGGCACAGAATGTGACCACAATGTGTCTTGGACCAGGAGGAGTAGGTAGTGCCATTCTTCGTGGATCTTGGAGAGGGAGGACCTATCCACTAGACGAGGTAATTGTCTTGGACCAGGAGGAGTAGGTAGTGCCATTCTTCGTGGATCTTGGAGAGGCTATTGTCTGCCCATGTGGCGCCCCAATTAGTGACCGCACAAGAACAGTAAGGATGTTTTGTATGGATACTAGGGTACACAGTTGCCATTCCATAG
>refBGCAA
TGGTCTAGAGACCAGGAGGATCTCAGGTAGGACTAACCGCTAGATCTTGGAGAGGGAGGATCTCAGGTAGGACTAACCGCTAGATCTTGGACCAGGAGGAAGCTAGCACCATTGTGCCAAGGAATCTTGGAGAGGGAGGACCTATCCACTAGACGAGGTAATTGTCTTGGACCAGGAGGAGTAGGTAGTGCCATTCTTCGTGGATCTTGGAGAGGCTATTGTCTGCCCATGTGGCGCCCCAATTAGTGACCGCACAAGAACAGTAAGGATGCAATGTATGGATACTAGGGTACACAGTTGCCATTCCATAG
>refBGCAB
TGGTCTAGAGACCAGGAGGAGTAGGTAGTGCCATTCTTCGTGGATCTTGGAGAGGGAGGATCTCAGGTAGGACTAACCGCTAGATCTTGGACCAGGAGGAAGCTAGCACCATTGTGCCAAGGAATCTTGGAGAGGGAGGACCTATCCACTAGACGAGGTAATTGTCTTGGACCAGGAGGAGTAGGTAGTGCCATTCTTCGTGGATCTTGGAGAGGCTATTGTCTGCCCATGTGGCGCCCCAATTAGTGACCGCACAAGAACAGTAAGGATGCATTGTATGGATACTAGGGTACACAGTTGCCATTCCATAG
>refBGCAC
TGGTCTAGAGACCAGGAGGAAGCTAGCACCATTGTGCCAAGGAATCTTGGAGAGGGAGGATCTCAGGTAGGACTAACCGCTAGATCTTGGACCAGGAGGAAGCTAGCACCATTGTGCCAAGGAATCTTGGAGAGGGAGGACCTATCCACTAGACGAGGTAATTGTCTTGGACCAGGAGGAGTAGGTAGTGCCATTCTTCGTGGATCTTGGAGAGGCTATTGTCTGCCCATGTGGCGCCCCAATTAGTGACCGCACAAGAACAGTAAGGATGCACTGTATGGATACTAGGGTACACAGTTGCCATTCCATAG
>refBGCAG
TGGTCTAGAGACCAGGAGGACCTATCCACTAGACGAGGTAATTGTCTTGGAGAGGGAGGATCTCAGGTAGGACTAACCGCTAGATCTTGGACCAGGAGGAAGCTAGCACCATTGTGCCAAGGAATCTTGGAGAGGGAGGACCTATCCACTAGACGAGGTAATTGTCTTGGACCAGGAGGAGTAGGTAGTGCCATTCTTCGTGGATCTTGGAGAGGCTATTGTCTGCCCATGTGGCGCCCCAATTAGTGACCGCACAAGAACAGTAAGGATGCAGTGTATGGATACTAGGGTACACAGTTGCCATTCCATAG
>refBGCAT
TGGTCTAGAGACCAGGAGGAGGCACAGAATGTGACCACAATGTGTCTTGGAGAGGGAGGATCTCAGGTAGGACTAACCGCTAGATCTTGGACCAGGAGGAAGCTAGCACCATTGTGCCAAGGAATCTTGGAGAGGGAGGACCTATCCACTAGACGAGGTAATTGTCTTGGACCAGGAGGAGTAGGTAGTGCCATTCTTCGTGGATCTTGGAGAGGCTATTGTCTGCCCATGTGGCGCCCCAATTAGTGACCGCACAAGAACAGTAAGGATGCATTGTATGGATACTAGGGTACACAGTTGCCATTCCATAG
>refBGCBA
TGGTCTAGAGACCAGGAGGATCTCAGGTAGGACTAACCGCTAGATCTTGGAGAGGGAGGAGTAGGTAGTGCCATTCTTCGTGGATCTTGGACCAGGAGGAAGCTAGCACCATTGTGCCAAGGAATCTTGGAGAGGGAGGACCTATCCACTAGACGAGGTAATTGTCTTGGACCAGGAGGAGTAGGTAGTGCCATTCTTCGTGGATCTTGGAGAGGCTATTGTCTGCCCATGTGGCGCCCCAATTAGTGACCGCACAAGAACAGTAAGGATGCTATGTATGGATACTAGGGTACACAGTTGCCATTCCATAG
>refBGCBB
TGGTCTAGAGACCAGGAGGAGTAGGTAGTGCCATTCTTCGTGGATCTTGGAGAGGGAGGAGTAGGTAGTGCCATTCTTCGTGGATCTTGGACCAGGAGGAAGCTAGCACCATTGTGCCAAGGAATCTTGGAGAGGGAGGACCTATCCACTAGACGAGGTAATTGTCTTGGACCAGGAGGAGTAGGTAGTGCCATTCTTCGTGGATCTTGGAGAGGCTATTGTCTGCCCATGTGGCGCCCCAATTAGTGACCGCACAAGAACAGTAAGGATGCTTTGTATGGATACTAGGGTACACAGTTGCCATTCCATAG
>refBGCBC
TGGTCTAGAGACCAGGAGGAAGCTAGCACCATTGTGCCAAGGAATCTTGGAGAGGGAGGAGTAGGTAGTGCCATTCTTCGTGGATCTTGGACCAGGAGGAAGCTAGCACCATTGTGCCAAGGAATCTTGGAGAGGGAGGACCTATCCACTAGACGAGGTAATTGTCTTGGACCAGGAGGAGTAGGTAGTGCCATTCTTCGTGGATCTTGGAGAGGCTATTGTCTGCCCATGTGGCGCCCCAATTAGTGACCGCACAAGAACAGTAAGGATGCTCTGTATGGATACTAGGGTACACAGTTGCCATTCCATAG
>refBGCBG
TGGTCTAGAGACCAGGAGGACCTATCCACTAGACGAGGTAATTGTCTTGGAGAGGGAGGAGTAGGTAGTGCCATTCTTCGTGGATCTTGGACCAGGAGGAAGCTAGCACCATTGTGCCAAGGAATCTTGGAGAGGGAGGACCTATCCACTAGACGAGGTAATTGTCTTGGACCAGGAGGAGTAGGTAGTGCCATTCTTCGTGGATCTTGGAGAGGCTATTGTCTGCCCATGTGGCGCCCCAATTAGTGACCGCACAAGAACAGTAAGGATGCTGTGTATGGATACTAGGGTACACAGTTGCCATTCCATAG
>refBGCBT
TGGTCTAGAGACCAGGAGGAGGCACAGAATGTGACCACAATGTGTCTTGGAGAGGGAGGAGTAGGTAGTGCCATTCTTCGTGGATCTTGGACCAGGAGGAAGCTAGCACCATTGTGCCAAGGAATCTTGGAGAGGGAGGACCTATCCACTAGACGAGGTAATTGTCTTGGACCAGGAGGAGTAGGTAGTGCCATTCTTCGTGGATCTTGGAGAGGCTATTGTCTGCCCATGTGGCGCCCCAATTAGTGACCGCACAAGAACAGTAAGGATGCTTTGTATGGATACTAGGGTACACAGTTGCCATTCCATAG
>refBGCCA
TGGTCTAGAGACCAGGAGGATCTCAGGTAGGACTAACCGCTAGATCTTGGAGAGGGAGGAAGCTAGCACCATTGTGCCAAGGAATCTTGGACCAGGAGGAAGCTAGCACCATTGTGCCAAGGAATCTTGGAGAGGGAGGACCTATCCACTAGACGAGGTAATTGTCTTGGACCAGGAGGAGTAGGTAGTGCCATTCTTCGTGGATCTTGGAGAGGCTATTGTCTGCCCATGTGGCGCCCCAATTAGTGACCGCACAAGAACAGTAAGGATGCCATGTATGGATACTAGGGTACACAGTTGCCATTCCATAG
>refBGCCB
TGGTCTAGAGACCAGGAGGAGTAGGTAGTGCCATTCTTCGTGGATCTTGGAGAGGGAGGAAGCTAGCACCATTGTGCCAAGGAATCTTGGACCAGGAGGAAGCTAGCACCATTGTGCCAAGGAATCTTGGAGAGGGAGGACCTATCCACTAGACGAGGTAATTGTCTTGGACCAGGAGGAGTAGGTAGTGCCATTCTTCGTGGATCTTGGAGAGGCTATTGTCTGCCCATGTGGCGCCCCAATTAGTGACCGCACAAGAACAGTAAGGATGCCTTGTATGGATACTAGGGTACACAGTTGCCATTCCATAG
>refBGCCC
TGGTCTAGAGACCAGGAGGAAGCTAGCACCATTGTGCCAAGGAATCTTGGAGAGGGAGGAAGCTAGCACCATTGTGCCAAGGAATCTTGGACCAGGAGGAAGCTAGCACCATTGTGCCAAGGAATCTTGGAGAGGGAGGACCTATCCACTAGACGAGGTAATTGTCTTGGACCAGGAGGAGTAGGTAGTGCCATTCTTCGTGGATCTTGGAGAGGCTATTGTCTGCCCATGTGGCGCCCCAATTAGTGACCGCACAAGAACAGTAAGGATGCCCTGTATGGATACTAGGGTACACAGTTGCCATTCCATAG
>refBGCCG
TGGTCTAGAGACCAGGAGGACCTATCCACTAGACGAGGTAATTGTCTTGGAGAGGGAGGAAGCTAGCACCATTGTGCCAAGGAATCTTGGACCAGGAGGAAGCTAGCACCATTGTGCCAAGGAATCTTGGAGAGGGAGGACCTATCCACTAGACGAGGTAATTGTCTTGGACCAGGAGGAGTAGGTAGTGCCATTCTTCGTGGATCTTGGAGAGGCTATTGTCTGCCCATGTGGCGCCCCAATTAGTGACCGCACAAGAACAGTAAGGATGCCGTGTATGGATACTAGGGTACACAGTTGCCATTCCATAG
>refBGCCT
TGGTCTAGAGACCAGGAGGAGGCACAGAATGTGACCACAATGTGTCTTGGAGAGGGAGGAAGCTAGCACCATTGTGCCAAGGAATCTTGGACCAGGAGGAAGCTAGCACCATTGTGCCAAGGAATCTTGGAGAGGGAGGACCTATCCACTAGACGAGGTAATTGTCTTGGACCAGGAGGAGTAGGTAGTGCCATTCTTCGTGGATCTTGGAGAGGCTATTGTCTGCCCATGTGGCGCCCCAATTAGTGACCGCACAAGAACAGTAAGGATGCCTTGTATGGATACTAGGGTACACAGTTGCCATTCCATAG
>refBGCGA
TGGTCTAGAGACCAGGAGGATCTCAGGTAGGACTAACCGCTAGATCTTGGAGAGGGAGGACCTATCCACTAGACGAGGTAATTGTCTTGGACCAGGAGGAAGCTAGCACCATTGTGCCAAGGAATCTTGGAGAGGGAGGACCTATCCACTAGACGAGGTAATTGTCTTGGACCAGGAGGAGTAGGTAGTGCCATTCTTCGTGGATCTTGGAGAGGCTATTGTCTGCCCATGTGGCGCCCCAATTAGTGACCGCACAAGAACAGTAAGGATGCGATGTATGGATACTAGGGTACACAGTTGCCATTCCATAG
>refBGCGB
TGGTCTAGAGACCAGGAGGAGTAGGTAGTGCCATTCTTCGTGGATCTTGGAGAGGGAGGACCTATCCACTAGACGAGGTAATTGTCTTGGACCAGGAGGAAGCTAGCACCATTGTGCCAAGGAATCTTGGAGAGGGAGGACCTATCCACTAGACGAGGTAATTGTCTTGGACCAGGAGGAGTAGGTAGTGCCATTCTTCGTGGATCTTGGAGAGGCTATTGTCTGCCCATGTGGCGCCCCAATTAGTGACCGCACAAGAACAGTAAGGATGCGTTGTATGGATACTAGGGTACACAGTTGCCATTCCATAG
>refBGCGC
TGGTCTAGAGACCAGGAGGAAGCTAGCACCATTGTGCCAAGGAATCTTGGAGAGGGAGGACCTATCCACTAGACGAGGTAATTGTCTTGGACCAGGAGGAAGCTAGCACCATTGTGCCAAGGAATCTTGGAGAGGGAGGACCTATCCACTAGACGAGGTAATTGTCTTGGACCAGGAGGAGTAGGTAGTGCCATTCTTCGTGGATCTTGGAGAGGCTATTGTCTGCCCATGTGGCGCCCCAATTAGTGACCGCACAAGAACAGTAAGGATGCGCTGTATGGATACTAGGGTACACAGTTGCCATTCCATAG
>refBGCGG
TGGTCTAGAGACCAGGAGGACCTATCCACTAGACGAGGTAATTGTCTTGGAGAGGGAGGACCTATCCACTAGACGAGGTAATTGTCTTGGACCAGGAGGAAGCTAGCACCATTGTGCCAAGGAATCTTGGAGAGGGAGGACCTATCCACTAGACGAGGTAATTGTCTTGGACCAGGAGGAGTAGGTAGTGCCATTCTTCGTGGATCTTGGAGAGGCTATTGTCTGCCCATGTGGCGCCCCAATTAGTGACCGCACAAGAACAGTAAGGATGCGGTGTATGGATACTAGGGTACACAGTTGCCATTCCATAG
>refBGCGT
TGGTCTAGAGACCAGGAGGAGGCACAGAATGTGACCACAATGTGTCTTGGAGAGGGAGGACCTATCCACTAGACGAGGTAATTGTCTTGGACCAGGAGGAAGCTAGCACCATTGTGCCAAGGAATCTTGGAGAGGGAGGACCTATCCACTAGACGAGGTAATTGTCTTGGACCAGGAGGAGTAGGTAGTGCCATTCTTCGTGGATCTTGGAGAGGCTATTGTCTGCCCATGTGGCGCCCCAATTAGTGACCGCACAAGAACAGTAAGGATGCGTTGTATGGATACTAGGGTACACAGTTGCCATTCCATAG
>refBGCTA
TGGTCTAGAGACCAGGAGGATCTCAGGTAGGACTAACCGCTAGATCTTGGAGAGGGAGGAGGCACAGAATGTGACCACAATGTGTCTTGGACCAGGAGGAAGCTAGCACCATTGTGCCAAGGAATCTTGGAGAGGGAGGACCTATCCACTAGACGAGGTAATTGTCTTGGACCAGGAGGAGTAGGTAGTGCCATTCTTCGTGGATCTTGGAGAGGCTATTGTCTGCCCATGTGGCGCCCCAATTAGTGACCGCACAAGAACAGTAAGGATGCTATGTATGGATACTAGGGTACACAGTTGCCATTCCATAG
>refBGCTB
TGGTCTAGAGACCAGGAGGAGTAGGTAGTGCCATTCTTCGTGGATCTTGGAGAGGGAGGAGGCACAGAATGTGACCACAATGTGTCTTGGACCAGGAGGAAGCTAGCACCATTGTGCCAAGGAATCTTGGAGAGGGAGGACCTATCCACTAGACGAGGTAATTGTCTTGGACCAGGAGGAGTAGGTAGTGCCATTCTTCGTGGATCTTGGAGAGGCTATTGTCTGCCCATGTGGCGCCCCAATTAGTGACCGCACAAGAACAGTAAGGATGCTTTGTATGGATACTAGGGTACACAGTTGCCATTCCATAG
>refBGCTC
TGGTCTAGAGACCAGGAGGAAGCTAGCACCATTGTGCCAAGGAATCTTGGAGAGGGAGGAGGCACAGAATGTGACCACAATGTGTCTTGGACCAGGAGGAAGCTAGCACCATTGTGCCAAGGAATCTTGGAGAGGGAGGACCTATCCACTAGACGAGGTAATTGTCTTGGACCAGGAGGAGTAGGTAGTGCCATTCTTCGTGGATCTTGGAGAGGCTATTGTCTGCCCATGTGGCGCCCCAATTAGTGACCGCACAAGAACAGTAAGGATGCTCTGTATGGATACTAGGGTACACAGTTGCCATTCCATAG
>refBGCTG
TGGTCTAGAGACCAGGAGGACCTATCCACTAGACGAGGTAATTGTCTTGGAGAGGGAGGAGGCACAGAATGTGACCACAATGTGTCTTGGACCAGGAGGAAGCTAGCACCATTGTGCCAAGGAATCTTGGAGAGGGAGGACCTATCCACTAGACGAGGTAATTGTCTTGGACCAGGAGGAGTAGGTAGTGCCATTCTTCGTGGATCTTGGAGAGGCTATTGTCTGCCCATGTGGCGCCCCAATTAGTGACCGCACAAGAACAGTAAGGATGCTGTGTATGGATACTAGGGTACACAGTTGCCATTCCATAG
>refBGCTT
TGGTCTAGAGACCAGGAGGAGGCACAGAATGTGACCACAATGTGTCTTGGAGAGGGAGGAGGCACAGAATGTGACCACAATGTGTCTTGGACCAGGAGGAAGCTAGCACCATTGTGCCAAGGAATCTTGGAGAGGGAGGACCTATCCACTAGACGAGGTAATTGTCTTGGACCAGGAGGAGTAGGTAGTGCCATTCTTCGTGGATCTTGGAGAGGCTATTGTCTGCCCATGTGGCGCCCCAATTAGTGACCGCACAAGAACAGTAAGGATGCTTTGTATGGATACTAGGGTACACAGTTGCCATTCCATAG
>refBGGAA
TGGTCTAGAGACCAGGAGGATCTCAGGTAGGACTAACCGCTAGATCTTGGAGAGGGAGGATCTCAGGTAGGACTAACCGCTAGATCTTGGACCAGGAGGACCTATCCACTAGACGAGGTAATTGTCTTGGAGAGGGAGGACCTATCCACTAGACGAGGTAATTGTCTTGGACCAGGAGGAGTAGGTAGTGCCATTCTTCGTGGATCTTGGAGAGGCTATTGTCTGCCCATGTGGCGCCCCAATTAGTGACCGCACAAGAACAGTAAGGATGGAATGTATGGATACTAGGGTACACAGTTGCCATTCCATAG
>refBGGAB
TGGTCTAGAGACCAGGAGGAGTAGGTAGTGCCATTCTTCGTGGATCTTGGAGAGGGAGGATCTCAGGTAGGACTAACCGCTAGATCTTGGACCAGGAGGACCTATCCACTAGACGAGGTAATTGTCTTGGAGAGGGAGGACCTATCCACTAGACGAGGTAATTGTCTTGGACCAGGAGGAGTAGGTAGTGCCATTCTTCGTGGATCTTGGAGAGGCTATTGTCTGCCCATGTGGCGCCCCAATTAGTGACCGCACAAGAACAGTAAGGATGGATTGTATGGATACTAGGGTACACAGTTGCCATTCCATAG
>refBGGAC
TGGTCTAGAGACCAGGAGGAAGCTAGCACCATTGTGCCAAGGAATCTTGGAGAGGGAGGATCTCAGGTAGGACTAACCGCTAGATCTTGGACCAGGAGGACCTATCCACTAGACGAGGTAATTGTCTTGGAGAGGGAGGACCTATCCACTAGACGAGGTAATTGTCTTGGACCAGGAGGAGTAGGTAGTGCCATTCTTCGTGGATCTTGGAGAGGCTATTGTCTGCCCATGTGGCGCCCCAATTAGTGACCGCACAAGAACAGTAAGGATGGACTGTATGGATACTAGGGTACACAGTTGCCATTCCATAG
>refBGGAG
TGGTCTAGAGACCAGGAGGACCTATCCACTAGACGAGGTAATTGTCTTGGAGAGGGAGGATCTCAGGTAGGACTAACCGCTAGATCTTGGACCAGGAGGACCTATCCACTAGACGAGGTAATTGTCTTGGAGAGGGAGGACCTATCCACTAGACGAGGTAATTGTCTTGGACCAGGAGGAGTAGGTAGTGCCATTCTTCGTGGATCTTGGAGAGGCTATTGTCTGCCCATGTGGCGCCCCAATTAGTGACCGCACAAGAACAGTAAGGATGGAGTGTATGGATACTAGGGTACACAGTTGCCATTCCATAG
>refBGGAT
TGGTCTAGAGACCAGGAGGAGGCACAGAATGTGACCACAATGTGTCTTGGAGAGGGAGGATCTCAGGTAGGACTAACCGCTAGATCTTGGACCAGGAGGACCTATCCACTAGACGAGGTAATTGTCTTGGAGAGGGAGGACCTATCCACTAGACGAGGTAATTGTCTTGGACCAGGAGGAGTAGGTAGTGCCATTCTTCGTGGATCTTGGAGAGGCTATTGTCTGCCCATGTGGCGCCCCAATTAGTGACCGCACAAGAACAGTAAGGATGGATTGTATGGATACTAGGGTACACAGTTGCCATTCCATAG
>refBGGBA
TGGTCTAGAGACCAGGAGGATCTCAGGTAGGACTAACCGCTAGATCTTGGAGAGGGAGGAGTAGGTAGTGCCATTCTTCGTGGATCTTGGACCAGGAGGACCTATCCACTAGACGAGGTAATTGTCTTGGAGAGGGAGGACCTATCCACTAGACGAGGTAATTGTCTTGGACCAGGAGGAGTAGGTAGTGCCATTCTTCGTGGATCTTGGAGAGGCTATTGTCTGCCCATGTGGCGCCCCAATTAGTGACCGCACAAGAACAGTAAGGATGGTATGTATGGATACTAGGGTACACAGTTGCCATTCCATAG
>refBGGBB
TGGTCTAGAGACCAGGAGGAGTAGGTAGTGCCATTCTTCGTGGATCTTGGAGAGGGAGGAGTAGGTAGTGCCATTCTTCGTGGATCTTGGACCAGGAGGACCTATCCACTAGACGAGGTAATTGTCTTGGAGAGGGAGGACCTATCCACTAGACGAGGTAATTGTCTTGGACCAGGAGGAGTAGGTAGTGCCATTCTTCGTGGATCTTGGAGAGGCTATTGTCTGCCCATGTGGCGCCCCAATTAGTGACCGCACAAGAACAGTAAGGATGGTTTGTATGGATACTAGGGTACACAGTTGCCATTCCATAG
>refBGGBC
TGGTCTAGAGACCAGGAGGAAGCTAGCACCATTGTGCCAAGGAATCTTGGAGAGGGAGGAGTAGGTAGTGCCATTCTTCGTGGATCTTGGACCAGGAGGACCTATCCACTAGACGAGGTAATTGTCTTGGAGAGGGAGGACCTATCCACTAGACGAGGTAATTGTCTTGGACCAGGAGGAGTAGGTAGTGCCATTCTTCGTGGATCTTGGAGAGGCTATTGTCTGCCCATGTGGCGCCCCAATTAGTGACCGCACAAGAACAGTAAGGATGGTCTGTATGGATACTAGGGTACACAGTTGCCATTCCATAG
>refBGGBG
TGGTCTAGAGACCAGGAGGACCTATCCACTAGACGAGGTAATTGTCTTGGAGAGGGAGGAGTAGGTAGTGCCATTCTTCGTGGATCTTGGACCAGGAGGACCTATCCACTAGACGAGGTAATTGTCTTGGAGAGGGAGGACCTATCCACTAGACGAGGTAATTGTCTTGGACCAGGAGGAGTAGGTAGTGCCATTCTTCGTGGATCTTGGAGAGGCTATTGTCTGCCCATGTGGCGCCCCAATTAGTGACCGCACAAGAACAGTAAGGATGGTGTGTATGGATACTAGGGTACACAGTTGCCATTCCATAG
>refBGGBT
TGGTCTAGAGACCAGGAGGAGGCACAGAATGTGACCACAATGTGTCTTGGAGAGGGAGGAGTAGGTAGTGCCATTCTTCGTGGATCTTGGACCAGGAGGACCTATCCACTAGACGAGGTAATTGTCTTGGAGAGGGAGGACCTATCCACTAGACGAGGTAATTGTCTTGGACCAGGAGGAGTAGGTAGTGCCATTCTTCGTGGATCTTGGAGAGGCTATTGTCTGCCCATGTGGCGCCCCAATTAGTGACCGCACAAGAACAGTAAGGATGGTTTGTATGGATACTAGGGTACACAGTTGCCATTCCATAG
>refBGGCA
TGGTCTAGAGACCAGGAGGATCTCAGGTAGGACTAACCGCTAGATCTTGGAGAGGGAGGAAGCTAGCACCATTGTGCCAAGGAATCTTGGACCAGGAGGACCTATCCACTAGACGAGGTAATTGTCTTGGAGAGGGAGGACCTATCCACTAGACGAGGTAATTGTCTTGGACCAGGAGGAGTAGGTAGTGCCATTCTTCGTGGATCTTGGAGAGGCTATTGTCTGCCCATGTGGCGCCCCAATTAGTGACCGCACAAGAACAGTAAGGATGGCATGTATGGATACTAGGGTACACAGTTGCCATTCCATAG
>refBGGCB
TGGTCTAGAGACCAGGAGGAGTAGGTAGTGCCATTCTTCGTGGATCTTGGAGAGGGAGGAAGCTAGCACCATTGTGCCAAGGAATCTTGGACCAGGAGGACCTATCCACTAGACGAGGTAATTGTCTTGGAGAGGGAGGACCTATCCACTAGACGAGGTAATTGTCTTGGACCAGGAGGAGTAGGTAGTGCCATTCTTCGTGGATCTTGGAGAGGCTATTGTCTGCCCATGTGGCGCCCCAATTAGTGACCGCACAAGAACAGTAAGGATGGCTTGTATGGATACTAGGGTACACAGTTGCCATTCCATAG
>refBGGCC
TGGTCTAGAGACCAGGAGGAAGCTAGCACCATTGTGCCAAGGAATCTTGGAGAGGGAGGAAGCTAGCACCATTGTGCCAAGGAATCTTGGACCAGGAGGACCTATCCACTAGACGAGGTAATTGTCTTGGAGAGGGAGGACCTATCCACTAGACGAGGTAATTGTCTTGGACCAGGAGGAGTAGGTAGTGCCATTCTTCGTGGATCTTGGAGAGGCTATTGTCTGCCCATGTGGCGCCCCAATTAGTGACCGCACAAGAACAGTAAGGATGGCCTGTATGGATACTAGGGTACACAGTTGCCATTCCATAG
>refBGGCG
TGGTCTAGAGACCAGGAGGACCTATCCACTAGACGAGGTAATTGTCTTGGAGAGGGAGGAAGCTAGCACCATTGTGCCAAGGAATCTTGGACCAGGAGGACCTATCCACTAGACGAGGTAATTGTCTTGGAGAGGGAGGACCTATCCACTAGACGAGGTAATTGTCTTGGACCAGGAGGAGTAGGTAGTGCCATTCTTCGTGGATCTTGGAGAGGCTATTGTCTGCCCATGTGGCGCCCCAATTAGTGACCGCACAAGAACAGTAAGGATGGCGTGTATGGATACTAGGGTACACAGTTGCCATTCCATAG
>refBGGCT
TGGTCTAGAGACCAGGAGGAGGCACAGAATGTGACCACAATGTGTCTTGGAGAGGGAGGAAGCTAGCACCATTGTGCCAAGGAATCTTGGACCAGGAGGACCTATCCACTAGACGAGGTAATTGTCTTGGAGAGGGAGGACCTATCCACTAGACGAGGTAATTGTCTTGGACCAGGAGGAGTAGGTAGTGCCATTCTTCGTGGATCTTGGAGAGGCTATTGTCTGCCCATGTGGCGCCCCAATTAGTGACCGCACAAGAACAGTAAGGATGGCTTGTATGGATACTAGGGTACACAGTTGCCATTCCATAG
>refBGGGA
TGGTCTAGAGACCAGGAGGATCTCAGGTAGGACTAACCGCTAGATCTTGGAGAGGGAGGACCTATCCACTAGACGAGGTAATTGTCTTGGACCAGGAGGACCTATCCACTAGACGAGGTAATTGTCTTGGAGAGGGAGGACCTATCCACTAGACGAGGTAATTGTCTTGGACCAGGAGGAGTAGGTAGTGCCATTCTTCGTGGATCTTGGAGAGGCTATTGTCTGCCCATGTGGCGCCCCAATTAGTGACCGCACAAGAACAGTAAGGATGGGATGTATGGATACTAGGGTACACAGTTGCCATTCCATAG
>refBGGGB
TGGTCTAGAGACCAGGAGGAGTAGGTAGTGCCATTCTTCGTGGATCTTGGAGAGGGAGGACCTATCCACTAGACGAGGTAATTGTCTTGGACCAGGAGGACCTATCCACTAGACGAGGTAATTGTCTTGGAGAGGGAGGACCTATCCACTAGACGAGGTAATTGTCTTGGACCAGGAGGAGTAGGTAGTGCCATTCTTCGTGGATCTTGGAGAGGCTATTGTCTGCCCATGTGGCGCCCCAATTAGTGACCGCACAAGAACAGTAAGGATGGGTTGTATGGATACTAGGGTACACAGTTGCCATTCCATAG
>refBGGGC
TGGTCTAGAGACCAGGAGGAAGCTAGCACCATTGTGCCAAGGAATCTTGGAGAGGGAGGACCTATCCACTAGACGAGGTAATTGTCTTGGACCAGGAGGACCTATCCACTAGACGAGGTAATTGTCTTGGAGAGGGAGGACCTATCCACTAGACGAGGTAATTGTCTTGGACCAGGAGGAGTAGGTAGTGCCATTCTTCGTGGATCTTGGAGAGGCTATTGTCTGCCCATGTGGCGCCCCAATTAGTGACCGCACAAGAACAGTAAGGATGGGCTGTATGGATACTAGGGTACACAGTTGCCATTCCATAG
>refBGGGG
TGGTCTAGAGACCAGGAGGACCTATCCACTAGACGAGGTAATTGTCTTGGAGAGGGAGGACCTATCCACTAGACGAGGTAATTGTCTTGGACCAGGAGGACCTATCCACTAGACGAGGTAATTGTCTTGGAGAGGGAGGACCTATCCACTAGACGAGGTAATTGTCTTGGACCAGGAGGAGTAGGTAGTGCCATTCTTCGTGGATCTTGGAGAGGCTATTGTCTGCCCATGTGGCGCCCCAATTAGTGACCGCACAAGAACAGTAAGGATGGGGTGTATGGATACTAGGGTACACAGTTGCCATTCCATAG
>refBGGGT
TGGTCTAGAGACCAGGAGGAGGCACAGAATGTGACCACAATGTGTCTTGGAGAGGGAGGACCTATCCACTAGACGAGGTAATTGTCTTGGACCAGGAGGACCTATCCACTAGACGAGGTAATTGTCTTGGAGAGGGAGGACCTATCCACTAGACGAGGTAATTGTCTTGGACCAGGAGGAGTAGGTAGTGCCATTCTTCGTGGATCTTGGAGAGGCTATTGTCTGCCCATGTGGCGCCCCAATTAGTGACCGCACAAGAACAGTAAGGATGGGTTGTATGGATACTAGGGTACACAGTTGCCATTCCATAG
>refBGGTA
TGGTCTAGAGACCAGGAGGATCTCAGGTAGGACTAACCGCTAGATCTTGGAGAGGGAGGAGGCACAGAATGTGACCACAATGTGTCTTGGACCAGGAGGACCTATCCACTAGACGAGGTAATTGTCTTGGAGAGGGAGGACCTATCCACTAGACGAGGTAATTGTCTTGGACCAGGAGGAGTAGGTAGTGCCATTCTTCGTGGATCTTGGAGAGGCTATTGTCTGCCCATGTGGCGCCCCAATTAGTGACCGCACAAGAACAGTAAGGATGGTATGTATGGATACTAGGGTACACAGTTGCCATTCCATAG
>refBGGTB
TGGTCTAGAGACCAGGAGGAGTAGGTAGTGCCATTCTTCGTGGATCTTGGAGAGGGAGGAGGCACAGAATGTGACCACAATGTGTCTTGGACCAGGAGGACCTATCCACTAGACGAGGTAATTGTCTTGGAGAGGGAGGACCTATCCACTAGACGAGGTAATTGTCTTGGACCAGGAGGAGTAGGTAGTGCCATTCTTCGTGGATCTTGGAGAGGCTATTGTCTGCCCATGTGGCGCCCCAATTAGTGACCGCACAAGAACAGTAAGGATGGTTTGTATGGATACTAGGGTACACAGTTGCCATTCCATAG
>refBGGTC
TGGTCTAGAGACCAGGAGGAAGCTAGCACCATTGTGCCAAGGAATCTTGGAGAGGGAGGAGGCACAGAATGTGACCACAATGTGTCTTGGACCAGGAGGACCTATCCACTAGACGAGGTAATTGTCTTGGAGAGGGAGGACCTATCCACTAGACGAGGTAATTGTCTTGGACCAGGAGGAGTAGGTAGTGCCATTCTTCGTGGATCTTGGAGAGGCTATTGTCTGCCCATGTGGCGCCCCAATTAGTGACCGCACAAGAACAGTAAGGATGGTCTGTATGGATACTAGGGTACACAGTTGCCATTCCATAG
>refBGGTG
TGGTCTAGAGACCAGGAGGACCTATCCACTAGACGAGGTAATTGTCTTGGAGAGGGAGGAGGCACAGAATGTGACCACAATGTGTCTTGGACCAGGAGGACCTATCCACTAGACGAGGTAATTGTCTTGGAGAGGGAGGACCTATCCACTAGACGAGGTAATTGTCTTGGACCAGGAGGAGTAGGTAGTGCCATTCTTCGTGGATCTTGGAGAGGCTATTGTCTGCCCATGTGGCGCCCCAATTAGTGACCGCACAAGAACAGTAAGGATGGTGTGTATGGATACTAGGGTACACAGTTGCCATTCCATAG
>refBGGTT
TGGTCTAGAGACCAGGAGGAGGCACAGAATGTGACCACAATGTGTCTTGGAGAGGGAGGAGGCACAGAATGTGACCACAATGTGTCTTGGACCAGGAGGACCTATCCACTAGACGAGGTAATTGTCTTGGAGAGGGAGGACCTATCCACTAGACGAGGTAATTGTCTTGGACCAGGAGGAGTAGGTAGTGCCATTCTTCGTGGATCTTGGAGAGGCTATTGTCTGCCCATGTGGCGCCCCAATTAGTGACCGCACAAGAACAGTAAGGATGGTTTGTATGGATACTAGGGTACACAGTTGCCATTCCATAG
>refBGTAA
TGGTCTAGAGACCAGGAGGATCTCAGGTAGGACTAACCGCTAGATCTTGGAGAGGGAGGATCTCAGGTAGGACTAACCGCTAGATCTTGGACCAGGAGGAGGCACAGAATGTGACCACAATGTGTCTTGGAGAGGGAGGACCTATCCACTAGACGAGGTAATTGTCTTGGACCAGGAGGAGTAGGTAGTGCCATTCTTCGTGGATCTTGGAGAGGCTATTGTCTGCCCATGTGGCGCCCCAATTAGTGACCGCACAAGAACAGTAAGGATGTAATGTATGGATACTAGGGTACACAGTTGCCATTCCATAG
>refBGTAB
TGGTCTAGAGACCAGGAGGAGTAGGTAGTGCCATTCTTCGTGGATCTTGGAGAGGGAGGATCTCAGGTAGGACTAACCGCTAGATCTTGGACCAGGAGGAGGCACAGAATGTGACCACAATGTGTCTTGGAGAGGGAGGACCTATCCACTAGACGAGGTAATTGTCTTGGACCAGGAGGAGTAGGTAGTGCCATTCTTCGTGGATCTTGGAGAGGCTATTGTCTGCCCATGTGGCGCCCCAATTAGTGACCGCACAAGAACAGTAAGGATGTATTGTATGGATACTAGGGTACACAGTTGCCATTCCATAG
>refBGTAC
TGGTCTAGAGACCAGGAGGAAGCTAGCACCATTGTGCCAAGGAATCTTGGAGAGGGAGGATCTCAGGTAGGACTAACCGCTAGATCTTGGACCAGGAGGAGGCACAGAATGTGACCACAATGTGTCTTGGAGAGGGAGGACCTATCCACTAGACGAGGTAATTGTCTTGGACCAGGAGGAGTAGGTAGTGCCATTCTTCGTGGATCTTGGAGAGGCTATTGTCTGCCCATGTGGCGCCCCAATTAGTGACCGCACAAGAACAGTAAGGATGTACTGTATGGATACTAGGGTACACAGTTGCCATTCCATAG
>refBGTAG
TGGTCTAGAGACCAGGAGGACCTATCCACTAGACGAGGTAATTGTCTTGGAGAGGGAGGATCTCAGGTAGGACTAACCGCTAGATCTTGGACCAGGAGGAGGCACAGAATGTGACCACAATGTGTCTTGGAGAGGGAGGACCTATCCACTAGACGAGGTAATTGTCTTGGACCAGGAGGAGTAGGTAGTGCCATTCTTCGTGGATCTTGGAGAGGCTATTGTCTGCCCATGTGGCGCCCCAATTAGTGACCGCACAAGAACAGTAAGGATGTAGTGTATGGATACTAGGGTACACAGTTGCCATTCCATAG
>refBGTAT
TGGTCTAGAGACCAGGAGGAGGCACAGAATGTGACCACAATGTGTCTTGGAGAGGGAGGATCTCAGGTAGGACTAACCGCTAGATCTTGGACCAGGAGGAGGCACAGAATGTGACCACAATGTGTCTTGGAGAGGGAGGACCTATCCACTAGACGAGGTAATTGTCTTGGACCAGGAGGAGTAGGTAGTGCCATTCTTCGTGGATCTTGGAGAGGCTATTGTCTGCCCATGTGGCGCCCCAATTAGTGACCGCACAAGAACAGTAAGGATGTATTGTATGGATACTAGGGTACACAGTTGCCATTCCATAG
>refBGTBA
TGGTCTAGAGACCAGGAGGATCTCAGGTAGGACTAACCGCTAGATCTTGGAGAGGGAGGAGTAGGTAGTGCCATTCTTCGTGGATCTTGGACCAGGAGGAGGCACAGAATGTGACCACAATGTGTCTTGGAGAGGGAGGACCTATCCACTAGACGAGGTAATTGTCTTGGACCAGGAGGAGTAGGTAGTGCCATTCTTCGTGGATCTTGGAGAGGCTATTGTCTGCCCATGTGGCGCCCCAATTAGTGACCGCACAAGAACAGTAAGGATGTTATGTATGGATACTAGGGTACACAGTTGCCATTCCATAG
>refBGTBB
TGGTCTAGAGACCAGGAGGAGTAGGTAGTGCCATTCTTCGTGGATCTTGGAGAGGGAGGAGTAGGTAGTGCCATTCTTCGTGGATCTTGGACCAGGAGGAGGCACAGAATGTGACCACAATGTGTCTTGGAGAGGGAGGACCTATCCACTAGACGAGGTAATTGTCTTGGACCAGGAGGAGTAGGTAGTGCCATTCTTCGTGGATCTTGGAGAGGCTATTGTCTGCCCATGTGGCGCCCCAATTAGTGACCGCACAAGAACAGTAAGGATGTTTTGTATGGATACTAGGGTACACAGTTGCCATTCCATAG
>refBGTBC
TGGTCTAGAGACCAGGAGGAAGCTAGCACCATTGTGCCAAGGAATCTTGGAGAGGGAGGAGTAGGTAGTGCCATTCTTCGTGGATCTTGGACCAGGAGGAGGCACAGAATGTGACCACAATGTGTCTTGGAGAGGGAGGACCTATCCACTAGACGAGGTAATTGTCTTGGACCAGGAGGAGTAGGTAGTGCCATTCTTCGTGGATCTTGGAGAGGCTATTGTCTGCCCATGTGGCGCCCCAATTAGTGACCGCACAAGAACAGTAAGGATGTTCTGTATGGATACTAGGGTACACAGTTGCCATTCCATAG
>refBGTBG
TGGTCTAGAGACCAGGAGGACCTATCCACTAGACGAGGTAATTGTCTTGGAGAGGGAGGAGTAGGTAGTGCCATTCTTCGTGGATCTTGGACCAGGAGGAGGCACAGAATGTGACCACAATGTGTCTTGGAGAGGGAGGACCTATCCACTAGACGAGGTAATTGTCTTGGACCAGGAGGAGTAGGTAGTGCCATTCTTCGTGGATCTTGGAGAGGCTATTGTCTGCCCATGTGGCGCCCCAATTAGTGACCGCACAAGAACAGTAAGGATGTTGTGTATGGATACTAGGGTACACAGTTGCCATTCCATAG
>refBGTBT
TGGTCTAGAGACCAGGAGGAGGCACAGAATGTGACCACAATGTGTCTTGGAGAGGGAGGAGTAGGTAGTGCCATTCTTCGTGGATCTTGGACCAGGAGGAGGCACAGAATGTGACCACAATGTGTCTTGGAGAGGGAGGACCTATCCACTAGACGAGGTAATTGTCTTGGACCAGGAGGAGTAGGTAGTGCCATTCTTCGTGGATCTTGGAGAGGCTATTGTCTGCCCATGTGGCGCCCCAATTAGTGACCGCACAAGAACAGTAAGGATGTTTTGTATGGATACTAGGGTACACAGTTGCCATTCCATAG
>refBGTCA
TGGTCTAGAGACCAGGAGGATCTCAGGTAGGACTAACCGCTAGATCTTGGAGAGGGAGGAAGCTAGCACCATTGTGCCAAGGAATCTTGGACCAGGAGGAGGCACAGAATGTGACCACAATGTGTCTTGGAGAGGGAGGACCTATCCACTAGACGAGGTAATTGTCTTGGACCAGGAGGAGTAGGTAGTGCCATTCTTCGTGGATCTTGGAGAGGCTATTGTCTGCCCATGTGGCGCCCCAATTAGTGACCGCACAAGAACAGTAAGGATGTCATGTATGGATACTAGGGTACACAGTTGCCATTCCATAG
>refBGTCB
TGGTCTAGAGACCAGGAGGAGTAGGTAGTGCCATTCTTCGTGGATCTTGGAGAGGGAGGAAGCTAGCACCATTGTGCCAAGGAATCTTGGACCAGGAGGAGGCACAGAATGTGACCACAATGTGTCTTGGAGAGGGAGGACCTATCCACTAGACGAGGTAATTGTCTTGGACCAGGAGGAGTAGGTAGTGCCATTCTTCGTGGATCTTGGAGAGGCTATTGTCTGCCCATGTGGCGCCCCAATTAGTGACCGCACAAGAACAGTAAGGATGTCTTGTATGGATACTAGGGTACACAGTTGCCATTCCATAG
>refBGTCC
TGGTCTAGAGACCAGGAGGAAGCTAGCACCATTGTGCCAAGGAATCTTGGAGAGGGAGGAAGCTAGCACCATTGTGCCAAGGAATCTTGGACCAGGAGGAGGCACAGAATGTGACCACAATGTGTCTTGGAGAGGGAGGACCTATCCACTAGACGAGGTAATTGTCTTGGACCAGGAGGAGTAGGTAGTGCCATTCTTCGTGGATCTTGGAGAGGCTATTGTCTGCCCATGTGGCGCCCCAATTAGTGACCGCACAAGAACAGTAAGGATGTCCTGTATGGATACTAGGGTACACAGTTGCCATTCCATAG
>refBGTCG
TGGTCTAGAGACCAGGAGGACCTATCCACTAGACGAGGTAATTGTCTTGGAGAGGGAGGAAGCTAGCACCATTGTGCCAAGGAATCTTGGACCAGGAGGAGGCACAGAATGTGACCACAATGTGTCTTGGAGAGGGAGGACCTATCCACTAGACGAGGTAATTGTCTTGGACCAGGAGGAGTAGGTAGTGCCATTCTTCGTGGATCTTGGAGAGGCTATTGTCTGCCCATGTGGCGCCCCAATTAGTGACCGCACAAGAACAGTAAGGATGTCGTGTATGGATACTAGGGTACACAGTTGCCATTCCATAG
>refBGTCT
TGGTCTAGAGACCAGGAGGAGGCACAGAATGTGACCACAATGTGTCTTGGAGAGGGAGGAAGCTAGCACCATTGTGCCAAGGAATCTTGGACCAGGAGGAGGCACAGAATGTGACCACAATGTGTCTTGGAGAGGGAGGACCTATCCACTAGACGAGGTAATTGTCTTGGACCAGGAGGAGTAGGTAGTGCCATTCTTCGTGGATCTTGGAGAGGCTATTGTCTGCCCATGTGGCGCCCCAATTAGTGACCGCACAAGAACAGTAAGGATGTCTTGTATGGATACTAGGGTACACAGTTGCCATTCCATAG
>refBGTGA
TGGTCTAGAGACCAGGAGGATCTCAGGTAGGACTAACCGCTAGATCTTGGAGAGGGAGGACCTATCCACTAGACGAGGTAATTGTCTTGGACCAGGAGGAGGCACAGAATGTGACCACAATGTGTCTTGGAGAGGGAGGACCTATCCACTAGACGAGGTAATTGTCTTGGACCAGGAGGAGTAGGTAGTGCCATTCTTCGTGGATCTTGGAGAGGCTATTGTCTGCCCATGTGGCGCCCCAATTAGTGACCGCACAAGAACAGTAAGGATGTGATGTATGGATACTAGGGTACACAGTTGCCATTCCATAG
>refBGTGB
TGGTCTAGAGACCAGGAGGAGTAGGTAGTGCCATTCTTCGTGGATCTTGGAGAGGGAGGACCTATCCACTAGACGAGGTAATTGTCTTGGACCAGGAGGAGGCACAGAATGTGACCACAATGTGTCTTGGAGAGGGAGGACCTATCCACTAGACGAGGTAATTGTCTTGGACCAGGAGGAGTAGGTAGTGCCATTCTTCGTGGATCTTGGAGAGGCTATTGTCTGCCCATGTGGCGCCCCAATTAGTGACCGCACAAGAACAGTAAGGATGTGTTGTATGGATACTAGGGTACACAGTTGCCATTCCATAG
>refBGTGC
TGGTCTAGAGACCAGGAGGAAGCTAGCACCATTGTGCCAAGGAATCTTGGAGAGGGAGGACCTATCCACTAGACGAGGTAATTGTCTTGGACCAGGAGGAGGCACAGAATGTGACCACAATGTGTCTTGGAGAGGGAGGACCTATCCACTAGACGAGGTAATTGTCTTGGACCAGGAGGAGTAGGTAGTGCCATTCTTCGTGGATCTTGGAGAGGCTATTGTCTGCCCATGTGGCGCCCCAATTAGTGACCGCACAAGAACAGTAAGGATGTGCTGTATGGATACTAGGGTACACAGTTGCCATTCCATAG
>refBGTGG
TGGTCTAGAGACCAGGAGGACCTATCCACTAGACGAGGTAATTGTCTTGGAGAGGGAGGACCTATCCACTAGACGAGGTAATTGTCTTGGACCAGGAGGAGGCACAGAATGTGACCACAATGTGTCTTGGAGAGGGAGGACCTATCCACTAGACGAGGTAATTGTCTTGGACCAGGAGGAGTAGGTAGTGCCATTCTTCGTGGATCTTGGAGAGGCTATTGTCTGCCCATGTGGCGCCCCAATTAGTGACCGCACAAGAACAGTAAGGATGTGGTGTATGGATACTAGGGTACACAGTTGCCATTCCATAG
>refBGTGT
TGGTCTAGAGACCAGGAGGAGGCACAGAATGTGACCACAATGTGTCTTGGAGAGGGAGGACCTATCCACTAGACGAGGTAATTGTCTTGGACCAGGAGGAGGCACAGAATGTGACCACAATGTGTCTTGGAGAGGGAGGACCTATCCACTAGACGAGGTAATTGTCTTGGACCAGGAGGAGTAGGTAGTGCCATTCTTCGTGGATCTTGGAGAGGCTATTGTCTGCCCATGTGGCGCCCCAATTAGTGACCGCACAAGAACAGTAAGGATGTGTTGTATGGATACTAGGGTACACAGTTGCCATTCCATAG
>refBGTTA
TGGTCTAGAGACCAGGAGGATCTCAGGTAGGACTAACCGCTAGATCTTGGAGAGGGAGGAGGCACAGAATGTGACCACAATGTGTCTTGGACCAGGAGGAGGCACAGAATGTGACCACAATGTGTCTTGGAGAGGGAGGACCTATCCACTAGACGAGGTAATTGTCTTGGACCAGGAGGAGTAGGTAGTGCCATTCTTCGTGGATCTTGGAGAGGCTATTGTCTGCCCATGTGGCGCCCCAATTAGTGACCGCACAAGAACAGTAAGGATGTTATGTATGGATACTAGGGTACACAGTTGCCATTCCATAG
>refBGTTB
TGGTCTAGAGACCAGGAGGAGTAGGTAGTGCCATTCTTCGTGGATCTTGGAGAGGGAGGAGGCACAGAATGTGACCACAATGTGTCTTGGACCAGGAGGAGGCACAGAATGTGACCACAATGTGTCTTGGAGAGGGAGGACCTATCCACTAGACGAGGTAATTGTCTTGGACCAGGAGGAGTAGGTAGTGCCATTCTTCGTGGATCTTGGAGAGGCTATTGTCTGCCCATGTGGCGCCCCAATTAGTGACCGCACAAGAACAGTAAGGATGTTTTGTATGGATACTAGGGTACACAGTTGCCATTCCATAG
>refBGTTC
TGGTCTAGAGACCAGGAGGAAGCTAGCACCATTGTGCCAAGGAATCTTGGAGAGGGAGGAGGCACAGAATGTGACCACAATGTGTCTTGGACCAGGAGGAGGCACAGAATGTGACCACAATGTGTCTTGGAGAGGGAGGACCTATCCACTAGACGAGGTAATTGTCTTGGACCAGGAGGAGTAGGTAGTGCCATTCTTCGTGGATCTTGGAGAGGCTATTGTCTGCCCATGTGGCGCCCCAATTAGTGACCGCACAAGAACAGTAAGGATGTTCTGTATGGATACTAGGGTACACAGTTGCCATTCCATAG
>refBGTTG
TGGTCTAGAGACCAGGAGGACCTATCCACTAGACGAGGTAATTGTCTTGGAGAGGGAGGAGGCACAGAATGTGACCACAATGTGTCTTGGACCAGGAGGAGGCACAGAATGTGACCACAATGTGTCTTGGAGAGGGAGGACCTATCCACTAGACGAGGTAATTGTCTTGGACCAGGAGGAGTAGGTAGTGCCATTCTTCGTGGATCTTGGAGAGGCTATTGTCTGCCCATGTGGCGCCCCAATTAGTGACCGCACAAGAACAGTAAGGATGTTGTGTATGGATACTAGGGTACACAGTTGCCATTCCATAG
>refBGTTT
TGGTCTAGAGACCAGGAGGAGGCACAGAATGTGACCACAATGTGTCTTGGAGAGGGAGGAGGCACAGAATGTGACCACAATGTGTCTTGGACCAGGAGGAGGCACAGAATGTGACCACAATGTGTCTTGGAGAGGGAGGACCTATCCACTAGACGAGGTAATTGTCTTGGACCAGGAGGAGTAGGTAGTGCCATTCTTCGTGGATCTTGGAGAGGCTATTGTCTGCCCATGTGGCGCCCCAATTAGTGACCGCACAAGAACAGTAAGGATGTTTTGTATGGATACTAGGGTACACAGTTGCCATTCCATAG
>refBTAAA
TGGTCTAGAGACCAGGAGGATCTCAGGTAGGACTAACCGCTAGATCTTGGAGAGGGAGGATCTCAGGTAGGACTAACCGCTAGATCTTGGACCAGGAGGATCTCAGGTAGGACTAACCGCTAGATCTTGGAGAGGGAGGAGGCACAGAATGTGACCACAATGTGTCTTGGACCAGGAGGAGTAGGTAGTGCCATTCTTCGTGGATCTTGGAGAGGCTATTGTCTGCCCATGTGGCGCCCCAATTAGTGACCGCACAAGAACAGTAAGGATTAAATGTATGGATACTAGGGTACACAGTTGCCATTCCATAG
>refBTAAB
TGGTCTAGAGACCAGGAGGAGTAGGTAGTGCCATTCTTCGTGGATCTTGGAGAGGGAGGATCTCAGGTAGGACTAACCGCTAGATCTTGGACCAGGAGGATCTCAGGTAGGACTAACCGCTAGATCTTGGAGAGGGAGGAGGCACAGAATGTGACCACAATGTGTCTTGGACCAGGAGGAGTAGGTAGTGCCATTCTTCGTGGATCTTGGAGAGGCTATTGTCTGCCCATGTGGCGCCCCAATTAGTGACCGCACAAGAACAGTAAGGATTAATTGTATGGATACTAGGGTACACAGTTGCCATTCCATAG
>refBTAAC
TGGTCTAGAGACCAGGAGGAAGCTAGCACCATTGTGCCAAGGAATCTTGGAGAGGGAGGATCTCAGGTAGGACTAACCGCTAGATCTTGGACCAGGAGGATCTCAGGTAGGACTAACCGCTAGATCTTGGAGAGGGAGGAGGCACAGAATGTGACCACAATGTGTCTTGGACCAGGAGGAGTAGGTAGTGCCATTCTTCGTGGATCTTGGAGAGGCTATTGTCTGCCCATGTGGCGCCCCAATTAGTGACCGCACAAGAACAGTAAGGATTAACTGTATGGATACTAGGGTACACAGTTGCCATTCCATAG
>refBTAAG
TGGTCTAGAGACCAGGAGGACCTATCCACTAGACGAGGTAATTGTCTTGGAGAGGGAGGATCTCAGGTAGGACTAACCGCTAGATCTTGGACCAGGAGGATCTCAGGTAGGACTAACCGCTAGATCTTGGAGAGGGAGGAGGCACAGAATGTGACCACAATGTGTCTTGGACCAGGAGGAGTAGGTAGTGCCATTCTTCGTGGATCTTGGAGAGGCTATTGTCTGCCCATGTGGCGCCCCAATTAGTGACCGCACAAGAACAGTAAGGATTAAGTGTATGGATACTAGGGTACACAGTTGCCATTCCATAG
>refBTAAT
TGGTCTAGAGACCAGGAGGAGGCACAGAATGTGACCACAATGTGTCTTGGAGAGGGAGGATCTCAGGTAGGACTAACCGCTAGATCTTGGACCAGGAGGATCTCAGGTAGGACTAACCGCTAGATCTTGGAGAGGGAGGAGGCACAGAATGTGACCACAATGTGTCTTGGACCAGGAGGAGTAGGTAGTGCCATTCTTCGTGGATCTTGGAGAGGCTATTGTCTGCCCATGTGGCGCCCCAATTAGTGACCGCACAAGAACAGTAAGGATTAATTGTATGGATACTAGGGTACACAGTTGCCATTCCATAG
>refBTABA
TGGTCTAGAGACCAGGAGGATCTCAGGTAGGACTAACCGCTAGATCTTGGAGAGGGAGGAGTAGGTAGTGCCATTCTTCGTGGATCTTGGACCAGGAGGATCTCAGGTAGGACTAACCGCTAGATCTTGGAGAGGGAGGAGGCACAGAATGTGACCACAATGTGTCTTGGACCAGGAGGAGTAGGTAGTGCCATTCTTCGTGGATCTTGGAGAGGCTATTGTCTGCCCATGTGGCGCCCCAATTAGTGACCGCACAAGAACAGTAAGGATTATATGTATGGATACTAGGGTACACAGTTGCCATTCCATAG
>refBTABB
TGGTCTAGAGACCAGGAGGAGTAGGTAGTGCCATTCTTCGTGGATCTTGGAGAGGGAGGAGTAGGTAGTGCCATTCTTCGTGGATCTTGGACCAGGAGGATCTCAGGTAGGACTAACCGCTAGATCTTGGAGAGGGAGGAGGCACAGAATGTGACCACAATGTGTCTTGGACCAGGAGGAGTAGGTAGTGCCATTCTTCGTGGATCTTGGAGAGGCTATTGTCTGCCCATGTGGCGCCCCAATTAGTGACCGCACAAGAACAGTAAGGATTATTTGTATGGATACTAGGGTACACAGTTGCCATTCCATAG
>refBTABC
TGGTCTAGAGACCAGGAGGAAGCTAGCACCATTGTGCCAAGGAATCTTGGAGAGGGAGGAGTAGGTAGTGCCATTCTTCGTGGATCTTGGACCAGGAGGATCTCAGGTAGGACTAACCGCTAGATCTTGGAGAGGGAGGAGGCACAGAATGTGACCACAATGTGTCTTGGACCAGGAGGAGTAGGTAGTGCCATTCTTCGTGGATCTTGGAGAGGCTATTGTCTGCCCATGTGGCGCCCCAATTAGTGACCGCACAAGAACAGTAAGGATTATCTGTATGGATACTAGGGTACACAGTTGCCATTCCATAG
>refBTABG
TGGTCTAGAGACCAGGAGGACCTATCCACTAGACGAGGTAATTGTCTTGGAGAGGGAGGAGTAGGTAGTGCCATTCTTCGTGGATCTTGGACCAGGAGGATCTCAGGTAGGACTAACCGCTAGATCTTGGAGAGGGAGGAGGCACAGAATGTGACCACAATGTGTCTTGGACCAGGAGGAGTAGGTAGTGCCATTCTTCGTGGATCTTGGAGAGGCTATTGTCTGCCCATGTGGCGCCCCAATTAGTGACCGCACAAGAACAGTAAGGATTATGTGTATGGATACTAGGGTACACAGTTGCCATTCCATAG
>refBTABT
TGGTCTAGAGACCAGGAGGAGGCACAGAATGTGACCACAATGTGTCTTGGAGAGGGAGGAGTAGGTAGTGCCATTCTTCGTGGATCTTGGACCAGGAGGATCTCAGGTAGGACTAACCGCTAGATCTTGGAGAGGGAGGAGGCACAGAATGTGACCACAATGTGTCTTGGACCAGGAGGAGTAGGTAGTGCCATTCTTCGTGGATCTTGGAGAGGCTATTGTCTGCCCATGTGGCGCCCCAATTAGTGACCGCACAAGAACAGTAAGGATTATTTGTATGGATACTAGGGTACACAGTTGCCATTCCATAG
>refBTACA
TGGTCTAGAGACCAGGAGGATCTCAGGTAGGACTAACCGCTAGATCTTGGAGAGGGAGGAAGCTAGCACCATTGTGCCAAGGAATCTTGGACCAGGAGGATCTCAGGTAGGACTAACCGCTAGATCTTGGAGAGGGAGGAGGCACAGAATGTGACCACAATGTGTCTTGGACCAGGAGGAGTAGGTAGTGCCATTCTTCGTGGATCTTGGAGAGGCTATTGTCTGCCCATGTGGCGCCCCAATTAGTGACCGCACAAGAACAGTAAGGATTACATGTATGGATACTAGGGTACACAGTTGCCATTCCATAG
>refBTACB
TGGTCTAGAGACCAGGAGGAGTAGGTAGTGCCATTCTTCGTGGATCTTGGAGAGGGAGGAAGCTAGCACCATTGTGCCAAGGAATCTTGGACCAGGAGGATCTCAGGTAGGACTAACCGCTAGATCTTGGAGAGGGAGGAGGCACAGAATGTGACCACAATGTGTCTTGGACCAGGAGGAGTAGGTAGTGCCATTCTTCGTGGATCTTGGAGAGGCTATTGTCTGCCCATGTGGCGCCCCAATTAGTGACCGCACAAGAACAGTAAGGATTACTTGTATGGATACTAGGGTACACAGTTGCCATTCCATAG
>refBTACC
TGGTCTAGAGACCAGGAGGAAGCTAGCACCATTGTGCCAAGGAATCTTGGAGAGGGAGGAAGCTAGCACCATTGTGCCAAGGAATCTTGGACCAGGAGGATCTCAGGTAGGACTAACCGCTAGATCTTGGAGAGGGAGGAGGCACAGAATGTGACCACAATGTGTCTTGGACCAGGAGGAGTAGGTAGTGCCATTCTTCGTGGATCTTGGAGAGGCTATTGTCTGCCCATGTGGCGCCCCAATTAGTGACCGCACAAGAACAGTAAGGATTACCTGTATGGATACTAGGGTACACAGTTGCCATTCCATAG
>refBTACG
TGGTCTAGAGACCAGGAGGACCTATCCACTAGACGAGGTAATTGTCTTGGAGAGGGAGGAAGCTAGCACCATTGTGCCAAGGAATCTTGGACCAGGAGGATCTCAGGTAGGACTAACCGCTAGATCTTGGAGAGGGAGGAGGCACAGAATGTGACCACAATGTGTCTTGGACCAGGAGGAGTAGGTAGTGCCATTCTTCGTGGATCTTGGAGAGGCTATTGTCTGCCCATGTGGCGCCCCAATTAGTGACCGCACAAGAACAGTAAGGATTACGTGTATGGATACTAGGGTACACAGTTGCCATTCCATAG
>refBTACT
TGGTCTAGAGACCAGGAGGAGGCACAGAATGTGACCACAATGTGTCTTGGAGAGGGAGGAAGCTAGCACCATTGTGCCAAGGAATCTTGGACCAGGAGGATCTCAGGTAGGACTAACCGCTAGATCTTGGAGAGGGAGGAGGCACAGAATGTGACCACAATGTGTCTTGGACCAGGAGGAGTAGGTAGTGCCATTCTTCGTGGATCTTGGAGAGGCTATTGTCTGCCCATGTGGCGCCCCAATTAGTGACCGCACAAGAACAGTAAGGATTACTTGTATGGATACTAGGGTACACAGTTGCCATTCCATAG
>refBTAGA
TGGTCTAGAGACCAGGAGGATCTCAGGTAGGACTAACCGCTAGATCTTGGAGAGGGAGGACCTATCCACTAGACGAGGTAATTGTCTTGGACCAGGAGGATCTCAGGTAGGACTAACCGCTAGATCTTGGAGAGGGAGGAGGCACAGAATGTGACCACAATGTGTCTTGGACCAGGAGGAGTAGGTAGTGCCATTCTTCGTGGATCTTGGAGAGGCTATTGTCTGCCCATGTGGCGCCCCAATTAGTGACCGCACAAGAACAGTAAGGATTAGATGTATGGATACTAGGGTACACAGTTGCCATTCCATAG
>refBTAGB
TGGTCTAGAGACCAGGAGGAGTAGGTAGTGCCATTCTTCGTGGATCTTGGAGAGGGAGGACCTATCCACTAGACGAGGTAATTGTCTTGGACCAGGAGGATCTCAGGTAGGACTAACCGCTAGATCTTGGAGAGGGAGGAGGCACAGAATGTGACCACAATGTGTCTTGGACCAGGAGGAGTAGGTAGTGCCATTCTTCGTGGATCTTGGAGAGGCTATTGTCTGCCCATGTGGCGCCCCAATTAGTGACCGCACAAGAACAGTAAGGATTAGTTGTATGGATACTAGGGTACACAGTTGCCATTCCATAG
>refBTAGC
TGGTCTAGAGACCAGGAGGAAGCTAGCACCATTGTGCCAAGGAATCTTGGAGAGGGAGGACCTATCCACTAGACGAGGTAATTGTCTTGGACCAGGAGGATCTCAGGTAGGACTAACCGCTAGATCTTGGAGAGGGAGGAGGCACAGAATGTGACCACAATGTGTCTTGGACCAGGAGGAGTAGGTAGTGCCATTCTTCGTGGATCTTGGAGAGGCTATTGTCTGCCCATGTGGCGCCCCAATTAGTGACCGCACAAGAACAGTAAGGATTAGCTGTATGGATACTAGGGTACACAGTTGCCATTCCATAG
>refBTAGG
TGGTCTAGAGACCAGGAGGACCTATCCACTAGACGAGGTAATTGTCTTGGAGAGGGAGGACCTATCCACTAGACGAGGTAATTGTCTTGGACCAGGAGGATCTCAGGTAGGACTAACCGCTAGATCTTGGAGAGGGAGGAGGCACAGAATGTGACCACAATGTGTCTTGGACCAGGAGGAGTAGGTAGTGCCATTCTTCGTGGATCTTGGAGAGGCTATTGTCTGCCCATGTGGCGCCCCAATTAGTGACCGCACAAGAACAGTAAGGATTAGGTGTATGGATACTAGGGTACACAGTTGCCATTCCATAG
>refBTAGT
TGGTCTAGAGACCAGGAGGAGGCACAGAATGTGACCACAATGTGTCTTGGAGAGGGAGGACCTATCCACTAGACGAGGTAATTGTCTTGGACCAGGAGGATCTCAGGTAGGACTAACCGCTAGATCTTGGAGAGGGAGGAGGCACAGAATGTGACCACAATGTGTCTTGGACCAGGAGGAGTAGGTAGTGCCATTCTTCGTGGATCTTGGAGAGGCTATTGTCTGCCCATGTGGCGCCCCAATTAGTGACCGCACAAGAACAGTAAGGATTAGTTGTATGGATACTAGGGTACACAGTTGCCATTCCATAG
>refBTATA
TGGTCTAGAGACCAGGAGGATCTCAGGTAGGACTAACCGCTAGATCTTGGAGAGGGAGGAGGCACAGAATGTGACCACAATGTGTCTTGGACCAGGAGGATCTCAGGTAGGACTAACCGCTAGATCTTGGAGAGGGAGGAGGCACAGAATGTGACCACAATGTGTCTTGGACCAGGAGGAGTAGGTAGTGCCATTCTTCGTGGATCTTGGAGAGGCTATTGTCTGCCCATGTGGCGCCCCAATTAGTGACCGCACAAGAACAGTAAGGATTATATGTATGGATACTAGGGTACACAGTTGCCATTCCATAG
>refBTATB
TGGTCTAGAGACCAGGAGGAGTAGGTAGTGCCATTCTTCGTGGATCTTGGAGAGGGAGGAGGCACAGAATGTGACCACAATGTGTCTTGGACCAGGAGGATCTCAGGTAGGACTAACCGCTAGATCTTGGAGAGGGAGGAGGCACAGAATGTGACCACAATGTGTCTTGGACCAGGAGGAGTAGGTAGTGCCATTCTTCGTGGATCTTGGAGAGGCTATTGTCTGCCCATGTGGCGCCCCAATTAGTGACCGCACAAGAACAGTAAGGATTATTTGTATGGATACTAGGGTACACAGTTGCCATTCCATAG
>refBTATC
TGGTCTAGAGACCAGGAGGAAGCTAGCACCATTGTGCCAAGGAATCTTGGAGAGGGAGGAGGCACAGAATGTGACCACAATGTGTCTTGGACCAGGAGGATCTCAGGTAGGACTAACCGCTAGATCTTGGAGAGGGAGGAGGCACAGAATGTGACCACAATGTGTCTTGGACCAGGAGGAGTAGGTAGTGCCATTCTTCGTGGATCTTGGAGAGGCTATTGTCTGCCCATGTGGCGCCCCAATTAGTGACCGCACAAGAACAGTAAGGATTATCTGTATGGATACTAGGGTACACAGTTGCCATTCCATAG
>refBTATG
TGGTCTAGAGACCAGGAGGACCTATCCACTAGACGAGGTAATTGTCTTGGAGAGGGAGGAGGCACAGAATGTGACCACAATGTGTCTTGGACCAGGAGGATCTCAGGTAGGACTAACCGCTAGATCTTGGAGAGGGAGGAGGCACAGAATGTGACCACAATGTGTCTTGGACCAGGAGGAGTAGGTAGTGCCATTCTTCGTGGATCTTGGAGAGGCTATTGTCTGCCCATGTGGCGCCCCAATTAGTGACCGCACAAGAACAGTAAGGATTATGTGTATGGATACTAGGGTACACAGTTGCCATTCCATAG
>refBTATT
TGGTCTAGAGACCAGGAGGAGGCACAGAATGTGACCACAATGTGTCTTGGAGAGGGAGGAGGCACAGAATGTGACCACAATGTGTCTTGGACCAGGAGGATCTCAGGTAGGACTAACCGCTAGATCTTGGAGAGGGAGGAGGCACAGAATGTGACCACAATGTGTCTTGGACCAGGAGGAGTAGGTAGTGCCATTCTTCGTGGATCTTGGAGAGGCTATTGTCTGCCCATGTGGCGCCCCAATTAGTGACCGCACAAGAACAGTAAGGATTATTTGTATGGATACTAGGGTACACAGTTGCCATTCCATAG
>refBTBAA
TGGTCTAGAGACCAGGAGGATCTCAGGTAGGACTAACCGCTAGATCTTGGAGAGGGAGGATCTCAGGTAGGACTAACCGCTAGATCTTGGACCAGGAGGAGTAGGTAGTGCCATTCTTCGTGGATCTTGGAGAGGGAGGAGGCACAGAATGTGACCACAATGTGTCTTGGACCAGGAGGAGTAGGTAGTGCCATTCTTCGTGGATCTTGGAGAGGCTATTGTCTGCCCATGTGGCGCCCCAATTAGTGACCGCACAAGAACAGTAAGGATTTAATGTATGGATACTAGGGTACACAGTTGCCATTCCATAG
>refBTBAB
TGGTCTAGAGACCAGGAGGAGTAGGTAGTGCCATTCTTCGTGGATCTTGGAGAGGGAGGATCTCAGGTAGGACTAACCGCTAGATCTTGGACCAGGAGGAGTAGGTAGTGCCATTCTTCGTGGATCTTGGAGAGGGAGGAGGCACAGAATGTGACCACAATGTGTCTTGGACCAGGAGGAGTAGGTAGTGCCATTCTTCGTGGATCTTGGAGAGGCTATTGTCTGCCCATGTGGCGCCCCAATTAGTGACCGCACAAGAACAGTAAGGATTTATTGTATGGATACTAGGGTACACAGTTGCCATTCCATAG
>refBTBAC
TGGTCTAGAGACCAGGAGGAAGCTAGCACCATTGTGCCAAGGAATCTTGGAGAGGGAGGATCTCAGGTAGGACTAACCGCTAGATCTTGGACCAGGAGGAGTAGGTAGTGCCATTCTTCGTGGATCTTGGAGAGGGAGGAGGCACAGAATGTGACCACAATGTGTCTTGGACCAGGAGGAGTAGGTAGTGCCATTCTTCGTGGATCTTGGAGAGGCTATTGTCTGCCCATGTGGCGCCCCAATTAGTGACCGCACAAGAACAGTAAGGATTTACTGTATGGATACTAGGGTACACAGTTGCCATTCCATAG
>refBTBAG
TGGTCTAGAGACCAGGAGGACCTATCCACTAGACGAGGTAATTGTCTTGGAGAGGGAGGATCTCAGGTAGGACTAACCGCTAGATCTTGGACCAGGAGGAGTAGGTAGTGCCATTCTTCGTGGATCTTGGAGAGGGAGGAGGCACAGAATGTGACCACAATGTGTCTTGGACCAGGAGGAGTAGGTAGTGCCATTCTTCGTGGATCTTGGAGAGGCTATTGTCTGCCCATGTGGCGCCCCAATTAGTGACCGCACAAGAACAGTAAGGATTTAGTGTATGGATACTAGGGTACACAGTTGCCATTCCATAG
>refBTBAT
TGGTCTAGAGACCAGGAGGAGGCACAGAATGTGACCACAATGTGTCTTGGAGAGGGAGGATCTCAGGTAGGACTAACCGCTAGATCTTGGACCAGGAGGAGTAGGTAGTGCCATTCTTCGTGGATCTTGGAGAGGGAGGAGGCACAGAATGTGACCACAATGTGTCTTGGACCAGGAGGAGTAGGTAGTGCCATTCTTCGTGGATCTTGGAGAGGCTATTGTCTGCCCATGTGGCGCCCCAATTAGTGACCGCACAAGAACAGTAAGGATTTATTGTATGGATACTAGGGTACACAGTTGCCATTCCATAG
>refBTBBA
TGGTCTAGAGACCAGGAGGATCTCAGGTAGGACTAACCGCTAGATCTTGGAGAGGGAGGAGTAGGTAGTGCCATTCTTCGTGGATCTTGGACCAGGAGGAGTAGGTAGTGCCATTCTTCGTGGATCTTGGAGAGGGAGGAGGCACAGAATGTGACCACAATGTGTCTTGGACCAGGAGGAGTAGGTAGTGCCATTCTTCGTGGATCTTGGAGAGGCTATTGTCTGCCCATGTGGCGCCCCAATTAGTGACCGCACAAGAACAGTAAGGATTTTATGTATGGATACTAGGGTACACAGTTGCCATTCCATAG
>refBTBBB
TGGTCTAGAGACCAGGAGGAGTAGGTAGTGCCATTCTTCGTGGATCTTGGAGAGGGAGGAGTAGGTAGTGCCATTCTTCGTGGATCTTGGACCAGGAGGAGTAGGTAGTGCCATTCTTCGTGGATCTTGGAGAGGGAGGAGGCACAGAATGTGACCACAATGTGTCTTGGACCAGGAGGAGTAGGTAGTGCCATTCTTCGTGGATCTTGGAGAGGCTATTGTCTGCCCATGTGGCGCCCCAATTAGTGACCGCACAAGAACAGTAAGGATTTTTTGTATGGATACTAGGGTACACAGTTGCCATTCCATAG
>refBTBBC
TGGTCTAGAGACCAGGAGGAAGCTAGCACCATTGTGCCAAGGAATCTTGGAGAGGGAGGAGTAGGTAGTGCCATTCTTCGTGGATCTTGGACCAGGAGGAGTAGGTAGTGCCATTCTTCGTGGATCTTGGAGAGGGAGGAGGCACAGAATGTGACCACAATGTGTCTTGGACCAGGAGGAGTAGGTAGTGCCATTCTTCGTGGATCTTGGAGAGGCTATTGTCTGCCCATGTGGCGCCCCAATTAGTGACCGCACAAGAACAGTAAGGATTTTCTGTATGGATACTAGGGTACACAGTTGCCATTCCATAG
>refBTBBG
TGGTCTAGAGACCAGGAGGACCTATCCACTAGACGAGGTAATTGTCTTGGAGAGGGAGGAGTAGGTAGTGCCATTCTTCGTGGATCTTGGACCAGGAGGAGTAGGTAGTGCCATTCTTCGTGGATCTTGGAGAGGGAGGAGGCACAGAATGTGACCACAATGTGTCTTGGACCAGGAGGAGTAGGTAGTGCCATTCTTCGTGGATCTTGGAGAGGCTATTGTCTGCCCATGTGGCGCCCCAATTAGTGACCGCACAAGAACAGTAAGGATTTTGTGTATGGATACTAGGGTACACAGTTGCCATTCCATAG
>refBTBBT
TGGTCTAGAGACCAGGAGGAGGCACAGAATGTGACCACAATGTGTCTTGGAGAGGGAGGAGTAGGTAGTGCCATTCTTCGTGGATCTTGGACCAGGAGGAGTAGGTAGTGCCATTCTTCGTGGATCTTGGAGAGGGAGGAGGCACAGAATGTGACCACAATGTGTCTTGGACCAGGAGGAGTAGGTAGTGCCATTCTTCGTGGATCTTGGAGAGGCTATTGTCTGCCCATGTGGCGCCCCAATTAGTGACCGCACAAGAACAGTAAGGATTTTTTGTATGGATACTAGGGTACACAGTTGCCATTCCATAG
>refBTBCA
TGGTCTAGAGACCAGGAGGATCTCAGGTAGGACTAACCGCTAGATCTTGGAGAGGGAGGAAGCTAGCACCATTGTGCCAAGGAATCTTGGACCAGGAGGAGTAGGTAGTGCCATTCTTCGTGGATCTTGGAGAGGGAGGAGGCACAGAATGTGACCACAATGTGTCTTGGACCAGGAGGAGTAGGTAGTGCCATTCTTCGTGGATCTTGGAGAGGCTATTGTCTGCCCATGTGGCGCCCCAATTAGTGACCGCACAAGAACAGTAAGGATTTCATGTATGGATACTAGGGTACACAGTTGCCATTCCATAG
>refBTBCB
TGGTCTAGAGACCAGGAGGAGTAGGTAGTGCCATTCTTCGTGGATCTTGGAGAGGGAGGAAGCTAGCACCATTGTGCCAAGGAATCTTGGACCAGGAGGAGTAGGTAGTGCCATTCTTCGTGGATCTTGGAGAGGGAGGAGGCACAGAATGTGACCACAATGTGTCTTGGACCAGGAGGAGTAGGTAGTGCCATTCTTCGTGGATCTTGGAGAGGCTATTGTCTGCCCATGTGGCGCCCCAATTAGTGACCGCACAAGAACAGTAAGGATTTCTTGTATGGATACTAGGGTACACAGTTGCCATTCCATAG
>refBTBCC
TGGTCTAGAGACCAGGAGGAAGCTAGCACCATTGTGCCAAGGAATCTTGGAGAGGGAGGAAGCTAGCACCATTGTGCCAAGGAATCTTGGACCAGGAGGAGTAGGTAGTGCCATTCTTCGTGGATCTTGGAGAGGGAGGAGGCACAGAATGTGACCACAATGTGTCTTGGACCAGGAGGAGTAGGTAGTGCCATTCTTCGTGGATCTTGGAGAGGCTATTGTCTGCCCATGTGGCGCCCCAATTAGTGACCGCACAAGAACAGTAAGGATTTCCTGTATGGATACTAGGGTACACAGTTGCCATTCCATAG
>refBTBCG
TGGTCTAGAGACCAGGAGGACCTATCCACTAGACGAGGTAATTGTCTTGGAGAGGGAGGAAGCTAGCACCATTGTGCCAAGGAATCTTGGACCAGGAGGAGTAGGTAGTGCCATTCTTCGTGGATCTTGGAGAGGGAGGAGGCACAGAATGTGACCACAATGTGTCTTGGACCAGGAGGAGTAGGTAGTGCCATTCTTCGTGGATCTTGGAGAGGCTATTGTCTGCCCATGTGGCGCCCCAATTAGTGACCGCACAAGAACAGTAAGGATTTCGTGTATGGATACTAGGGTACACAGTTGCCATTCCATAG
>refBTBCT
TGGTCTAGAGACCAGGAGGAGGCACAGAATGTGACCACAATGTGTCTTGGAGAGGGAGGAAGCTAGCACCATTGTGCCAAGGAATCTTGGACCAGGAGGAGTAGGTAGTGCCATTCTTCGTGGATCTTGGAGAGGGAGGAGGCACAGAATGTGACCACAATGTGTCTTGGACCAGGAGGAGTAGGTAGTGCCATTCTTCGTGGATCTTGGAGAGGCTATTGTCTGCCCATGTGGCGCCCCAATTAGTGACCGCACAAGAACAGTAAGGATTTCTTGTATGGATACTAGGGTACACAGTTGCCATTCCATAG
>refBTBGA
TGGTCTAGAGACCAGGAGGATCTCAGGTAGGACTAACCGCTAGATCTTGGAGAGGGAGGACCTATCCACTAGACGAGGTAATTGTCTTGGACCAGGAGGAGTAGGTAGTGCCATTCTTCGTGGATCTTGGAGAGGGAGGAGGCACAGAATGTGACCACAATGTGTCTTGGACCAGGAGGAGTAGGTAGTGCCATTCTTCGTGGATCTTGGAGAGGCTATTGTCTGCCCATGTGGCGCCCCAATTAGTGACCGCACAAGAACAGTAAGGATTTGATGTATGGATACTAGGGTACACAGTTGCCATTCCATAG
>refBTBGB
TGGTCTAGAGACCAGGAGGAGTAGGTAGTGCCATTCTTCGTGGATCTTGGAGAGGGAGGACCTATCCACTAGACGAGGTAATTGTCTTGGACCAGGAGGAGTAGGTAGTGCCATTCTTCGTGGATCTTGGAGAGGGAGGAGGCACAGAATGTGACCACAATGTGTCTTGGACCAGGAGGAGTAGGTAGTGCCATTCTTCGTGGATCTTGGAGAGGCTATTGTCTGCCCATGTGGCGCCCCAATTAGTGACCGCACAAGAACAGTAAGGATTTGTTGTATGGATACTAGGGTACACAGTTGCCATTCCATAG
>refBTBGC
TGGTCTAGAGACCAGGAGGAAGCTAGCACCATTGTGCCAAGGAATCTTGGAGAGGGAGGACCTATCCACTAGACGAGGTAATTGTCTTGGACCAGGAGGAGTAGGTAGTGCCATTCTTCGTGGATCTTGGAGAGGGAGGAGGCACAGAATGTGACCACAATGTGTCTTGGACCAGGAGGAGTAGGTAGTGCCATTCTTCGTGGATCTTGGAGAGGCTATTGTCTGCCCATGTGGCGCCCCAATTAGTGACCGCACAAGAACAGTAAGGATTTGCTGTATGGATACTAGGGTACACAGTTGCCATTCCATAG
>refBTBGG
TGGTCTAGAGACCAGGAGGACCTATCCACTAGACGAGGTAATTGTCTTGGAGAGGGAGGACCTATCCACTAGACGAGGTAATTGTCTTGGACCAGGAGGAGTAGGTAGTGCCATTCTTCGTGGATCTTGGAGAGGGAGGAGGCACAGAATGTGACCACAATGTGTCTTGGACCAGGAGGAGTAGGTAGTGCCATTCTTCGTGGATCTTGGAGAGGCTATTGTCTGCCCATGTGGCGCCCCAATTAGTGACCGCACAAGAACAGTAAGGATTTGGTGTATGGATACTAGGGTACACAGTTGCCATTCCATAG
>refBTBGT
TGGTCTAGAGACCAGGAGGAGGCACAGAATGTGACCACAATGTGTCTTGGAGAGGGAGGACCTATCCACTAGACGAGGTAATTGTCTTGGACCAGGAGGAGTAGGTAGTGCCATTCTTCGTGGATCTTGGAGAGGGAGGAGGCACAGAATGTGACCACAATGTGTCTTGGACCAGGAGGAGTAGGTAGTGCCATTCTTCGTGGATCTTGGAGAGGCTATTGTCTGCCCATGTGGCGCCCCAATTAGTGACCGCACAAGAACAGTAAGGATTTGTTGTATGGATACTAGGGTACACAGTTGCCATTCCATAG
>refBTBTA
TGGTCTAGAGACCAGGAGGATCTCAGGTAGGACTAACCGCTAGATCTTGGAGAGGGAGGAGGCACAGAATGTGACCACAATGTGTCTTGGACCAGGAGGAGTAGGTAGTGCCATTCTTCGTGGATCTTGGAGAGGGAGGAGGCACAGAATGTGACCACAATGTGTCTTGGACCAGGAGGAGTAGGTAGTGCCATTCTTCGTGGATCTTGGAGAGGCTATTGTCTGCCCATGTGGCGCCCCAATTAGTGACCGCACAAGAACAGTAAGGATTTTATGTATGGATACTAGGGTACACAGTTGCCATTCCATAG
>refBTBTB
TGGTCTAGAGACCAGGAGGAGTAGGTAGTGCCATTCTTCGTGGATCTTGGAGAGGGAGGAGGCACAGAATGTGACCACAATGTGTCTTGGACCAGGAGGAGTAGGTAGTGCCATTCTTCGTGGATCTTGGAGAGGGAGGAGGCACAGAATGTGACCACAATGTGTCTTGGACCAGGAGGAGTAGGTAGTGCCATTCTTCGTGGATCTTGGAGAGGCTATTGTCTGCCCATGTGGCGCCCCAATTAGTGACCGCACAAGAACAGTAAGGATTTTTTGTATGGATACTAGGGTACACAGTTGCCATTCCATAG
>refBTBTC
TGGTCTAGAGACCAGGAGGAAGCTAGCACCATTGTGCCAAGGAATCTTGGAGAGGGAGGAGGCACAGAATGTGACCACAATGTGTCTTGGACCAGGAGGAGTAGGTAGTGCCATTCTTCGTGGATCTTGGAGAGGGAGGAGGCACAGAATGTGACCACAATGTGTCTTGGACCAGGAGGAGTAGGTAGTGCCATTCTTCGTGGATCTTGGAGAGGCTATTGTCTGCCCATGTGGCGCCCCAATTAGTGACCGCACAAGAACAGTAAGGATTTTCTGTATGGATACTAGGGTACACAGTTGCCATTCCATAG
>refBTBTG
TGGTCTAGAGACCAGGAGGACCTATCCACTAGACGAGGTAATTGTCTTGGAGAGGGAGGAGGCACAGAATGTGACCACAATGTGTCTTGGACCAGGAGGAGTAGGTAGTGCCATTCTTCGTGGATCTTGGAGAGGGAGGAGGCACAGAATGTGACCACAATGTGTCTTGGACCAGGAGGAGTAGGTAGTGCCATTCTTCGTGGATCTTGGAGAGGCTATTGTCTGCCCATGTGGCGCCCCAATTAGTGACCGCACAAGAACAGTAAGGATTTTGTGTATGGATACTAGGGTACACAGTTGCCATTCCATAG
>refBTBTT
TGGTCTAGAGACCAGGAGGAGGCACAGAATGTGACCACAATGTGTCTTGGAGAGGGAGGAGGCACAGAATGTGACCACAATGTGTCTTGGACCAGGAGGAGTAGGTAGTGCCATTCTTCGTGGATCTTGGAGAGGGAGGAGGCACAGAATGTGACCACAATGTGTCTTGGACCAGGAGGAGTAGGTAGTGCCATTCTTCGTGGATCTTGGAGAGGCTATTGTCTGCCCATGTGGCGCCCCAATTAGTGACCGCACAAGAACAGTAAGGATTTTTTGTATGGATACTAGGGTACACAGTTGCCATTCCATAG
>refBTCAA
TGGTCTAGAGACCAGGAGGATCTCAGGTAGGACTAACCGCTAGATCTTGGAGAGGGAGGATCTCAGGTAGGACTAACCGCTAGATCTTGGACCAGGAGGAAGCTAGCACCATTGTGCCAAGGAATCTTGGAGAGGGAGGAGGCACAGAATGTGACCACAATGTGTCTTGGACCAGGAGGAGTAGGTAGTGCCATTCTTCGTGGATCTTGGAGAGGCTATTGTCTGCCCATGTGGCGCCCCAATTAGTGACCGCACAAGAACAGTAAGGATTCAATGTATGGATACTAGGGTACACAGTTGCCATTCCATAG
>refBTCAB
TGGTCTAGAGACCAGGAGGAGTAGGTAGTGCCATTCTTCGTGGATCTTGGAGAGGGAGGATCTCAGGTAGGACTAACCGCTAGATCTTGGACCAGGAGGAAGCTAGCACCATTGTGCCAAGGAATCTTGGAGAGGGAGGAGGCACAGAATGTGACCACAATGTGTCTTGGACCAGGAGGAGTAGGTAGTGCCATTCTTCGTGGATCTTGGAGAGGCTATTGTCTGCCCATGTGGCGCCCCAATTAGTGACCGCACAAGAACAGTAAGGATTCATTGTATGGATACTAGGGTACACAGTTGCCATTCCATAG
>refBTCAC
TGGTCTAGAGACCAGGAGGAAGCTAGCACCATTGTGCCAAGGAATCTTGGAGAGGGAGGATCTCAGGTAGGACTAACCGCTAGATCTTGGACCAGGAGGAAGCTAGCACCATTGTGCCAAGGAATCTTGGAGAGGGAGGAGGCACAGAATGTGACCACAATGTGTCTTGGACCAGGAGGAGTAGGTAGTGCCATTCTTCGTGGATCTTGGAGAGGCTATTGTCTGCCCATGTGGCGCCCCAATTAGTGACCGCACAAGAACAGTAAGGATTCACTGTATGGATACTAGGGTACACAGTTGCCATTCCATAG
>refBTCAG
TGGTCTAGAGACCAGGAGGACCTATCCACTAGACGAGGTAATTGTCTTGGAGAGGGAGGATCTCAGGTAGGACTAACCGCTAGATCTTGGACCAGGAGGAAGCTAGCACCATTGTGCCAAGGAATCTTGGAGAGGGAGGAGGCACAGAATGTGACCACAATGTGTCTTGGACCAGGAGGAGTAGGTAGTGCCATTCTTCGTGGATCTTGGAGAGGCTATTGTCTGCCCATGTGGCGCCCCAATTAGTGACCGCACAAGAACAGTAAGGATTCAGTGTATGGATACTAGGGTACACAGTTGCCATTCCATAG
>refBTCAT
TGGTCTAGAGACCAGGAGGAGGCACAGAATGTGACCACAATGTGTCTTGGAGAGGGAGGATCTCAGGTAGGACTAACCGCTAGATCTTGGACCAGGAGGAAGCTAGCACCATTGTGCCAAGGAATCTTGGAGAGGGAGGAGGCACAGAATGTGACCACAATGTGTCTTGGACCAGGAGGAGTAGGTAGTGCCATTCTTCGTGGATCTTGGAGAGGCTATTGTCTGCCCATGTGGCGCCCCAATTAGTGACCGCACAAGAACAGTAAGGATTCATTGTATGGATACTAGGGTACACAGTTGCCATTCCATAG
>refBTCBA
TGGTCTAGAGACCAGGAGGATCTCAGGTAGGACTAACCGCTAGATCTTGGAGAGGGAGGAGTAGGTAGTGCCATTCTTCGTGGATCTTGGACCAGGAGGAAGCTAGCACCATTGTGCCAAGGAATCTTGGAGAGGGAGGAGGCACAGAATGTGACCACAATGTGTCTTGGACCAGGAGGAGTAGGTAGTGCCATTCTTCGTGGATCTTGGAGAGGCTATTGTCTGCCCATGTGGCGCCCCAATTAGTGACCGCACAAGAACAGTAAGGATTCTATGTATGGATACTAGGGTACACAGTTGCCATTCCATAG
>refBTCBB
TGGTCTAGAGACCAGGAGGAGTAGGTAGTGCCATTCTTCGTGGATCTTGGAGAGGGAGGAGTAGGTAGTGCCATTCTTCGTGGATCTTGGACCAGGAGGAAGCTAGCACCATTGTGCCAAGGAATCTTGGAGAGGGAGGAGGCACAGAATGTGACCACAATGTGTCTTGGACCAGGAGGAGTAGGTAGTGCCATTCTTCGTGGATCTTGGAGAGGCTATTGTCTGCCCATGTGGCGCCCCAATTAGTGACCGCACAAGAACAGTAAGGATTCTTTGTATGGATACTAGGGTACACAGTTGCCATTCCATAG
>refBTCBC
TGGTCTAGAGACCAGGAGGAAGCTAGCACCATTGTGCCAAGGAATCTTGGAGAGGGAGGAGTAGGTAGTGCCATTCTTCGTGGATCTTGGACCAGGAGGAAGCTAGCACCATTGTGCCAAGGAATCTTGGAGAGGGAGGAGGCACAGAATGTGACCACAATGTGTCTTGGACCAGGAGGAGTAGGTAGTGCCATTCTTCGTGGATCTTGGAGAGGCTATTGTCTGCCCATGTGGCGCCCCAATTAGTGACCGCACAAGAACAGTAAGGATTCTCTGTATGGATACTAGGGTACACAGTTGCCATTCCATAG
>refBTCBG
TGGTCTAGAGACCAGGAGGACCTATCCACTAGACGAGGTAATTGTCTTGGAGAGGGAGGAGTAGGTAGTGCCATTCTTCGTGGATCTTGGACCAGGAGGAAGCTAGCACCATTGTGCCAAGGAATCTTGGAGAGGGAGGAGGCACAGAATGTGACCACAATGTGTCTTGGACCAGGAGGAGTAGGTAGTGCCATTCTTCGTGGATCTTGGAGAGGCTATTGTCTGCCCATGTGGCGCCCCAATTAGTGACCGCACAAGAACAGTAAGGATTCTGTGTATGGATACTAGGGTACACAGTTGCCATTCCATAG
>refBTCBT
TGGTCTAGAGACCAGGAGGAGGCACAGAATGTGACCACAATGTGTCTTGGAGAGGGAGGAGTAGGTAGTGCCATTCTTCGTGGATCTTGGACCAGGAGGAAGCTAGCACCATTGTGCCAAGGAATCTTGGAGAGGGAGGAGGCACAGAATGTGACCACAATGTGTCTTGGACCAGGAGGAGTAGGTAGTGCCATTCTTCGTGGATCTTGGAGAGGCTATTGTCTGCCCATGTGGCGCCCCAATTAGTGACCGCACAAGAACAGTAAGGATTCTTTGTATGGATACTAGGGTACACAGTTGCCATTCCATAG
>refBTCCA
TGGTCTAGAGACCAGGAGGATCTCAGGTAGGACTAACCGCTAGATCTTGGAGAGGGAGGAAGCTAGCACCATTGTGCCAAGGAATCTTGGACCAGGAGGAAGCTAGCACCATTGTGCCAAGGAATCTTGGAGAGGGAGGAGGCACAGAATGTGACCACAATGTGTCTTGGACCAGGAGGAGTAGGTAGTGCCATTCTTCGTGGATCTTGGAGAGGCTATTGTCTGCCCATGTGGCGCCCCAATTAGTGACCGCACAAGAACAGTAAGGATTCCATGTATGGATACTAGGGTACACAGTTGCCATTCCATAG
>refBTCCB
TGGTCTAGAGACCAGGAGGAGTAGGTAGTGCCATTCTTCGTGGATCTTGGAGAGGGAGGAAGCTAGCACCATTGTGCCAAGGAATCTTGGACCAGGAGGAAGCTAGCACCATTGTGCCAAGGAATCTTGGAGAGGGAGGAGGCACAGAATGTGACCACAATGTGTCTTGGACCAGGAGGAGTAGGTAGTGCCATTCTTCGTGGATCTTGGAGAGGCTATTGTCTGCCCATGTGGCGCCCCAATTAGTGACCGCACAAGAACAGTAAGGATTCCTTGTATGGATACTAGGGTACACAGTTGCCATTCCATAG
>refBTCCC
TGGTCTAGAGACCAGGAGGAAGCTAGCACCATTGTGCCAAGGAATCTTGGAGAGGGAGGAAGCTAGCACCATTGTGCCAAGGAATCTTGGACCAGGAGGAAGCTAGCACCATTGTGCCAAGGAATCTTGGAGAGGGAGGAGGCACAGAATGTGACCACAATGTGTCTTGGACCAGGAGGAGTAGGTAGTGCCATTCTTCGTGGATCTTGGAGAGGCTATTGTCTGCCCATGTGGCGCCCCAATTAGTGACCGCACAAGAACAGTAAGGATTCCCTGTATGGATACTAGGGTACACAGTTGCCATTCCATAG
>refBTCCG
TGGTCTAGAGACCAGGAGGACCTATCCACTAGACGAGGTAATTGTCTTGGAGAGGGAGGAAGCTAGCACCATTGTGCCAAGGAATCTTGGACCAGGAGGAAGCTAGCACCATTGTGCCAAGGAATCTTGGAGAGGGAGGAGGCACAGAATGTGACCACAATGTGTCTTGGACCAGGAGGAGTAGGTAGTGCCATTCTTCGTGGATCTTGGAGAGGCTATTGTCTGCCCATGTGGCGCCCCAATTAGTGACCGCACAAGAACAGTAAGGATTCCGTGTATGGATACTAGGGTACACAGTTGCCATTCCATAG
>refBTCCT
TGGTCTAGAGACCAGGAGGAGGCACAGAATGTGACCACAATGTGTCTTGGAGAGGGAGGAAGCTAGCACCATTGTGCCAAGGAATCTTGGACCAGGAGGAAGCTAGCACCATTGTGCCAAGGAATCTTGGAGAGGGAGGAGGCACAGAATGTGACCACAATGTGTCTTGGACCAGGAGGAGTAGGTAGTGCCATTCTTCGTGGATCTTGGAGAGGCTATTGTCTGCCCATGTGGCGCCCCAATTAGTGACCGCACAAGAACAGTAAGGATTCCTTGTATGGATACTAGGGTACACAGTTGCCATTCCATAG
>refBTCGA
TGGTCTAGAGACCAGGAGGATCTCAGGTAGGACTAACCGCTAGATCTTGGAGAGGGAGGACCTATCCACTAGACGAGGTAATTGTCTTGGACCAGGAGGAAGCTAGCACCATTGTGCCAAGGAATCTTGGAGAGGGAGGAGGCACAGAATGTGACCACAATGTGTCTTGGACCAGGAGGAGTAGGTAGTGCCATTCTTCGTGGATCTTGGAGAGGCTATTGTCTGCCCATGTGGCGCCCCAATTAGTGACCGCACAAGAACAGTAAGGATTCGATGTATGGATACTAGGGTACACAGTTGCCATTCCATAG
>refBTCGB
TGGTCTAGAGACCAGGAGGAGTAGGTAGTGCCATTCTTCGTGGATCTTGGAGAGGGAGGACCTATCCACTAGACGAGGTAATTGTCTTGGACCAGGAGGAAGCTAGCACCATTGTGCCAAGGAATCTTGGAGAGGGAGGAGGCACAGAATGTGACCACAATGTGTCTTGGACCAGGAGGAGTAGGTAGTGCCATTCTTCGTGGATCTTGGAGAGGCTATTGTCTGCCCATGTGGCGCCCCAATTAGTGACCGCACAAGAACAGTAAGGATTCGTTGTATGGATACTAGGGTACACAGTTGCCATTCCATAG
>refBTCGC
TGGTCTAGAGACCAGGAGGAAGCTAGCACCATTGTGCCAAGGAATCTTGGAGAGGGAGGACCTATCCACTAGACGAGGTAATTGTCTTGGACCAGGAGGAAGCTAGCACCATTGTGCCAAGGAATCTTGGAGAGGGAGGAGGCACAGAATGTGACCACAATGTGTCTTGGACCAGGAGGAGTAGGTAGTGCCATTCTTCGTGGATCTTGGAGAGGCTATTGTCTGCCCATGTGGCGCCCCAATTAGTGACCGCACAAGAACAGTAAGGATTCGCTGTATGGATACTAGGGTACACAGTTGCCATTCCATAG
>refBTCGG
TGGTCTAGAGACCAGGAGGACCTATCCACTAGACGAGGTAATTGTCTTGGAGAGGGAGGACCTATCCACTAGACGAGGTAATTGTCTTGGACCAGGAGGAAGCTAGCACCATTGTGCCAAGGAATCTTGGAGAGGGAGGAGGCACAGAATGTGACCACAATGTGTCTTGGACCAGGAGGAGTAGGTAGTGCCATTCTTCGTGGATCTTGGAGAGGCTATTGTCTGCCCATGTGGCGCCCCAATTAGTGACCGCACAAGAACAGTAAGGATTCGGTGTATGGATACTAGGGTACACAGTTGCCATTCCATAG
>refBTCGT
TGGTCTAGAGACCAGGAGGAGGCACAGAATGTGACCACAATGTGTCTTGGAGAGGGAGGACCTATCCACTAGACGAGGTAATTGTCTTGGACCAGGAGGAAGCTAGCACCATTGTGCCAAGGAATCTTGGAGAGGGAGGAGGCACAGAATGTGACCACAATGTGTCTTGGACCAGGAGGAGTAGGTAGTGCCATTCTTCGTGGATCTTGGAGAGGCTATTGTCTGCCCATGTGGCGCCCCAATTAGTGACCGCACAAGAACAGTAAGGATTCGTTGTATGGATACTAGGGTACACAGTTGCCATTCCATAG
>refBTCTA
TGGTCTAGAGACCAGGAGGATCTCAGGTAGGACTAACCGCTAGATCTTGGAGAGGGAGGAGGCACAGAATGTGACCACAATGTGTCTTGGACCAGGAGGAAGCTAGCACCATTGTGCCAAGGAATCTTGGAGAGGGAGGAGGCACAGAATGTGACCACAATGTGTCTTGGACCAGGAGGAGTAGGTAGTGCCATTCTTCGTGGATCTTGGAGAGGCTATTGTCTGCCCATGTGGCGCCCCAATTAGTGACCGCACAAGAACAGTAAGGATTCTATGTATGGATACTAGGGTACACAGTTGCCATTCCATAG
>refBTCTB
TGGTCTAGAGACCAGGAGGAGTAGGTAGTGCCATTCTTCGTGGATCTTGGAGAGGGAGGAGGCACAGAATGTGACCACAATGTGTCTTGGACCAGGAGGAAGCTAGCACCATTGTGCCAAGGAATCTTGGAGAGGGAGGAGGCACAGAATGTGACCACAATGTGTCTTGGACCAGGAGGAGTAGGTAGTGCCATTCTTCGTGGATCTTGGAGAGGCTATTGTCTGCCCATGTGGCGCCCCAATTAGTGACCGCACAAGAACAGTAAGGATTCTTTGTATGGATACTAGGGTACACAGTTGCCATTCCATAG
>refBTCTC
TGGTCTAGAGACCAGGAGGAAGCTAGCACCATTGTGCCAAGGAATCTTGGAGAGGGAGGAGGCACAGAATGTGACCACAATGTGTCTTGGACCAGGAGGAAGCTAGCACCATTGTGCCAAGGAATCTTGGAGAGGGAGGAGGCACAGAATGTGACCACAATGTGTCTTGGACCAGGAGGAGTAGGTAGTGCCATTCTTCGTGGATCTTGGAGAGGCTATTGTCTGCCCATGTGGCGCCCCAATTAGTGACCGCACAAGAACAGTAAGGATTCTCTGTATGGATACTAGGGTACACAGTTGCCATTCCATAG
>refBTCTG
TGGTCTAGAGACCAGGAGGACCTATCCACTAGACGAGGTAATTGTCTTGGAGAGGGAGGAGGCACAGAATGTGACCACAATGTGTCTTGGACCAGGAGGAAGCTAGCACCATTGTGCCAAGGAATCTTGGAGAGGGAGGAGGCACAGAATGTGACCACAATGTGTCTTGGACCAGGAGGAGTAGGTAGTGCCATTCTTCGTGGATCTTGGAGAGGCTATTGTCTGCCCATGTGGCGCCCCAATTAGTGACCGCACAAGAACAGTAAGGATTCTGTGTATGGATACTAGGGTACACAGTTGCCATTCCATAG
>refBTCTT
TGGTCTAGAGACCAGGAGGAGGCACAGAATGTGACCACAATGTGTCTTGGAGAGGGAGGAGGCACAGAATGTGACCACAATGTGTCTTGGACCAGGAGGAAGCTAGCACCATTGTGCCAAGGAATCTTGGAGAGGGAGGAGGCACAGAATGTGACCACAATGTGTCTTGGACCAGGAGGAGTAGGTAGTGCCATTCTTCGTGGATCTTGGAGAGGCTATTGTCTGCCCATGTGGCGCCCCAATTAGTGACCGCACAAGAACAGTAAGGATTCTTTGTATGGATACTAGGGTACACAGTTGCCATTCCATAG
>refBTGAA
TGGTCTAGAGACCAGGAGGATCTCAGGTAGGACTAACCGCTAGATCTTGGAGAGGGAGGATCTCAGGTAGGACTAACCGCTAGATCTTGGACCAGGAGGACCTATCCACTAGACGAGGTAATTGTCTTGGAGAGGGAGGAGGCACAGAATGTGACCACAATGTGTCTTGGACCAGGAGGAGTAGGTAGTGCCATTCTTCGTGGATCTTGGAGAGGCTATTGTCTGCCCATGTGGCGCCCCAATTAGTGACCGCACAAGAACAGTAAGGATTGAATGTATGGATACTAGGGTACACAGTTGCCATTCCATAG
>refBTGAB
TGGTCTAGAGACCAGGAGGAGTAGGTAGTGCCATTCTTCGTGGATCTTGGAGAGGGAGGATCTCAGGTAGGACTAACCGCTAGATCTTGGACCAGGAGGACCTATCCACTAGACGAGGTAATTGTCTTGGAGAGGGAGGAGGCACAGAATGTGACCACAATGTGTCTTGGACCAGGAGGAGTAGGTAGTGCCATTCTTCGTGGATCTTGGAGAGGCTATTGTCTGCCCATGTGGCGCCCCAATTAGTGACCGCACAAGAACAGTAAGGATTGATTGTATGGATACTAGGGTACACAGTTGCCATTCCATAG
>refBTGAC
TGGTCTAGAGACCAGGAGGAAGCTAGCACCATTGTGCCAAGGAATCTTGGAGAGGGAGGATCTCAGGTAGGACTAACCGCTAGATCTTGGACCAGGAGGACCTATCCACTAGACGAGGTAATTGTCTTGGAGAGGGAGGAGGCACAGAATGTGACCACAATGTGTCTTGGACCAGGAGGAGTAGGTAGTGCCATTCTTCGTGGATCTTGGAGAGGCTATTGTCTGCCCATGTGGCGCCCCAATTAGTGACCGCACAAGAACAGTAAGGATTGACTGTATGGATACTAGGGTACACAGTTGCCATTCCATAG
>refBTGAG
TGGTCTAGAGACCAGGAGGACCTATCCACTAGACGAGGTAATTGTCTTGGAGAGGGAGGATCTCAGGTAGGACTAACCGCTAGATCTTGGACCAGGAGGACCTATCCACTAGACGAGGTAATTGTCTTGGAGAGGGAGGAGGCACAGAATGTGACCACAATGTGTCTTGGACCAGGAGGAGTAGGTAGTGCCATTCTTCGTGGATCTTGGAGAGGCTATTGTCTGCCCATGTGGCGCCCCAATTAGTGACCGCACAAGAACAGTAAGGATTGAGTGTATGGATACTAGGGTACACAGTTGCCATTCCATAG
>refBTGAT
TGGTCTAGAGACCAGGAGGAGGCACAGAATGTGACCACAATGTGTCTTGGAGAGGGAGGATCTCAGGTAGGACTAACCGCTAGATCTTGGACCAGGAGGACCTATCCACTAGACGAGGTAATTGTCTTGGAGAGGGAGGAGGCACAGAATGTGACCACAATGTGTCTTGGACCAGGAGGAGTAGGTAGTGCCATTCTTCGTGGATCTTGGAGAGGCTATTGTCTGCCCATGTGGCGCCCCAATTAGTGACCGCACAAGAACAGTAAGGATTGATTGTATGGATACTAGGGTACACAGTTGCCATTCCATAG
>refBTGBA
TGGTCTAGAGACCAGGAGGATCTCAGGTAGGACTAACCGCTAGATCTTGGAGAGGGAGGAGTAGGTAGTGCCATTCTTCGTGGATCTTGGACCAGGAGGACCTATCCACTAGACGAGGTAATTGTCTTGGAGAGGGAGGAGGCACAGAATGTGACCACAATGTGTCTTGGACCAGGAGGAGTAGGTAGTGCCATTCTTCGTGGATCTTGGAGAGGCTATTGTCTGCCCATGTGGCGCCCCAATTAGTGACCGCACAAGAACAGTAAGGATTGTATGTATGGATACTAGGGTACACAGTTGCCATTCCATAG
>refBTGBB
TGGTCTAGAGACCAGGAGGAGTAGGTAGTGCCATTCTTCGTGGATCTTGGAGAGGGAGGAGTAGGTAGTGCCATTCTTCGTGGATCTTGGACCAGGAGGACCTATCCACTAGACGAGGTAATTGTCTTGGAGAGGGAGGAGGCACAGAATGTGACCACAATGTGTCTTGGACCAGGAGGAGTAGGTAGTGCCATTCTTCGTGGATCTTGGAGAGGCTATTGTCTGCCCATGTGGCGCCCCAATTAGTGACCGCACAAGAACAGTAAGGATTGTTTGTATGGATACTAGGGTACACAGTTGCCATTCCATAG
>refBTGBC
TGGTCTAGAGACCAGGAGGAAGCTAGCACCATTGTGCCAAGGAATCTTGGAGAGGGAGGAGTAGGTAGTGCCATTCTTCGTGGATCTTGGACCAGGAGGACCTATCCACTAGACGAGGTAATTGTCTTGGAGAGGGAGGAGGCACAGAATGTGACCACAATGTGTCTTGGACCAGGAGGAGTAGGTAGTGCCATTCTTCGTGGATCTTGGAGAGGCTATTGTCTGCCCATGTGGCGCCCCAATTAGTGACCGCACAAGAACAGTAAGGATTGTCTGTATGGATACTAGGGTACACAGTTGCCATTCCATAG
>refBTGBG
TGGTCTAGAGACCAGGAGGACCTATCCACTAGACGAGGTAATTGTCTTGGAGAGGGAGGAGTAGGTAGTGCCATTCTTCGTGGATCTTGGACCAGGAGGACCTATCCACTAGACGAGGTAATTGTCTTGGAGAGGGAGGAGGCACAGAATGTGACCACAATGTGTCTTGGACCAGGAGGAGTAGGTAGTGCCATTCTTCGTGGATCTTGGAGAGGCTATTGTCTGCCCATGTGGCGCCCCAATTAGTGACCGCACAAGAACAGTAAGGATTGTGTGTATGGATACTAGGGTACACAGTTGCCATTCCATAG
>refBTGBT
TGGTCTAGAGACCAGGAGGAGGCACAGAATGTGACCACAATGTGTCTTGGAGAGGGAGGAGTAGGTAGTGCCATTCTTCGTGGATCTTGGACCAGGAGGACCTATCCACTAGACGAGGTAATTGTCTTGGAGAGGGAGGAGGCACAGAATGTGACCACAATGTGTCTTGGACCAGGAGGAGTAGGTAGTGCCATTCTTCGTGGATCTTGGAGAGGCTATTGTCTGCCCATGTGGCGCCCCAATTAGTGACCGCACAAGAACAGTAAGGATTGTTTGTATGGATACTAGGGTACACAGTTGCCATTCCATAG
>refBTGCA
TGGTCTAGAGACCAGGAGGATCTCAGGTAGGACTAACCGCTAGATCTTGGAGAGGGAGGAAGCTAGCACCATTGTGCCAAGGAATCTTGGACCAGGAGGACCTATCCACTAGACGAGGTAATTGTCTTGGAGAGGGAGGAGGCACAGAATGTGACCACAATGTGTCTTGGACCAGGAGGAGTAGGTAGTGCCATTCTTCGTGGATCTTGGAGAGGCTATTGTCTGCCCATGTGGCGCCCCAATTAGTGACCGCACAAGAACAGTAAGGATTGCATGTATGGATACTAGGGTACACAGTTGCCATTCCATAG
>refBTGCB
TGGTCTAGAGACCAGGAGGAGTAGGTAGTGCCATTCTTCGTGGATCTTGGAGAGGGAGGAAGCTAGCACCATTGTGCCAAGGAATCTTGGACCAGGAGGACCTATCCACTAGACGAGGTAATTGTCTTGGAGAGGGAGGAGGCACAGAATGTGACCACAATGTGTCTTGGACCAGGAGGAGTAGGTAGTGCCATTCTTCGTGGATCTTGGAGAGGCTATTGTCTGCCCATGTGGCGCCCCAATTAGTGACCGCACAAGAACAGTAAGGATTGCTTGTATGGATACTAGGGTACACAGTTGCCATTCCATAG
>refBTGCC
TGGTCTAGAGACCAGGAGGAAGCTAGCACCATTGTGCCAAGGAATCTTGGAGAGGGAGGAAGCTAGCACCATTGTGCCAAGGAATCTTGGACCAGGAGGACCTATCCACTAGACGAGGTAATTGTCTTGGAGAGGGAGGAGGCACAGAATGTGACCACAATGTGTCTTGGACCAGGAGGAGTAGGTAGTGCCATTCTTCGTGGATCTTGGAGAGGCTATTGTCTGCCCATGTGGCGCCCCAATTAGTGACCGCACAAGAACAGTAAGGATTGCCTGTATGGATACTAGGGTACACAGTTGCCATTCCATAG
>refBTGCG
TGGTCTAGAGACCAGGAGGACCTATCCACTAGACGAGGTAATTGTCTTGGAGAGGGAGGAAGCTAGCACCATTGTGCCAAGGAATCTTGGACCAGGAGGACCTATCCACTAGACGAGGTAATTGTCTTGGAGAGGGAGGAGGCACAGAATGTGACCACAATGTGTCTTGGACCAGGAGGAGTAGGTAGTGCCATTCTTCGTGGATCTTGGAGAGGCTATTGTCTGCCCATGTGGCGCCCCAATTAGTGACCGCACAAGAACAGTAAGGATTGCGTGTATGGATACTAGGGTACACAGTTGCCATTCCATAG
>refBTGCT
TGGTCTAGAGACCAGGAGGAGGCACAGAATGTGACCACAATGTGTCTTGGAGAGGGAGGAAGCTAGCACCATTGTGCCAAGGAATCTTGGACCAGGAGGACCTATCCACTAGACGAGGTAATTGTCTTGGAGAGGGAGGAGGCACAGAATGTGACCACAATGTGTCTTGGACCAGGAGGAGTAGGTAGTGCCATTCTTCGTGGATCTTGGAGAGGCTATTGTCTGCCCATGTGGCGCCCCAATTAGTGACCGCACAAGAACAGTAAGGATTGCTTGTATGGATACTAGGGTACACAGTTGCCATTCCATAG
>refBTGGA
TGGTCTAGAGACCAGGAGGATCTCAGGTAGGACTAACCGCTAGATCTTGGAGAGGGAGGACCTATCCACTAGACGAGGTAATTGTCTTGGACCAGGAGGACCTATCCACTAGACGAGGTAATTGTCTTGGAGAGGGAGGAGGCACAGAATGTGACCACAATGTGTCTTGGACCAGGAGGAGTAGGTAGTGCCATTCTTCGTGGATCTTGGAGAGGCTATTGTCTGCCCATGTGGCGCCCCAATTAGTGACCGCACAAGAACAGTAAGGATTGGATGTATGGATACTAGGGTACACAGTTGCCATTCCATAG
>refBTGGB
TGGTCTAGAGACCAGGAGGAGTAGGTAGTGCCATTCTTCGTGGATCTTGGAGAGGGAGGACCTATCCACTAGACGAGGTAATTGTCTTGGACCAGGAGGACCTATCCACTAGACGAGGTAATTGTCTTGGAGAGGGAGGAGGCACAGAATGTGACCACAATGTGTCTTGGACCAGGAGGAGTAGGTAGTGCCATTCTTCGTGGATCTTGGAGAGGCTATTGTCTGCCCATGTGGCGCCCCAATTAGTGACCGCACAAGAACAGTAAGGATTGGTTGTATGGATACTAGGGTACACAGTTGCCATTCCATAG
>refBTGGC
TGGTCTAGAGACCAGGAGGAAGCTAGCACCATTGTGCCAAGGAATCTTGGAGAGGGAGGACCTATCCACTAGACGAGGTAATTGTCTTGGACCAGGAGGACCTATCCACTAGACGAGGTAATTGTCTTGGAGAGGGAGGAGGCACAGAATGTGACCACAATGTGTCTTGGACCAGGAGGAGTAGGTAGTGCCATTCTTCGTGGATCTTGGAGAGGCTATTGTCTGCCCATGTGGCGCCCCAATTAGTGACCGCACAAGAACAGTAAGGATTGGCTGTATGGATACTAGGGTACACAGTTGCCATTCCATAG
>refBTGGG
TGGTCTAGAGACCAGGAGGACCTATCCACTAGACGAGGTAATTGTCTTGGAGAGGGAGGACCTATCCACTAGACGAGGTAATTGTCTTGGACCAGGAGGACCTATCCACTAGACGAGGTAATTGTCTTGGAGAGGGAGGAGGCACAGAATGTGACCACAATGTGTCTTGGACCAGGAGGAGTAGGTAGTGCCATTCTTCGTGGATCTTGGAGAGGCTATTGTCTGCCCATGTGGCGCCCCAATTAGTGACCGCACAAGAACAGTAAGGATTGGGTGTATGGATACTAGGGTACACAGTTGCCATTCCATAG
>refBTGGT
TGGTCTAGAGACCAGGAGGAGGCACAGAATGTGACCACAATGTGTCTTGGAGAGGGAGGACCTATCCACTAGACGAGGTAATTGTCTTGGACCAGGAGGACCTATCCACTAGACGAGGTAATTGTCTTGGAGAGGGAGGAGGCACAGAATGTGACCACAATGTGTCTTGGACCAGGAGGAGTAGGTAGTGCCATTCTTCGTGGATCTTGGAGAGGCTATTGTCTGCCCATGTGGCGCCCCAATTAGTGACCGCACAAGAACAGTAAGGATTGGTTGTATGGATACTAGGGTACACAGTTGCCATTCCATAG
>refBTGTA
TGGTCTAGAGACCAGGAGGATCTCAGGTAGGACTAACCGCTAGATCTTGGAGAGGGAGGAGGCACAGAATGTGACCACAATGTGTCTTGGACCAGGAGGACCTATCCACTAGACGAGGTAATTGTCTTGGAGAGGGAGGAGGCACAGAATGTGACCACAATGTGTCTTGGACCAGGAGGAGTAGGTAGTGCCATTCTTCGTGGATCTTGGAGAGGCTATTGTCTGCCCATGTGGCGCCCCAATTAGTGACCGCACAAGAACAGTAAGGATTGTATGTATGGATACTAGGGTACACAGTTGCCATTCCATAG
>refBTGTB
TGGTCTAGAGACCAGGAGGAGTAGGTAGTGCCATTCTTCGTGGATCTTGGAGAGGGAGGAGGCACAGAATGTGACCACAATGTGTCTTGGACCAGGAGGACCTATCCACTAGACGAGGTAATTGTCTTGGAGAGGGAGGAGGCACAGAATGTGACCACAATGTGTCTTGGACCAGGAGGAGTAGGTAGTGCCATTCTTCGTGGATCTTGGAGAGGCTATTGTCTGCCCATGTGGCGCCCCAATTAGTGACCGCACAAGAACAGTAAGGATTGTTTGTATGGATACTAGGGTACACAGTTGCCATTCCATAG
>refBTGTC
TGGTCTAGAGACCAGGAGGAAGCTAGCACCATTGTGCCAAGGAATCTTGGAGAGGGAGGAGGCACAGAATGTGACCACAATGTGTCTTGGACCAGGAGGACCTATCCACTAGACGAGGTAATTGTCTTGGAGAGGGAGGAGGCACAGAATGTGACCACAATGTGTCTTGGACCAGGAGGAGTAGGTAGTGCCATTCTTCGTGGATCTTGGAGAGGCTATTGTCTGCCCATGTGGCGCCCCAATTAGTGACCGCACAAGAACAGTAAGGATTGTCTGTATGGATACTAGGGTACACAGTTGCCATTCCATAG
>refBTGTG
TGGTCTAGAGACCAGGAGGACCTATCCACTAGACGAGGTAATTGTCTTGGAGAGGGAGGAGGCACAGAATGTGACCACAATGTGTCTTGGACCAGGAGGACCTATCCACTAGACGAGGTAATTGTCTTGGAGAGGGAGGAGGCACAGAATGTGACCACAATGTGTCTTGGACCAGGAGGAGTAGGTAGTGCCATTCTTCGTGGATCTTGGAGAGGCTATTGTCTGCCCATGTGGCGCCCCAATTAGTGACCGCACAAGAACAGTAAGGATTGTGTGTATGGATACTAGGGTACACAGTTGCCATTCCATAG
>refBTGTT
TGGTCTAGAGACCAGGAGGAGGCACAGAATGTGACCACAATGTGTCTTGGAGAGGGAGGAGGCACAGAATGTGACCACAATGTGTCTTGGACCAGGAGGACCTATCCACTAGACGAGGTAATTGTCTTGGAGAGGGAGGAGGCACAGAATGTGACCACAATGTGTCTTGGACCAGGAGGAGTAGGTAGTGCCATTCTTCGTGGATCTTGGAGAGGCTATTGTCTGCCCATGTGGCGCCCCAATTAGTGACCGCACAAGAACAGTAAGGATTGTTTGTATGGATACTAGGGTACACAGTTGCCATTCCATAG
>refBTTAA
TGGTCTAGAGACCAGGAGGATCTCAGGTAGGACTAACCGCTAGATCTTGGAGAGGGAGGATCTCAGGTAGGACTAACCGCTAGATCTTGGACCAGGAGGAGGCACAGAATGTGACCACAATGTGTCTTGGAGAGGGAGGAGGCACAGAATGTGACCACAATGTGTCTTGGACCAGGAGGAGTAGGTAGTGCCATTCTTCGTGGATCTTGGAGAGGCTATTGTCTGCCCATGTGGCGCCCCAATTAGTGACCGCACAAGAACAGTAAGGATTTAATGTATGGATACTAGGGTACACAGTTGCCATTCCATAG
>refBTTAB
TGGTCTAGAGACCAGGAGGAGTAGGTAGTGCCATTCTTCGTGGATCTTGGAGAGGGAGGATCTCAGGTAGGACTAACCGCTAGATCTTGGACCAGGAGGAGGCACAGAATGTGACCACAATGTGTCTTGGAGAGGGAGGAGGCACAGAATGTGACCACAATGTGTCTTGGACCAGGAGGAGTAGGTAGTGCCATTCTTCGTGGATCTTGGAGAGGCTATTGTCTGCCCATGTGGCGCCCCAATTAGTGACCGCACAAGAACAGTAAGGATTTATTGTATGGATACTAGGGTACACAGTTGCCATTCCATAG
>refBTTAC
TGGTCTAGAGACCAGGAGGAAGCTAGCACCATTGTGCCAAGGAATCTTGGAGAGGGAGGATCTCAGGTAGGACTAACCGCTAGATCTTGGACCAGGAGGAGGCACAGAATGTGACCACAATGTGTCTTGGAGAGGGAGGAGGCACAGAATGTGACCACAATGTGTCTTGGACCAGGAGGAGTAGGTAGTGCCATTCTTCGTGGATCTTGGAGAGGCTATTGTCTGCCCATGTGGCGCCCCAATTAGTGACCGCACAAGAACAGTAAGGATTTACTGTATGGATACTAGGGTACACAGTTGCCATTCCATAG
>refBTTAG
TGGTCTAGAGACCAGGAGGACCTATCCACTAGACGAGGTAATTGTCTTGGAGAGGGAGGATCTCAGGTAGGACTAACCGCTAGATCTTGGACCAGGAGGAGGCACAGAATGTGACCACAATGTGTCTTGGAGAGGGAGGAGGCACAGAATGTGACCACAATGTGTCTTGGACCAGGAGGAGTAGGTAGTGCCATTCTTCGTGGATCTTGGAGAGGCTATTGTCTGCCCATGTGGCGCCCCAATTAGTGACCGCACAAGAACAGTAAGGATTTAGTGTATGGATACTAGGGTACACAGTTGCCATTCCATAG
>refBTTAT
TGGTCTAGAGACCAGGAGGAGGCACAGAATGTGACCACAATGTGTCTTGGAGAGGGAGGATCTCAGGTAGGACTAACCGCTAGATCTTGGACCAGGAGGAGGCACAGAATGTGACCACAATGTGTCTTGGAGAGGGAGGAGGCACAGAATGTGACCACAATGTGTCTTGGACCAGGAGGAGTAGGTAGTGCCATTCTTCGTGGATCTTGGAGAGGCTATTGTCTGCCCATGTGGCGCCCCAATTAGTGACCGCACAAGAACAGTAAGGATTTATTGTATGGATACTAGGGTACACAGTTGCCATTCCATAG
>refBTTBA
TGGTCTAGAGACCAGGAGGATCTCAGGTAGGACTAACCGCTAGATCTTGGAGAGGGAGGAGTAGGTAGTGCCATTCTTCGTGGATCTTGGACCAGGAGGAGGCACAGAATGTGACCACAATGTGTCTTGGAGAGGGAGGAGGCACAGAATGTGACCACAATGTGTCTTGGACCAGGAGGAGTAGGTAGTGCCATTCTTCGTGGATCTTGGAGAGGCTATTGTCTGCCCATGTGGCGCCCCAATTAGTGACCGCACAAGAACAGTAAGGATTTTATGTATGGATACTAGGGTACACAGTTGCCATTCCATAG
>refBTTBB
TGGTCTAGAGACCAGGAGGAGTAGGTAGTGCCATTCTTCGTGGATCTTGGAGAGGGAGGAGTAGGTAGTGCCATTCTTCGTGGATCTTGGACCAGGAGGAGGCACAGAATGTGACCACAATGTGTCTTGGAGAGGGAGGAGGCACAGAATGTGACCACAATGTGTCTTGGACCAGGAGGAGTAGGTAGTGCCATTCTTCGTGGATCTTGGAGAGGCTATTGTCTGCCCATGTGGCGCCCCAATTAGTGACCGCACAAGAACAGTAAGGATTTTTTGTATGGATACTAGGGTACACAGTTGCCATTCCATAG
>refBTTBC
TGGTCTAGAGACCAGGAGGAAGCTAGCACCATTGTGCCAAGGAATCTTGGAGAGGGAGGAGTAGGTAGTGCCATTCTTCGTGGATCTTGGACCAGGAGGAGGCACAGAATGTGACCACAATGTGTCTTGGAGAGGGAGGAGGCACAGAATGTGACCACAATGTGTCTTGGACCAGGAGGAGTAGGTAGTGCCATTCTTCGTGGATCTTGGAGAGGCTATTGTCTGCCCATGTGGCGCCCCAATTAGTGACCGCACAAGAACAGTAAGGATTTTCTGTATGGATACTAGGGTACACAGTTGCCATTCCATAG
>refBTTBG
TGGTCTAGAGACCAGGAGGACCTATCCACTAGACGAGGTAATTGTCTTGGAGAGGGAGGAGTAGGTAGTGCCATTCTTCGTGGATCTTGGACCAGGAGGAGGCACAGAATGTGACCACAATGTGTCTTGGAGAGGGAGGAGGCACAGAATGTGACCACAATGTGTCTTGGACCAGGAGGAGTAGGTAGTGCCATTCTTCGTGGATCTTGGAGAGGCTATTGTCTGCCCATGTGGCGCCCCAATTAGTGACCGCACAAGAACAGTAAGGATTTTGTGTATGGATACTAGGGTACACAGTTGCCATTCCATAG
>refBTTBT
TGGTCTAGAGACCAGGAGGAGGCACAGAATGTGACCACAATGTGTCTTGGAGAGGGAGGAGTAGGTAGTGCCATTCTTCGTGGATCTTGGACCAGGAGGAGGCACAGAATGTGACCACAATGTGTCTTGGAGAGGGAGGAGGCACAGAATGTGACCACAATGTGTCTTGGACCAGGAGGAGTAGGTAGTGCCATTCTTCGTGGATCTTGGAGAGGCTATTGTCTGCCCATGTGGCGCCCCAATTAGTGACCGCACAAGAACAGTAAGGATTTTTTGTATGGATACTAGGGTACACAGTTGCCATTCCATAG
>refBTTCA
TGGTCTAGAGACCAGGAGGATCTCAGGTAGGACTAACCGCTAGATCTTGGAGAGGGAGGAAGCTAGCACCATTGTGCCAAGGAATCTTGGACCAGGAGGAGGCACAGAATGTGACCACAATGTGTCTTGGAGAGGGAGGAGGCACAGAATGTGACCACAATGTGTCTTGGACCAGGAGGAGTAGGTAGTGCCATTCTTCGTGGATCTTGGAGAGGCTATTGTCTGCCCATGTGGCGCCCCAATTAGTGACCGCACAAGAACAGTAAGGATTTCATGTATGGATACTAGGGTACACAGTTGCCATTCCATAG
>refBTTCB
TGGTCTAGAGACCAGGAGGAGTAGGTAGTGCCATTCTTCGTGGATCTTGGAGAGGGAGGAAGCTAGCACCATTGTGCCAAGGAATCTTGGACCAGGAGGAGGCACAGAATGTGACCACAATGTGTCTTGGAGAGGGAGGAGGCACAGAATGTGACCACAATGTGTCTTGGACCAGGAGGAGTAGGTAGTGCCATTCTTCGTGGATCTTGGAGAGGCTATTGTCTGCCCATGTGGCGCCCCAATTAGTGACCGCACAAGAACAGTAAGGATTTCTTGTATGGATACTAGGGTACACAGTTGCCATTCCATAG
>refBTTCC
TGGTCTAGAGACCAGGAGGAAGCTAGCACCATTGTGCCAAGGAATCTTGGAGAGGGAGGAAGCTAGCACCATTGTGCCAAGGAATCTTGGACCAGGAGGAGGCACAGAATGTGACCACAATGTGTCTTGGAGAGGGAGGAGGCACAGAATGTGACCACAATGTGTCTTGGACCAGGAGGAGTAGGTAGTGCCATTCTTCGTGGATCTTGGAGAGGCTATTGTCTGCCCATGTGGCGCCCCAATTAGTGACCGCACAAGAACAGTAAGGATTTCCTGTATGGATACTAGGGTACACAGTTGCCATTCCATAG
>refBTTCG
TGGTCTAGAGACCAGGAGGACCTATCCACTAGACGAGGTAATTGTCTTGGAGAGGGAGGAAGCTAGCACCATTGTGCCAAGGAATCTTGGACCAGGAGGAGGCACAGAATGTGACCACAATGTGTCTTGGAGAGGGAGGAGGCACAGAATGTGACCACAATGTGTCTTGGACCAGGAGGAGTAGGTAGTGCCATTCTTCGTGGATCTTGGAGAGGCTATTGTCTGCCCATGTGGCGCCCCAATTAGTGACCGCACAAGAACAGTAAGGATTTCGTGTATGGATACTAGGGTACACAGTTGCCATTCCATAG
>refBTTCT
TGGTCTAGAGACCAGGAGGAGGCACAGAATGTGACCACAATGTGTCTTGGAGAGGGAGGAAGCTAGCACCATTGTGCCAAGGAATCTTGGACCAGGAGGAGGCACAGAATGTGACCACAATGTGTCTTGGAGAGGGAGGAGGCACAGAATGTGACCACAATGTGTCTTGGACCAGGAGGAGTAGGTAGTGCCATTCTTCGTGGATCTTGGAGAGGCTATTGTCTGCCCATGTGGCGCCCCAATTAGTGACCGCACAAGAACAGTAAGGATTTCTTGTATGGATACTAGGGTACACAGTTGCCATTCCATAG
>refBTTGA
TGGTCTAGAGACCAGGAGGATCTCAGGTAGGACTAACCGCTAGATCTTGGAGAGGGAGGACCTATCCACTAGACGAGGTAATTGTCTTGGACCAGGAGGAGGCACAGAATGTGACCACAATGTGTCTTGGAGAGGGAGGAGGCACAGAATGTGACCACAATGTGTCTTGGACCAGGAGGAGTAGGTAGTGCCATTCTTCGTGGATCTTGGAGAGGCTATTGTCTGCCCATGTGGCGCCCCAATTAGTGACCGCACAAGAACAGTAAGGATTTGATGTATGGATACTAGGGTACACAGTTGCCATTCCATAG
>refBTTGB
TGGTCTAGAGACCAGGAGGAGTAGGTAGTGCCATTCTTCGTGGATCTTGGAGAGGGAGGACCTATCCACTAGACGAGGTAATTGTCTTGGACCAGGAGGAGGCACAGAATGTGACCACAATGTGTCTTGGAGAGGGAGGAGGCACAGAATGTGACCACAATGTGTCTTGGACCAGGAGGAGTAGGTAGTGCCATTCTTCGTGGATCTTGGAGAGGCTATTGTCTGCCCATGTGGCGCCCCAATTAGTGACCGCACAAGAACAGTAAGGATTTGTTGTATGGATACTAGGGTACACAGTTGCCATTCCATAG
>refBTTGC
[truncated: 606,317 more chars]
